# Supplementary material for: Synthesis and Computational Characterization of Organic UV-Dyes for Cosensitization of Transparent Dye-Sensitized Solar Cells
Source: Molecules. 2021 Dec 3;26(23):7336. doi: 10.3390/molecules26237336 (PMC8658785; doi:10.3390/molecules26237336)
Supplement: Supplementary file 1 [file molecules-26-07336-s001.zip]

Archive with 8 entries (8 files):
- Input Trajectory of Batch Optimization.xyz
- Optimized  Py-1@Ti38.xyz
- Optimized  Py-2@Ti38.xyz
- Optimized CA-1@Ti38.xyz
- Optimized CA-2@Ti38.xyz
- Optimized Py-1&VG20 Dimer.xyz
- Output Trajectory of Batch Optimization.xyz
- SI_20th Nov.pdf
