# Supplementary material for: Synthesis and Computational Characterization of Organic UV-Dyes for Cosensitization of Transparent Dye-Sensitized Solar Cells
Source: Molecules. 2021 Dec 3;26(23):7336. doi: 10.3390/molecules26237336 (PMC8658785; doi:10.3390/molecules26237336)
Supplement: Supplementary file 1 [file molecules-26-07336-s001.zip › Input Trajectory of Batch Optimization.xyz]

         125
 Configuration:    1
C     5.032979   -2.319329   -2.133713
N     4.248203   -3.168059   -2.669082
C     2.808870    2.440054   -2.627694
N     1.699913    2.285197   -3.235205
C     4.707134   -0.904813   -2.092732
C     5.467098    0.087884   -1.524950
C     4.871085    1.363296   -1.657319
C     3.671152    1.312117   -2.322831
S     3.249261   -0.296708   -2.796916
H     5.981472   -2.603307   -1.665368
H     3.167408    3.418453   -2.290330
H     6.412594   -0.101569   -1.034305
H     5.297842    2.283902   -1.281883
C     4.646964   -4.513719   -2.717859
C     3.709462   -5.506636   -2.430897
C     5.931911   -4.913616   -3.090269
C     4.106904   -6.833879   -2.492713
H     2.698307   -5.236301   -2.155000
C     6.217155   -6.272636   -3.132030
H     6.685301   -4.186514   -3.367319
N     5.336431   -7.230208   -2.836624
H     3.397121   -7.621162   -2.259073
H     7.209164   -6.603672   -3.423530
C     0.937656    3.424086   -3.541954
C    -0.444352    3.382488   -3.353657
C     1.491377    4.588934   -4.076962
C    -1.192410    4.506629   -3.670007
H    -0.912468    2.490766   -2.957006
C     0.645241    5.651079   -4.370111
H     2.551795    4.658904   -4.285882
N    -0.673957    5.631912   -4.172028
H    -2.267050    4.500197   -3.517358
H     1.056075    6.563678   -4.790846
C    -1.375714    1.028613    4.642789
C    -1.356326   -0.229195    5.217663
C    -1.277838   -1.386913    4.464717
C    -1.229729   -1.315842    3.044751
C    -1.233330   -0.021723    2.472270
C    -1.297242    1.172252    3.229402
H    -1.493642    1.907783    5.260057
H    -1.404555   -0.310783    6.298635
H    -1.209154   -2.349607    4.950891
Cl   -1.154422    0.110731    0.718394
C    -1.250841    2.429388    2.560587
H    -1.397861    2.425144    1.494629
C    -1.025103    3.645713    3.208294
C    -1.210411   -2.458330    2.193224
H    -0.967124   -2.295958    1.157655
C    -1.490285   -3.755014    2.628009
H    -1.806130   -3.869419    3.658684
C    -1.072583   -5.045586    0.380405
C    -1.442500   -4.901461    1.858004
N    -1.743437   -6.149263    2.350904
C    -2.170173   -6.425195    3.711428
C    -3.670845   -6.216955    3.896001
H    -1.595199   -5.783995    4.381767
H    -1.885694   -7.451678    3.946503
H    -3.959196   -6.417643    4.929161
H    -3.946866   -5.190044    3.650474
H    -4.230586   -6.888525    3.241870
C    -2.061708   -4.256881   -0.502526
H    -1.995232   -3.184419   -0.320945
H    -1.860647   -4.438724   -1.558916
H    -3.084832   -4.574584   -0.293455
C     0.389519   -4.613141    0.153261
H     1.058985   -5.219048    0.766581
H     0.675812   -4.742140   -0.891150
H     0.533961   -3.566965    0.423010
C    -0.766628   -9.076541   -3.188391
C    -1.191307   -9.581696   -1.984524
C    -1.353853   -8.744745   -0.860908
C    -1.074545   -7.344390   -0.978465
C    -0.637603   -6.855859   -2.244954
C    -0.486719   -7.692803   -3.314216
H    -2.010255  -10.340295    0.433212
H    -1.401754  -10.642949   -1.904832
C    -1.794620   -9.279175    0.378330
C    -1.249980   -6.542628    0.167816
H    -0.417693   -5.804472   -2.365845
H    -0.151655   -7.308690   -4.268895
C    -1.662212   -7.114674    1.355995
C    -1.953590   -8.490607    1.484187
H    -2.302348   -8.910865    2.418556
C    -0.616343  -10.018081   -4.324735
O    -0.844110  -11.197339   -4.278730
O    -0.186994   -9.412464   -5.449757
H    -0.122603  -10.101073   -6.123711
C    -1.015927    4.894649    2.617875
C    -1.252594    5.260223    1.151125
N    -0.774681    6.053973    3.317820
C    -0.179249    4.610514    0.253484
C    -2.683393    4.870707    0.729874
C    -1.073476    6.771856    1.182395
C    -0.477048    6.121130    4.737544
C    -0.776615    7.157832    2.475765
H    -0.250101    3.523141    0.265828
H    -0.286074    4.949176   -0.777678
H     0.817276    4.890393    0.599955
H    -3.412069    5.379572    1.363562
H    -2.875848    5.155413   -0.305131
H    -2.840066    3.796322    0.826072
C    -1.154581    7.736461    0.158088
C     1.002640    5.883110    5.026393
H    -1.103780    5.388091    5.248458
H    -0.793036    7.101451    5.096798
C    -0.514042    8.498103    2.833598
C    -0.903932    9.102733    0.508042
C    -1.470343    7.443147   -1.202289
H     1.192984    5.925006    6.100120
H     1.311307    4.904130    4.655816
H     1.612500    6.643900    4.534975
C    -0.582597    9.443816    1.847642
H    -0.255427    8.773187    3.847880
C    -0.975403   10.102487   -0.487389
C    -1.534556    8.432008   -2.140410
H    -1.665504    6.422166   -1.498588
H    -0.385158   10.484167    2.080865
C    -1.284876    9.781109   -1.785728
H    -0.783994   11.134439   -0.216595
H    -1.776802    8.211481   -3.172769
C    -1.372934   10.806033   -2.852890
O    -1.645682   10.576898   -4.000816
O    -1.113438   12.053390   -2.411478
H    -1.198508   12.635772   -3.176820
H    -0.804880    3.603316    4.268895
         125
 Configuration:    2
C     3.198671   -1.074573    4.713168
N     3.859099   -0.034838    5.038163
C    -1.076558   -1.275632    7.799330
N    -1.039328   -0.265284    8.574344
C     1.951437   -1.418312    5.372683
C     1.152690   -2.498323    5.088168
C     0.007017   -2.552202    5.915187
C    -0.039968   -1.511976    6.810222
S     1.314892   -0.448303    6.655241
H     3.519929   -1.755151    3.917407
H    -1.889294   -2.009506    7.822115
H     1.387324   -3.217096    4.314282
H    -0.755488   -3.317871    5.861098
C     5.082032    0.212439    4.393588
C     5.384224    1.515274    3.995542
C     6.040250   -0.779015    4.173280
C     6.598844    1.754446    3.370360
H     4.673729    2.314138    4.164796
C     7.229911   -0.424194    3.549701
H     5.876603   -1.797631    4.502935
N     7.520165    0.812855    3.143069
H     6.847237    2.758065    3.039841
H     7.989223   -1.179880    3.373569
C    -2.048138   -0.123007    9.540916
C    -2.600509    1.139597    9.759662
C    -2.495394   -1.180573   10.335413
C    -3.587832    1.275153   10.724120
H    -2.267232    1.987565    9.175273
C    -3.480536   -0.928090   11.281872
H    -2.068740   -2.171385   10.239038
N    -4.033247    0.269275   11.483658
H    -4.040869    2.245751   10.899876
H    -3.838273   -1.736314   11.912297
C     0.184634   -1.106562    1.053845
C     1.069335   -0.143281    1.503656
C     1.466087    0.923399    0.717413
C     0.976691    1.054344   -0.611878
C     0.059540    0.070543   -1.051720
C    -0.368192   -1.017515   -0.254171
H    -0.059194   -1.955416    1.676632
H     1.466721   -0.227440    2.509880
H     2.115710    1.686531    1.121742
Cl   -0.585762    0.207407   -2.684112
C    -1.329678   -1.931645   -0.773565
H    -1.524447   -1.892496   -1.831125
C    -2.022077   -2.858179    0.008768
C     1.380934    2.085702   -1.508337
H     0.801524    2.212008   -2.406273
C     2.474929    2.923501   -1.284676
H     3.080068    2.717072   -0.409273
C     2.258414    4.462539   -3.400394
C     2.883485    3.965272   -2.095433
N     3.981833    4.744809   -1.818887
C     4.860864    4.567663   -0.676437
C     5.932513    3.512034   -0.934626
H     4.244928    4.305260    0.185453
H     5.311035    5.535366   -0.451153
H     6.567767    3.390968   -0.055628
H     5.472643    2.550050   -1.167270
H     6.559274    3.805955   -1.779010
C     2.294109    3.353607   -4.472302
H     1.671392    2.504197   -4.192492
H     1.941281    3.736239   -5.430716
H     3.316676    2.996203   -4.606634
C     0.830430    4.982628   -3.142105
H     0.852831    5.789699   -2.407527
H     0.385566    5.370379   -4.059244
H     0.189375    4.189511   -2.757232
C     3.340559    8.302538   -7.028324
C     4.306189    8.329664   -6.052797
C     4.267561    7.431909   -4.965614
C     3.205516    6.474060   -4.879518
C     2.222115    6.474542   -5.912231
C     2.285343    7.359409   -6.951257
H     6.070599    8.196793   -4.062620
H     5.107402    9.057335   -6.126608
C     5.272713    7.469418   -3.963683
C     3.203745    5.594756   -3.777528
H     1.407526    5.764972   -5.875537
H     1.530490    7.350238   -7.726716
C     4.194349    5.684934   -2.818617
C     5.254413    6.614862   -2.896243
H     6.034838    6.647655   -2.147139
C     3.445747    9.279230   -8.139796
O     4.319104   10.096138   -8.260426
O     2.440885    9.164642   -9.030812
H     2.597911    9.834904   -9.708038
C    -2.927802   -3.796037   -0.447963
C    -3.386106   -4.062353   -1.883248
N    -3.583630   -4.673434    0.384034
C    -4.082683   -2.815761   -2.466977
C    -2.194785   -4.525732   -2.744873
C    -4.393785   -5.184864   -1.676733
C    -3.437370   -4.716528    1.828147
C    -4.469308   -5.471922   -0.326991
H    -3.391764   -1.978759   -2.565010
H    -4.497680   -3.034635   -3.451492
H    -4.902040   -2.505976   -1.815729
H    -1.754347   -5.429588   -2.319984
H    -2.514439   -4.749975   -3.763140
H    -1.421969   -3.758265   -2.787922
C    -5.191022   -5.895832   -2.596071
C    -4.338554   -3.702491    2.527546
H    -2.386339   -4.543377    2.065892
H    -3.664504   -5.732330    2.154489
C    -5.345888   -6.444626    0.200996
C    -6.075980   -6.895554   -2.077037
C    -5.174552   -5.687036   -4.007629
H    -4.196367   -3.747953    3.608561
H    -4.109923   -2.690719    2.188355
H    -5.387294   -3.910029    2.305523
C    -6.130534   -7.137410   -0.679664
H    -5.408630   -6.632517    1.264989
C    -6.892646   -7.632650   -2.963178
C    -5.973775   -6.417618   -4.838012
H    -4.517359   -4.940569   -4.430911
H    -6.819021   -7.891089   -0.314067
C    -6.846623   -7.404548   -4.316172
H    -7.560772   -8.387269   -2.564369
H    -5.960487   -6.262348   -5.909831
C    -7.686143   -8.163459   -5.273417
O    -7.678166   -8.005764   -6.464928
O    -8.482033   -9.072260   -4.674483
H    -8.978524   -9.505730   -5.380000
H    -1.857270   -2.816744    1.079418
         125
 Configuration:    3
C   -11.160172   -0.005027    7.728996
N   -10.628548    1.068518    8.162253
C   -12.830928   -2.755706   11.910473
N   -12.542750   -2.083238   12.953342
C   -11.732926   -0.986709    8.632857
C   -12.346115   -2.161570    8.273595
C   -12.793847   -2.898693    9.394138
C   -12.511163   -2.267987   10.580588
S   -11.694584   -0.761410   10.347158
H   -11.229425   -0.242543    6.662029
H   -13.343379   -3.722788   11.952608
H   -12.466110   -2.472854    7.244376
H   -13.303527   -3.851533    9.340184
C   -10.049862    1.952140    7.236766
C   -10.261681    3.322995    7.388522
C    -9.225707    1.528031    6.192450
C    -9.677322    4.190667    6.478015
H   -10.880739    3.691362    8.196425
C    -8.681069    2.486328    5.346826
H    -8.991130    0.479512    6.056032
N    -8.895698    3.797555    5.467266
H    -9.841388    5.259731    6.569556
H    -8.034180    2.176852    4.531720
C   -12.836154   -2.635590   14.210729
C   -13.381979   -1.814571   15.198218
C   -12.561121   -3.964059   14.541240
C   -13.658057   -2.363715   16.441433
H   -13.593233   -0.774575   14.985110
C   -12.866321   -4.405113   15.822787
H   -12.095811   -4.632769   13.827557
N   -13.410425   -3.636257   16.767615
H   -14.096274   -1.745961   17.218954
H   -12.655864   -5.433358   16.100381
C     5.142030   -1.004763   -7.095382
C     3.923783   -1.496675   -7.527624
C     2.779829   -1.427670   -6.753024
C     2.828323   -0.849991   -5.453946
C     4.077697   -0.336083   -5.032691
C     5.253043   -0.384847   -5.819517
H     6.025813   -1.126242   -7.705331
H     3.863229   -1.953442   -8.510060
H     1.834005   -1.772522   -7.145906
Cl    4.175854    0.405632   -3.438930
C     6.453407    0.200359   -5.323010
H     6.480595    0.455427   -4.277974
C     7.576216    0.457543   -6.112366
C     1.713564   -0.794698   -4.567941
H     1.802989   -0.159621   -3.703859
C     0.532897   -1.514228   -4.760453
H     0.508259   -2.201402   -5.598500
C    -0.834130   -0.626891   -2.702385
C    -0.592457   -1.463959   -3.960090
N    -1.720168   -2.211973   -4.203541
C    -1.871020   -3.157677   -5.295399
C    -1.287578   -4.526203   -4.954546
H    -1.393017   -2.731476   -6.179113
H    -2.934747   -3.231978   -5.525222
H    -1.402637   -5.210104   -5.797092
H    -0.225643   -4.440378   -4.718020
H    -1.798730   -4.951839   -4.088659
C     0.174841   -1.007534   -1.599172
H     1.196299   -0.758164   -1.885537
H    -0.058062   -0.484949   -0.670671
H     0.128481   -2.080488   -1.404112
C    -0.788337    0.875177   -3.045954
H    -1.540874    1.109887   -3.800984
H    -0.991699    1.482722   -2.163383
H     0.188401    1.156337   -3.439710
C    -4.830816   -0.012070    0.865108
C    -5.204786   -0.953489   -0.061556
C    -4.347647   -1.309709   -1.123555
C    -3.064769   -0.681569   -1.235317
C    -2.710346    0.289746   -0.253223
C    -3.564210    0.615663    0.762285
H    -5.716929   -2.752584   -1.956962
H    -6.177373   -1.424995    0.031461
C    -4.745648   -2.285480   -2.074906
C    -2.238265   -1.066040   -2.310785
H    -1.749937    0.782432   -0.310359
H    -3.283154    1.356749    1.499185
C    -2.680182   -2.006485   -3.221397
C    -3.936314   -2.643544   -3.117402
H    -4.248969   -3.398175   -3.827385
C    -5.786075    0.312815    1.952440
O    -6.868593   -0.190142    2.093270
O    -5.315676    1.253660    2.795247
H    -6.001873    1.393033    3.460267
C     8.778542    0.978716   -5.674978
C     9.183918    1.387301   -4.257326
N     9.842578    1.217235   -6.513484
C     8.277933    2.525728   -3.744368
C     9.168032    0.159918   -3.324780
C    10.600705    1.897549   -4.481960
C     9.840003    0.983839   -7.946743
C    10.905980    1.785514   -5.825152
H     7.244261    2.198199   -3.635740
H     8.626780    2.886054   -2.775932
H     8.297605    3.363284   -4.444047
H     9.848795   -0.605631   -3.701567
H     9.486410    0.431697   -2.317753
H     8.169185   -0.272327   -3.265011
C    11.548486    2.427768   -3.583726
C     9.235763    2.153863   -8.718430
H     9.292996    0.058707   -8.136703
H    10.870443    0.802200   -8.255192
C    12.137681    2.211035   -6.368437
C    12.808318    2.851626   -4.117728
C    11.337255    2.569298   -2.179548
H     9.234036    1.943941   -9.789321
H     8.208414    2.333357   -8.396965
H     9.814007    3.063319   -8.543083
C    13.064220    2.734072   -5.508705
H    12.343830    2.139829   -7.428510
C    13.787814    3.388376   -3.252865
C    12.304696    3.089101   -1.369670
H    10.397611    2.258163   -1.745327
H    14.021663    3.074861   -5.886688
C    13.548193    3.506270   -1.906231
H    14.738876    3.708043   -3.662968
H    12.147057    3.194637   -0.303324
C    14.555839    4.060226   -0.970903
O    14.396964    4.178364    0.214607
O    15.698925    4.430370   -1.582808
H    16.279484    4.771526   -0.890913
H     7.485300    0.259205   -7.174236
         125
 Configuration:    4
C    -2.997350    2.988219   -2.139490
N    -1.798046    3.224777   -1.780955
C    -5.308696    0.253074    1.735954
N    -4.446312    0.090761    2.659418
C    -3.914356    2.255141   -1.284852
C    -5.227288    1.964434   -1.562461
C    -5.846684    1.231479   -0.523925
C    -4.990989    0.981101    0.520326
S    -3.414283    1.639125    0.251869
H    -3.408136    3.331423   -3.095049
H    -6.332557   -0.129150    1.808349
H    -5.717831    2.270210   -2.477041
H    -6.876319    0.899325   -0.534615
C    -0.949815    3.896639   -2.676104
C    -0.104700    4.893291   -2.186607
C    -0.873163    3.581115   -4.034142
C     0.738987    5.544380   -3.074093
H    -0.122978    5.154178   -1.136256
C     0.018802    4.289154   -4.829832
H    -1.473410    2.785373   -4.457849
N     0.814341    5.260250   -4.378193
H     1.393889    6.332664   -2.716452
H     0.096254    4.055534   -5.887216
C    -4.804630   -0.665292    3.787333
C    -4.421577   -0.215303    5.051418
C    -5.487760   -1.880201    3.703421
C    -4.768336   -0.973078    6.159975
H    -3.875601    0.713513    5.155547
C    -5.771571   -2.563653    4.879168
H    -5.768813   -2.298347    2.744675
N    -5.431823   -2.131797    6.094882
H    -4.492695   -0.633504    7.153406
H    -6.297976   -3.512092    4.834445
C     1.977964   -3.756079    1.729219
C     1.832050   -4.666310    0.698139
C     1.490318   -4.282651   -0.586159
C     1.258441   -2.911572   -0.886235
C     1.428058   -1.990807    0.174855
C     1.792700   -2.365809    1.489891
H     2.191352   -4.098411    2.731787
H     1.991332   -5.719707    0.904218
H     1.439457   -5.015685   -1.378584
Cl    1.170268   -0.281560   -0.159615
C     1.981671   -1.357921    2.478986
H     1.620267   -0.370495    2.250344
C     2.604490   -1.583373    3.708293
C     0.843413   -2.438220   -2.164687
H     0.897432   -1.377530   -2.337824
C     0.374842   -3.268046   -3.184778
H     0.261531   -4.319919   -2.948427
C     0.017020   -1.462789   -5.056885
C     0.002887   -2.869121   -4.454440
N    -0.462710   -3.742473   -5.408903
C    -0.649757   -5.168948   -5.210286
C    -1.993480   -5.486912   -4.560091
H     0.180728   -5.536923   -4.605326
H    -0.561459   -5.653690   -6.183468
H    -2.099532   -6.562696   -4.410816
H    -2.075791   -4.991003   -3.591424
H    -2.812949   -5.141107   -5.193410
C    -0.929719   -0.530695   -4.272745
H    -0.587340   -0.378944   -3.249361
H    -0.997732    0.442998   -4.759314
H    -1.932148   -0.961048   -4.235864
C     1.459505   -0.921898   -5.111827
H     2.087301   -1.588790   -5.705625
H     1.487021    0.067565   -5.569654
H     1.888432   -0.850669   -4.112297
C    -1.337620    0.773786   -9.772942
C    -1.606733   -0.571393   -9.826803
C    -1.340608   -1.411329   -8.725392
C    -0.783617   -0.851363   -7.529974
C    -0.519524    0.549869   -7.510481
C    -0.785509    1.336785   -8.595183
H    -2.057248   -3.193255   -9.706494
H    -2.029624   -0.986701  -10.735417
C    -1.624316   -2.800756   -8.793258
C    -0.533001   -1.724822   -6.452096
H    -0.098366    1.002559   -6.623865
H    -0.577440    2.398460   -8.567315
C    -0.808571   -3.073078   -6.575414
C    -1.369356   -3.637589   -7.742193
H    -1.602803   -4.692511   -7.804945
C    -1.641606    1.593424  -10.971336
O    -2.114531    1.173026  -11.993222
O    -1.329114    2.894093  -10.805815
H    -1.562282    3.338660  -11.630761
C     2.772386   -0.657144    4.719446
C     2.326023    0.805790    4.759334
N     3.407938   -0.946634    5.904530
C     3.015980    1.610848    3.638713
C     0.788903    0.895315    4.684431
C     2.843466    1.243916    6.122564
C     4.000079   -2.229858    6.238322
C     3.480539    0.173654    6.721384
H     2.706185    1.270620    2.650874
H     2.777269    2.671385    3.726317
H     4.099467    1.500788    3.712054
H     0.340794    0.345667    5.514225
H     0.455718    1.932004    4.744392
H     0.417666    0.467860    3.752997
C     2.771630    2.485042    6.786410
C     5.415032   -2.371474    5.683874
H     3.343947   -3.013660    5.855809
H     3.994308   -2.325346    7.324964
C     4.106390    0.263869    7.983719
C     3.390354    2.588714    8.074207
C     2.123571    3.643312    6.262203
H     5.827771   -3.349309    5.937569
H     5.411793   -2.265875    4.597668
H     6.065382   -1.600279    6.101637
C     4.050180    1.464873    8.636107
H     4.624351   -0.580029    8.420609
C     3.341581    3.814136    8.775251
C     2.091108    4.812297    6.965383
H     1.646539    3.597689    5.293368
H     4.520699    1.576174    9.606639
C     2.706020    4.906328    8.238668
H     3.812237    3.886601    9.748967
H     1.597279    5.691530    6.570208
C     2.632286    6.204749    8.949809
O     2.083575    7.186663    8.526262
O     3.251568    6.188207   10.147431
H     3.143438    7.071645   10.521596
H     3.023979   -2.569439    3.872227
         125
 Configuration:    5
C     5.622939    4.656972   -0.092314
N     6.228572    4.787694   -1.205398
C     9.290000    4.107378    3.661752
N    10.430241    4.157835    3.095942
C     6.351239    4.493568    1.153313
C     5.801610    4.366121    2.405126
C     6.784301    4.218846    3.411138
C     8.059354    4.237559    2.901967
S     8.079523    4.437540    1.184216
H     4.531137    4.674233   -0.006880
H     9.170861    3.978916    4.742924
H     4.734724    4.380096    2.584420
H     6.572700    4.104641    4.466017
C     5.462976    4.892833   -2.378001
C     5.835085    5.826514   -3.345944
C     4.368245    4.069354   -2.648454
C     5.081697    5.916674   -4.506820
H     6.688664    6.471078   -3.179889
C     3.693424    4.237501   -3.851112
H     4.063979    3.297437   -1.952324
N     4.024894    5.142627   -4.773478
H     5.345447    6.646258   -5.265989
H     2.842505    3.603941   -4.081714
C    11.578972    3.975968    3.883053
C    12.683988    4.799830    3.665520
C    11.689942    2.971639    4.846754
C    13.819361    4.606802    4.438198
H    12.642160    5.578706    2.915028
C    12.880594    2.860095    5.553818
H    10.879438    2.275569    5.024520
N    13.935023    3.656896    5.371677
H    14.684691    5.246241    4.294970
H    12.987955    2.082798    6.304099
C    -1.465700   -0.685355   -3.760447
C    -1.918864   -1.753309   -4.513477
C    -2.685747   -2.769281   -3.972098
C    -3.024542   -2.752460   -2.590575
C    -2.567958   -1.644988   -1.837230
C    -1.796221   -0.590035   -2.379824
H    -0.822573    0.060637   -4.205138
H    -1.663416   -1.795775   -5.567245
H    -3.068213   -3.558838   -4.603113
Cl   -2.982953   -1.575706   -0.127601
C    -1.421792    0.504076   -1.547609
H    -1.544593    0.379041   -0.485919
C    -0.914633    1.711093   -2.033230
C    -3.756477   -3.787938   -1.940341
H    -4.132674   -3.579583   -0.953922
C    -4.002194   -5.039076   -2.508701
H    -3.542948   -5.240028   -3.469872
C    -5.468164   -6.082562   -0.597198
C    -4.741503   -6.060567   -1.943449
N    -4.933453   -7.275977   -2.557010
C    -4.375388   -7.655632   -3.842970
C    -2.946546   -8.177272   -3.717473
H    -4.424156   -6.786693   -4.501493
H    -5.030777   -8.410738   -4.279014
H    -2.549482   -8.440827   -4.699166
H    -2.300668   -7.418274   -3.272749
H    -2.920888   -9.064865   -3.082080
C    -4.464388   -5.902583    0.560399
H    -3.993527   -4.920137    0.534760
H    -4.965036   -6.017676    1.522458
H    -3.679195   -6.658004    0.495291
C    -6.583396   -5.018515   -0.577019
H    -7.291791   -5.202897   -1.386741
H    -7.130680   -5.046089    0.365912
H    -6.171087   -4.017841   -0.706498
C    -8.386279   -9.650128    2.202013
C    -7.970207  -10.237718    1.033060
C    -7.190277   -9.525604    0.098166
C    -6.823468   -8.168368    0.374188
C    -7.272162   -7.592572    1.599222
C    -8.029435   -8.307602    2.483435
H    -7.047866  -11.176845   -1.281875
H    -8.251428  -11.266163    0.832784
C    -6.765413  -10.144853   -1.106667
C    -6.043128   -7.492201   -0.585721
H    -7.013120   -6.570280    1.836302
H    -8.365379   -7.856928    3.408237
C    -5.671719   -8.133388   -1.751859
C    -6.014605   -9.474396   -2.032306
H    -5.687967   -9.964312   -2.940373
C    -9.205999  -10.460559    3.135621
O    -9.533599  -11.602523    2.953305
O    -9.562270   -9.778698    4.242384
H   -10.086132  -10.385483    4.780829
C    -0.493681    2.784083   -1.271646
C    -0.464786    2.921957    0.251891
N    -0.013572    3.950921   -1.819496
C    -1.891362    2.818244    0.829885
C     0.492455    1.879232    0.862445
C     0.073222    4.336488    0.418467
C     0.090213    4.219888   -3.242731
C     0.292799    4.879054   -0.833458
H    -2.320201    1.829973    0.665659
H    -1.885312    3.015216    1.902528
H    -2.541851    3.554587    0.354385
H     1.497287    2.010361    0.456748
H     0.546868    1.987912    1.946216
H     0.162832    0.865612    0.634351
C     0.342339    5.095866    1.574826
C    -1.224175    4.728224   -3.828855
H     0.416099    3.302637   -3.736310
H     0.889757    4.948126   -3.385346
C     0.757132    6.198481   -1.025352
C     0.826886    6.432083    1.396707
C     0.165462    4.622479    2.909361
H    -1.119800    4.907306   -4.900262
H    -2.019438    3.997137   -3.673703
H    -1.518439    5.662772   -3.346930
C     1.015788    6.949079    0.088597
H     0.894604    6.611994   -2.016023
C     1.110339    7.228311    2.528597
C     0.451034    5.415352    3.982600
H    -0.197941    3.618543    3.077692
H     1.371365    7.968072   -0.015930
C     0.929733    6.736254    3.797456
H     1.476021    8.238870    2.387393
H     0.319996    5.056674    4.996139
C     1.222217    7.543245    5.005874
O     1.086709    7.156931    6.135931
O     1.666498    8.783622    4.719234
H     1.825952    9.217848    5.566687
H    -0.877215    1.829701   -3.110125
         125
 Configuration:    6
C     5.921558    5.785955    4.350210
N     6.441090    5.896678    5.508080
C     4.736040    0.696962    3.615967
N     5.082870    0.065755    4.666740
C     5.471513    4.503099    3.839866
C     4.881535    4.275232    2.621109
C     4.563835    2.911493    2.424346
C     4.919301    2.132642    3.497845
S     5.646576    3.054204    4.767829
H     5.771654    6.642532    3.684303
H     4.271642    0.203735    2.755335
H     4.687563    5.061901    1.904091
H     4.093353    2.511231    1.536075
C     6.899455    7.158449    5.920420
C     6.641951    7.576726    7.226512
C     7.648890    8.001960    5.097903
C     7.107939    8.818827    7.630735
H     6.078860    6.942855    7.899394
C     8.076949    9.219741    5.611535
H     7.916333    7.707358    4.090573
N     7.816564    9.640976    6.850344
H     6.905947    9.169321    8.637982
H     8.664564    9.887509    4.989093
C     4.922457   -1.329102    4.695757
C     4.427933   -1.927976    5.855036
C     5.282309   -2.158767    3.631861
C     4.283414   -3.307034    5.881037
H     4.154165   -1.319266    6.707184
C     5.107379   -3.529830    3.771934
H     5.713493   -1.750780    2.725960
N     4.613187   -4.111939    4.865923
H     3.886877   -3.791429    6.767781
H     5.385361   -4.191882    2.957654
C    -1.491476    1.725013   -4.108090
C    -0.799208    2.606118   -3.297315
C    -0.497967    2.318763   -1.978195
C    -0.914862    1.087592   -1.400191
C    -1.607211    0.189692   -2.246901
C    -1.909016    0.462302   -3.602448
H    -1.756947    2.007039   -5.116977
H    -0.480932    3.557440   -3.711041
H     0.092480    3.007918   -1.391424
Cl   -2.123076   -1.354145   -1.575853
C    -2.572529   -0.526197   -4.385059
H    -3.021064   -1.350686   -3.858815
C    -2.665658   -0.480428   -5.777596
C    -0.700780    0.739063   -0.035111
H    -0.868644   -0.286872    0.242804
C    -0.294517    1.648100    0.943337
H    -0.210064    2.686431    0.643551
C    -0.099528    0.004736    2.981256
C    -0.029515    1.356401    2.267806
N     0.356639    2.307421    3.182666
C     0.509414    3.723031    2.896352
C    -0.816723    4.473303    2.985229
H     0.954680    3.820357    1.904711
H     1.236012    4.127629    3.602193
H    -0.673328    5.529623    2.751843
H    -1.539337    4.056090    2.281823
H    -1.231788    4.392666    3.991918
C    -1.537620   -0.552292    2.941240
H    -1.852501   -0.778851    1.922865
H    -1.611155   -1.464965    3.533755
H    -2.233323    0.178342    3.357891
C     0.924970   -0.972498    2.371533
H     1.931807   -0.558886    2.453231
H     0.907785   -1.930050    2.893260
H     0.714770   -1.151301    1.317039
C     0.690648   -1.801859    8.000254
C     0.889100   -0.443513    7.981753
C     0.755243    0.295176    6.787666
C     0.403283   -0.382208    5.575188
C     0.203100   -1.792907    5.633745
C     0.343326   -2.481012    6.805671
H     1.215035    2.186197    7.717194
H     1.154044    0.061443    8.904639
C     0.962152    1.699725    6.781843
C     0.279160    0.392573    4.403920
H    -0.062204   -2.333273    4.735964
H     0.191040   -3.552077    6.834876
C     0.510294    1.754064    4.447041
C     0.845294    2.437729    5.636539
H     0.993979    3.509636    5.650840
C     0.851720   -2.511735    9.292730
O     1.138497   -1.988882   10.336294
O     0.641159   -3.838935    9.187886
H     0.767161   -4.206656   10.071882
C    -3.334374   -1.384272   -6.580344
C    -4.129337   -2.624397   -6.166662
N    -3.375535   -1.283157   -7.951561
C    -3.213207   -3.637995   -5.450229
C    -5.340296   -2.216887   -5.304180
C    -4.567287   -3.169284   -7.519213
C    -2.714513   -0.250086   -8.729073
C    -4.072285   -2.345200   -8.512071
H    -2.837417   -3.242573   -4.506844
H    -3.753075   -4.562742   -5.243388
H    -2.357139   -3.880252   -6.082602
H    -5.981899   -1.530523   -5.859808
H    -5.933948   -3.089418   -5.029229
H    -5.018568   -1.717648   -4.390202
C    -5.332289   -4.303324   -7.858288
C    -1.251237   -0.585715   -9.004281
H    -2.810091    0.692619   -8.187459
H    -3.269921   -0.129005   -9.660094
C    -4.270753   -2.598316   -9.886792
C    -5.553830   -4.566211   -9.248900
C    -5.900886   -5.205198   -6.909772
H    -0.777850    0.213855   -9.576529
H    -0.706131   -0.713457   -8.067507
H    -1.175418   -1.513691   -9.574661
C    -5.005742   -3.699707  -10.230171
H    -3.849218   -1.954490  -10.647790
C    -6.315752   -5.691814   -9.633598
C    -6.634821   -6.282570   -7.313074
H    -5.752676   -5.034349   -5.852829
H    -5.178811   -3.930583  -11.275375
C    -6.848923   -6.535490   -8.690900
H    -6.479309   -5.885889  -10.687388
H    -7.069407   -6.966493   -6.594419
C    -7.656969   -7.721895   -9.060443
O    -8.149543   -8.486115   -8.274333
O    -7.795746   -7.873568  -10.393041
H    -8.333382   -8.665066  -10.522016
H    -2.136789    0.322381   -6.278561
         125
 Configuration:    7
C     4.087937   -4.514816   -2.500744
N     4.413445   -3.343867   -2.118959
C     4.497494   -7.721618    1.669518
N     4.882846   -7.018204    2.659240
C     4.085881   -5.639409   -1.582052
C     3.733960   -6.932430   -1.881414
C     3.843706   -7.791785   -0.763875
C     4.276657   -7.133149    0.360455
S     4.555419   -5.450887    0.071748
H     3.780098   -4.738346   -3.527827
H     4.298237   -8.795711    1.748579
H     3.410179   -7.242001   -2.866259
H     3.615443   -8.849299   -0.776068
C     4.441028   -2.311010   -3.070081
C     3.922228   -1.062173   -2.725995
C     5.010901   -2.457615   -4.336354
C     3.963630   -0.043298   -3.665960
H     3.487580   -0.904877   -1.747234
C     5.010200   -1.364780   -5.194115
H     5.468532   -3.391549   -4.638631
N     4.495783   -0.173160   -4.885401
H     3.552336    0.931528   -3.423586
H     5.452541   -1.457533   -6.181216
C     5.124333   -7.659401    3.885107
C     4.687334   -7.051584    5.062699
C     5.829043   -8.860280    3.989923
C     4.939794   -7.684425    6.270647
H     4.152548   -6.111329    5.023227
C     6.036790   -9.398800    5.253597
H     6.230189   -9.351414    3.111914
N     5.603061   -8.839498    6.384503
H     4.595649   -7.235751    7.197172
H     6.586301  -10.329469    5.356223
C    -0.466031   -1.498203   -0.841549
C     0.280081   -1.238409   -1.976786
C     0.417083    0.035559   -2.497973
C    -0.233223    1.137467   -1.876224
C    -0.978860    0.858353   -0.706347
C    -1.115504   -0.436579   -0.151919
H    -0.595754   -2.513792   -0.495692
H     0.775900   -2.064005   -2.476822
H     1.053009    0.208523   -3.354444
Cl   -1.782826    2.197973    0.105385
C    -1.852303   -0.607685    1.055437
H    -2.466636    0.214961    1.377539
C    -1.815248   -1.769109    1.829807
C    -0.195435    2.469368   -2.381554
H    -0.542833    3.252561   -1.730493
C     0.258835    2.802084   -3.658933
H     0.527959    1.980792   -4.313294
C     0.019754    5.412568   -3.517545
C     0.359035    4.077009   -4.182438
N     0.805531    4.331329   -5.457776
C     1.198788    3.316142   -6.419031
C     0.001294    2.745363   -7.173794
H     1.738648    2.534346   -5.881973
H     1.914515    3.769499   -7.106095
H     0.325397    1.976684   -7.877309
H    -0.712667    2.301819   -6.477702
H    -0.507588    3.534580   -7.730912
C    -1.477872    5.467582   -3.151379
H    -1.733674    4.727214   -2.393760
H    -1.742487    6.454276   -2.769453
H    -2.086545    5.273115   -4.036324
C     0.930947    5.645594   -2.296165
H     1.978411    5.636756   -2.603102
H     0.721070    6.610064   -1.832322
H     0.788680    4.865699   -1.548077
C     0.080875   10.610345   -4.952078
C     0.486874    9.850699   -6.021157
C     0.573154    8.446175   -5.924768
C     0.228432    7.801465   -4.692558
C    -0.190829    8.622991   -3.604951
C    -0.261118    9.981788   -3.728612
H     1.235521    8.186662   -7.960773
H     0.744719   10.347034   -6.950707
C     0.993481    7.671671   -7.037904
C     0.327854    6.396227   -4.637941
H    -0.456670    8.167042   -2.661643
H    -0.578401   10.593208   -2.893914
C     0.761120    5.689614   -5.743345
C     1.092124    6.309517   -6.968368
H     1.402191    5.732037   -7.829572
C     0.017218   12.081924   -5.127479
O     0.288762   12.668620   -6.140739
O    -0.385128   12.722584   -4.011926
H    -0.394950   13.664267   -4.225654
C    -2.542380   -2.005656    2.980391
C    -3.551807   -1.091629    3.677973
N    -2.447520   -3.173216    3.701474
C    -2.868740    0.211633    4.141521
C    -4.756288   -0.825545    2.753425
C    -3.948530   -1.938616    4.879355
C    -1.569998   -4.283091    3.374606
C    -3.247757   -3.128940    4.835152
H    -2.520448    0.804916    3.296382
H    -3.560486    0.819961    4.725322
H    -2.008218   -0.020899    4.771497
H    -5.233576   -1.768182    2.479375
H    -5.498884   -0.200931    3.251160
H    -4.442657   -0.323975    1.837910
C    -4.846371   -1.686009    5.935915
C    -0.157433   -4.077242    3.914835
H    -1.566297   -4.401767    2.289675
H    -2.016657   -5.190645    3.782997
C    -3.361935   -4.122076    5.832128
C    -4.983372   -2.690052    6.948396
C    -5.627675   -0.498714    6.063419
H     0.481543   -4.918652    3.641677
H     0.277559   -3.162909    3.507670
H    -0.175800   -3.993309    5.003338
C    -4.224836   -3.886772    6.867124
H    -2.781472   -5.034619    5.791538
C    -5.872897   -2.478478    8.025189
C    -6.480605   -0.325183    7.114342
H    -5.547858    0.277729    5.315723
H    -4.339383   -4.623447    7.654459
C    -6.609870   -1.323443    8.111829
H    -5.971669   -3.241573    8.788615
H    -7.076386    0.574124    7.211157
C    -7.555471   -1.072328    9.225308
O    -8.226576   -0.082169    9.342916
O    -7.598969   -2.079980   10.120199
H    -8.238668   -1.817642   10.794082
H    -1.127395   -2.546101    1.516258
         125
 Configuration:    8
C    -3.358513   -4.722036    7.313395
N    -2.269996   -4.151665    7.649019
C    -7.270282   -2.375719    9.965801
N    -6.752032   -1.463378   10.688219
C    -4.635749   -4.302537    7.862391
C    -5.865156   -4.831333    7.555303
C    -6.913429   -4.202569    8.266085
C    -6.457860   -3.209629    9.097886
S    -4.739770   -3.025742    9.024301
H    -3.397914   -5.542760    6.589179
H    -8.347249   -2.574063    9.945077
H    -5.999415   -5.637364    6.846165
H    -7.960055   -4.461356    8.175577
C    -1.064987   -4.638994    7.117367
C    -0.100183   -3.728077    6.685484
C    -0.760781   -5.999799    7.044115
C     1.092386   -4.216114    6.172692
H    -0.292564   -2.664412    6.742419
C     0.471358   -6.376531    6.524546
H    -1.454558   -6.747984    7.407323
N     1.391922   -5.516076    6.086295
H     1.850230   -3.524795    5.817807
H     0.728270   -7.429574    6.463427
C    -7.589064   -0.725915   11.541288
C    -7.406188    0.653955   11.639498
C    -8.570865   -1.315362   12.340244
C    -8.228403    1.374341   12.492944
H    -6.643515    1.144778   11.048689
C    -9.328676   -0.498566   13.170065
H    -8.724509   -2.387470   12.337311
N    -9.179427    0.824479   13.254709
H    -8.112370    2.450582   12.573170
H   -10.093860   -0.938539   13.802169
C    -2.026709    0.798725   -2.997225
C    -2.361520    0.753961   -4.338431
C    -1.411456    0.816908   -5.341833
C    -0.033039    0.948426   -5.015733
C     0.295093    0.975850   -3.639482
C    -0.663550    0.896535   -2.601395
H    -2.800288    0.802898   -2.242622
H    -3.407527    0.666393   -4.613538
H    -1.705586    0.723368   -6.377496
Cl    1.992312    1.117275   -3.193053
C    -0.228273    0.888162   -1.244810
H     0.792375    1.170585   -1.053984
C    -1.045683    0.534962   -0.169162
C     1.002586    1.082058   -5.985460
H     2.015910    0.967413   -5.641965
C     0.771505    1.353302   -7.335195
H    -0.255200    1.538646   -7.629579
C     3.247691    1.276641   -8.203759
C     1.732123    1.448430   -8.323980
N     1.432900    1.731233   -9.635854
C     0.098477    1.990392  -10.147145
C    -0.317893    3.445983   -9.953915
H    -0.592540    1.310184   -9.646247
H     0.089196    1.717603  -11.203249
H    -1.328058    3.607061  -10.333998
H    -0.297372    3.711714   -8.895623
H     0.364733    4.110180  -10.487833
C     3.837251    2.339840   -7.254013
H     3.478727    2.209688   -6.233185
H     4.926341    2.282872   -7.244632
H     3.553780    3.339143   -7.589372
C     3.586766   -0.159771   -7.758682
H     3.185190   -0.878631   -8.475234
H     4.666127   -0.304761   -7.700744
H     3.157294   -0.377479   -6.780792
C     7.483589    1.584770  -11.526519
C     6.342871    1.870726  -12.234913
C     5.077105    1.855861  -11.612790
C     4.980381    1.540574  -10.218493
C     6.186742    1.251124   -9.515295
C     7.397956    1.270582  -10.147075
H     4.011060    2.401592  -13.406423
H     6.425499    2.109654  -13.289892
C     3.904952    2.154348  -12.356138
C     3.697045    1.536925   -9.634888
H     6.147297    1.008473   -8.462701
H     8.305255    1.046143   -9.601493
C     2.585148    1.815112  -10.406404
C     2.665564    2.140065  -11.778434
H     1.782664    2.382059  -12.355687
C     8.778695    1.617416  -12.249012
O     8.912809    1.882337  -13.413689
O     9.825325    1.312890  -11.456158
H    10.613252    1.361749  -12.012330
C    -0.690344    0.553750    1.165716
C     0.643588    0.962219    1.794036
N    -1.546519    0.180669    2.175633
C     1.776825    0.038352    1.301904
C     0.933318    2.449035    1.508032
C     0.368681    0.722901    3.272295
C    -2.903276   -0.298742    1.980476
C    -0.921539    0.248251    3.413534
H     1.948313    0.148566    0.231391
H     2.708040    0.263371    1.823059
H     1.521753   -1.004316    1.499943
H     0.128265    3.070529    1.904399
H     1.866474    2.761470    1.978070
H     1.009328    2.633061    0.436369
C     1.185564    0.897617    4.407381
C    -2.946052   -1.793049    1.672612
H    -3.354701    0.284940    1.176299
H    -3.469532   -0.069101    2.884113
C    -1.473386   -0.109057    4.662978
C     0.635203    0.552142    5.683994
C     2.522171    1.396039    4.369664
H    -3.975199   -2.120842    1.516776
H    -2.369967   -2.014035    0.772448
H    -2.520804   -2.363569    2.500799
C    -0.688879    0.049032    5.772365
H    -2.476870   -0.505809    4.746218
C     1.418972    0.712266    6.848281
C     3.252954    1.542046    5.512764
H     2.966321    1.666447    3.422091
H    -1.074657   -0.216294    6.750365
C     2.700899    1.197581    6.771650
H     0.997247    0.448424    7.811311
H     4.266560    1.922806    5.486207
C     3.547944    1.382372    7.973908
O     4.671716    1.808494    7.960240
O     2.930675    1.020959    9.116905
H     3.562331    1.181044    9.829322
H    -2.043103    0.182463   -0.405951
         125
 Configuration:    9
C     3.128271    1.681675   -1.760508
N     3.083843    2.099970   -2.962960
C     4.431941   -3.429461   -1.898842
N     4.577433   -3.756338   -3.121470
C     3.471181    0.305679   -1.447847
C     3.568408   -0.242302   -0.192605
C     3.917768   -1.611974   -0.229671
C     4.078425   -2.075096   -1.512275
S     3.807097   -0.843570   -2.695825
H     2.927369    2.329593   -0.900583
H     4.576878   -4.137216   -1.075613
H     3.395217    0.324288    0.712696
H     4.048644   -2.237482    0.643370
C     2.697801    3.429706   -3.197402
C     3.393928    4.177355   -4.147964
C     1.612087    4.030989   -2.557572
C     2.999690    5.486036   -4.383094
H     4.230717    3.740047   -4.677284
C     1.296974    5.344934   -2.880520
H     1.009232    3.481927   -1.844742
N     1.969684    6.077559   -3.769681
H     3.536946    6.089509   -5.107918
H     0.453678    5.828509   -2.397152
C     4.871848   -5.094795   -3.428148
C     5.828583   -5.368739   -4.406281
C     4.214590   -6.173960   -2.833902
C     6.105703   -6.692632   -4.712671
H     6.347183   -4.558064   -4.901754
C     4.562566   -7.460134   -3.227228
H     3.431710   -6.017359   -2.102052
N     5.492349   -7.735234   -4.143586
H     6.856865   -6.927693   -5.460131
H     4.059801   -8.312155   -2.780096
C    -2.304410   -2.051838    3.715496
C    -1.779887   -1.383707    4.807015
C    -1.116003   -0.176055    4.687701
C    -0.935866    0.418811    3.408110
C    -1.492687   -0.268151    2.303336
C    -2.188149   -1.496025    2.410886
H    -2.767840   -3.020039    3.840738
H    -1.893189   -1.822912    5.792786
H    -0.768096    0.343976    5.568831
Cl   -1.309445    0.444756    0.703950
C    -2.750546   -2.087387    1.243043
H    -2.432083   -1.697291    0.292092
C    -3.680770   -3.128462    1.270823
C    -0.212289    1.626840    3.189359
H    -0.312331    2.092303    2.224324
C     0.608686    2.223993    4.147567
H     0.745922    1.687144    5.079285
C     1.326439    4.362427    2.804546
C     1.295648    3.414509    4.005135
N     2.098727    3.939664    4.989920
C     2.352154    3.316019    6.276819
C     3.471527    2.281129    6.202969
H     1.419557    2.867712    6.623765
H     2.597081    4.107445    6.986404
H     3.629471    1.820271    7.179445
H     3.221173    1.498490    5.484766
H     4.403975    2.752459    5.885806
C     1.912059    3.648504    1.568685
H     1.273603    2.829763    1.237618
H     2.027688    4.349190    0.740965
H     2.895815    3.238749    1.804805
C    -0.081308    4.932277    2.540231
H    -0.443560    5.460702    3.423979
H    -0.066473    5.635193    1.706512
H    -0.787680    4.135766    2.306307
C     3.781930    8.998614    1.557610
C     4.179491    8.610168    2.812952
C     3.683526    7.427329    3.399750
C     2.752474    6.616342    2.672929
C     2.364474    7.050732    1.371262
C     2.860388    8.203570    0.831265
H     4.818239    7.663297    5.218578
H     4.885757    9.229534    3.355605
C     4.103198    7.035966    4.698331
C     2.281265    5.442125    3.294810
H     1.662779    6.461566    0.797765
H     2.555003    8.522605   -0.156754
C     2.705510    5.115539    4.568504
C     3.632248    5.897766    5.292247
H     3.971332    5.606391    6.277853
C     4.344107   10.256028    1.006948
O     5.131501   10.966111    1.573018
O     3.876856   10.539926   -0.225069
H     4.297787   11.366515   -0.493603
C    -4.221905   -3.768092    0.172385
C    -3.945266   -3.518128   -1.311528
N    -5.145377   -4.782496    0.274067
C    -4.350625   -2.081515   -1.701114
C    -2.468468   -3.818917   -1.635497
C    -4.876206   -4.528221   -1.968156
C    -5.686519   -5.291966    1.521592
C    -5.557279   -5.213285   -0.979857
H    -3.735944   -1.339079   -1.192675
H    -4.247988   -1.932892   -2.776648
H    -5.393195   -1.901420   -1.432692
H    -2.232425   -4.853812   -1.381040
H    -2.265605   -3.675487   -2.697385
H    -1.803589   -3.168473   -1.067199
C    -5.117289   -4.821148   -3.325476
C    -6.858681   -4.453658    2.024421
H    -4.877153   -5.321166    2.253197
H    -5.988882   -6.326604    1.354132
C    -6.529507   -6.197539   -1.261516
C    -6.091413   -5.827135   -3.627246
C    -4.455731   -4.183890   -4.417542
H    -7.234213   -4.851153    2.968800
H    -6.548811   -3.418963    2.180600
H    -7.671640   -4.462068    1.295553
C    -6.778378   -6.486849   -2.575116
H    -7.071128   -6.701004   -0.471269
C    -6.363828   -6.152919   -4.974523
C    -4.739024   -4.522957   -5.708596
H    -3.714903   -3.421149   -4.223420
H    -7.519635   -7.234806   -2.833582
C    -5.704387   -5.519120   -5.998328
H    -7.102516   -6.914452   -5.196552
H    -4.235839   -4.042250   -6.538540
C    -5.962803   -5.840634   -7.422023
O    -5.408693   -5.319547   -8.352646
O    -6.899940   -6.795913   -7.587248
H    -6.988608   -6.927910   -8.539545
H    -4.035792   -3.443306    2.245504
         125
 Configuration:   10
C     0.113822   -5.226741   11.793970
N    -0.303914   -6.045253   10.911717
C     2.272417   -1.127131    9.268881
N     2.169502   -1.348041    8.018504
C     0.756864   -3.977681   11.426470
C     1.223222   -3.018700   12.291476
C     1.801675   -1.920089   11.614810
C     1.762348   -2.068077   10.250289
S     1.015590   -3.552310    9.770215
H     0.001695   -5.406514   12.868557
H     2.732791   -0.219495    9.673704
H     1.147680   -3.108463   13.367034
H     2.229591   -1.053673   12.101431
C    -0.872653   -7.257175   11.335947
C    -2.022821   -7.723220   10.697938
C    -0.312604   -8.050622   12.339184
C    -2.572289   -8.926732   11.113873
H    -2.476480   -7.144356    9.903744
C    -0.939986   -9.246175   12.666426
H     0.604648   -7.758945   12.835777
N    -2.053075   -9.690532   12.080369
H    -3.475020   -9.299968   10.640624
H    -0.517445   -9.879149   13.440662
C     2.727703   -0.419896    7.124548
C     2.008971   -0.066472    5.981898
C     3.997570    0.134387    7.297519
C     2.571413    0.841510    5.097257
H     1.028163   -0.488498    5.804295
C     4.468385    1.024302    6.340220
H     4.616813   -0.140000    8.142670
N     3.780872    1.388292    5.256373
H     2.022811    1.140899    4.209790
H     5.455078    1.462481    6.454565
C    -1.515248    4.483814   -1.925467
C    -1.535853    5.309539   -3.034832
C    -1.190320    4.862849   -4.297556
C    -0.779367    3.515017   -4.492843
C    -0.779652    2.678346   -3.351584
C    -1.145528    3.116114   -2.056438
H    -1.738176    4.882068   -0.945894
H    -1.833802    6.345465   -2.910059
H    -1.271487    5.522114   -5.149990
Cl   -0.296855    0.997349   -3.554095
C    -1.155341    2.184404   -0.978625
H    -0.667474    1.239162   -1.141114
C    -1.758786    2.431688    0.256134
C    -0.348516    2.990376   -5.745786
H    -0.259403    1.921058   -5.826879
C    -0.038189    3.781843   -6.853051
H    -0.065114    4.856217   -6.711160
C     0.501475    1.882260   -8.582827
C     0.339919    3.325530   -8.101388
N     0.643567    4.165402   -9.146823
C     0.635678    5.616049   -9.077348
C     1.944112    6.171494   -8.521536
H    -0.215806    5.919725   -8.465921
H     0.445123    5.995175  -10.082240
H     1.903503    7.260678   -8.467965
H     2.130147    5.780129   -7.519917
H     2.780561    5.885648   -9.162512
C     1.597345    1.162169   -7.770100
H     1.316861    1.057210   -6.722302
H     1.783666    0.167319   -8.176315
H     2.530149    1.727005   -7.817679
C    -0.851886    1.146629   -8.522772
H    -1.588090    1.665682   -9.139261
H    -0.756834    0.125740   -8.894457
H    -1.230164    1.107154   -7.501274
C     1.985157   -0.561026  -13.155304
C     2.060748    0.798046  -13.334293
C     1.719395    1.688861  -12.295375
C     1.290057    1.167232  -11.031888
C     1.226055   -0.249529  -10.882666
C     1.560434   -1.086559  -11.909376
H     2.142998    3.457027  -13.455349
H     2.388064    1.184290  -14.293759
C     1.802713    3.092329  -12.492703
C     0.958495    2.091133  -10.019943
H     0.904904   -0.674383   -9.942054
H     1.504526   -2.159919  -11.782892
C     1.037534    3.447911  -10.268633
C     1.471023    3.977103  -11.504176
H     1.551728    5.044147  -11.666040
C     2.357618   -1.435316  -14.294274
O     2.729631   -1.047347  -15.369322
O     2.236896   -2.746415  -14.005774
H     2.500160   -3.226943  -14.800965
C    -1.758407    1.585394    1.348062
C    -1.110054    0.206653    1.488490
N    -2.385033    1.890160    2.534069
C    -1.720283   -0.782099    0.473630
C     0.420700    0.321647    1.347312
C    -1.511290   -0.174357    2.906917
C    -3.138903    3.105109    2.787624
C    -2.270160    0.848054    3.444226
H    -1.497200   -0.492467   -0.552967
H    -1.332126   -1.787949    0.637937
H    -2.805129   -0.814994    0.589667
H     0.816956    0.999361    2.105703
H     0.897990   -0.650239    1.477557
H     0.694378    0.710775    0.366606
C    -1.242082   -1.329631    3.667914
C    -4.578837    3.001907    2.292143
H    -2.613492    3.933824    2.309767
H    -3.107313    3.297297    3.860940
C    -2.831121    0.786448    4.738383
C    -1.793182   -1.401263    4.988197
C    -0.457297   -2.430695    3.211695
H    -5.115246    3.932914    2.482844
H    -4.600078    2.801015    1.219672
H    -5.099022    2.189574    2.803754
C    -2.583416   -0.332402    5.485376
H    -3.446228    1.587325    5.127690
C    -1.547650   -2.540867    5.786017
C    -0.235745   -3.516657    4.007712
H    -0.026719   -2.407163    2.220569
H    -2.998273   -0.419689    6.483365
C    -0.784951   -3.579554    5.312560
H    -1.967977   -2.589572    6.783936
H     0.361950   -4.351961    3.664042
C    -0.504115   -4.786864    6.125327
O     0.161264   -5.718510    5.759352
O    -1.075894   -4.748037    7.345837
H    -0.831430   -5.571375    7.786865
H    -2.306272    3.361864    0.357131
         125
 Configuration:   11
C     2.907011   10.070727    3.734096
N     2.627256   10.038195    2.491714
C     5.489584    5.620207    4.902686
N     5.586209    4.938784    3.830696
C     3.631481    8.989079    4.377441
C     4.001617    8.931945    5.698465
C     4.693695    7.739306    6.011624
C     4.834441    6.916022    4.921780
S     4.124773    7.586380    3.494175
H     2.634360   10.911889    4.380421
H     5.901983    5.280929    5.858952
H     3.781761    9.719864    6.406587
H     5.076191    7.489208    6.992306
C     1.881876   11.094620    1.943476
C     2.251976   11.608009    0.699853
C     0.749887   11.628707    2.562384
C     1.504216   12.643148    0.158839
H     3.113729   11.208079    0.181131
C     0.067339   12.655985    1.922953
H     0.391788   11.236994    3.506501
N     0.425425   13.171326    0.745632
H     1.783808   13.066585   -0.800705
H    -0.817697   13.081389    2.385966
C     6.188921    3.671851    3.892503
C     7.075257    3.295722    2.882520
C     5.905863    2.742619    4.895558
C     7.657578    2.038521    2.943420
H     7.306555    3.982524    2.078506
C     6.537006    1.505819    4.850623
H     5.191162    2.965327    5.678267
N     7.404325    1.143719    3.903771
H     8.360898    1.731830    2.175648
H     6.326689    0.768195    5.618944
C    -0.406055   -1.908624    2.245836
C    -0.927974   -3.000145    2.915999
C    -1.621844   -4.005635    2.267205
C    -1.836988   -3.936172    0.862727
C    -1.282562   -2.822243    0.188734
C    -0.556847   -1.793796    0.835684
H     0.081933   -1.115333    2.793944
H    -0.788140   -3.070212    3.989786
H    -1.967227   -4.870645    2.815228
Cl   -1.508858   -2.708842   -1.553616
C    -0.000129   -0.735333    0.061358
H    -0.343313   -0.635252   -0.953584
C     0.954558    0.161633    0.545045
C    -2.592178   -4.895059    0.127219
H    -2.519028   -4.860663   -0.945825
C    -3.410968   -5.857962    0.719804
H    -3.520175   -5.813185    1.797396
C    -4.200710   -7.119084   -1.442985
C    -4.127887   -6.837244    0.059071
N    -4.926662   -7.748951    0.708126
C    -5.144110   -7.790648    2.143481
C    -6.240003   -6.825180    2.586579
H    -4.195662   -7.566846    2.634852
H    -5.395748   -8.817739    2.411095
H    -6.370950   -6.868208    3.669096
H    -5.983289   -5.801941    2.307118
H    -7.188349   -7.083199    2.110901
C    -4.789790   -5.905487   -2.191422
H    -4.137890   -5.035050   -2.121195
H    -4.935463   -6.140333   -3.246447
H    -5.759642   -5.639322   -1.767193
C    -2.811257   -7.519496   -1.977246
H    -2.446927   -8.402443   -1.448912
H    -2.856329   -7.754850   -3.041189
H    -2.090384   -6.714724   -1.833032
C    -6.784393  -10.614209   -4.634724
C    -7.151947  -10.847676   -3.332715
C    -6.618782  -10.078958   -2.277145
C    -5.681128   -9.035516   -2.568454
C    -5.324974   -8.821111   -3.932551
C    -5.856612   -9.584983   -4.932763
H    -7.728499  -11.117349   -0.746896
H    -7.863462  -11.638863   -3.121371
C    -7.007654  -10.329623   -0.934927
C    -5.172332   -8.290395   -1.485181
H    -4.619245   -8.042294   -4.185099
H    -5.575152   -9.412920   -5.963490
C    -5.567703   -8.586818   -0.194927
C    -6.500423   -9.603416    0.106883
H    -6.816255   -9.798415    1.123506
C    -7.384893  -11.464881   -5.691189
O    -8.179241  -12.346221   -5.499108
O    -6.944844  -11.150559   -6.925833
H    -7.389401  -11.752476   -7.536250
C     1.492300    1.230906   -0.144888
C     1.185396    1.701934   -1.567896
N     2.440833    2.070035    0.392049
C     1.550500    0.605132   -2.589500
C    -0.289104    2.138020   -1.677634
C     2.128762    2.889134   -1.704702
C     3.014302    1.935103    1.719317
C     2.841934    3.028211   -0.529137
H     0.927084   -0.280368   -2.467866
H     1.426650    0.974079   -3.608292
H     2.592859    0.307401   -2.461904
H    -0.496604    2.939549   -0.966320
H    -0.512791    2.506543   -2.679375
H    -0.959553    1.306863   -1.459046
C     2.354177    3.775440   -2.777033
C     4.174656    0.943927    1.745940
H     2.218044    1.631960    2.401408
H     3.338009    2.925204    2.043131
C     3.832163    4.017936   -0.346911
C     3.346476    4.793723   -2.602585
C     1.659916    3.726611   -4.022818
H     4.574952    0.852702    2.757038
H     3.843259   -0.040891    1.412300
H     4.975434    1.279062    1.083624
C     4.065999    4.880644   -1.382399
H     4.398413    4.089936    0.572599
C     3.604146    5.704058   -3.651583
C     1.929698    4.622471   -5.016143
H     0.904735    2.970675   -4.185741
H     4.820200    5.653349   -1.283327
C     2.913211    5.626581   -4.835368
H     4.356698    6.471907   -3.513881
H     1.401745    4.588551   -5.961234
C     3.155523    6.568788   -5.953664
O     2.574056    6.546504   -7.005343
O     4.111920    7.479265   -5.680867
H     4.187906    8.037037   -6.465259
H     1.332916   -0.016589    1.545172
         125
 Configuration:   12
C     3.351048    1.186374   -5.428815
N     2.455049    0.289194   -5.305979
C     7.353330   -0.112593   -2.244976
N     7.040749   -1.199072   -1.657871
C     4.598074    1.120018   -4.687712
C     5.634971    2.017218   -4.760143
C     6.707500    1.669123   -3.906949
C     6.462342    0.514968   -3.204674
S     4.916814   -0.166321   -3.576499
H     3.242562    2.042940   -6.102725
H     8.306434    0.399400   -2.074437
H     5.617853    2.886803   -5.403662
H     7.623860    2.235745   -3.807888
C     1.252270    0.440013   -6.015039
C     0.692700   -0.674875   -6.640375
C     0.556571    1.648650   -6.085017
C    -0.501438   -0.521361   -7.328722
H     1.193903   -1.633131   -6.593713
C    -0.639278    1.685201   -6.791169
H     0.922249    2.534136   -5.579820
N    -1.171961    0.632043   -7.413257
H    -0.946119   -1.372700   -7.834364
H    -1.197169    2.614465   -6.853342
C     7.927232   -1.726313   -0.704789
C     8.167682   -3.100793   -0.693799
C     8.547263   -0.944734    0.272148
C     9.034911   -3.616269    0.257811
H     7.691758   -3.741901   -1.424628
C     9.387375   -1.568927    1.185730
H     8.360311    0.120050    0.337821
N     9.643854   -2.878154    1.191329
H     9.246890   -4.680684    0.274475
H     9.875205   -0.979089    1.955634
C    -0.255408    0.725184   -2.095243
C     0.910374    1.367915   -1.720030
C     1.237124    1.596570   -0.395511
C     0.355911    1.181897    0.641399
C    -0.824368    0.510853    0.242486
C    -1.165066    0.255404   -1.107174
H    -0.503466    0.613716   -3.141144
H     1.593441    1.705157   -2.492798
H     2.182595    2.052401   -0.138289
Cl   -1.932385   -0.036930    1.496314
C    -2.356268   -0.467477   -1.404392
H    -3.066794   -0.594201   -0.606273
C    -2.641351   -1.012809   -2.657895
C     0.585481    1.432357    2.025348
H    -0.030456    0.901449    2.730128
C     1.550982    2.319973    2.503577
H     2.099002    2.893511    1.764750
C     1.219392    1.944890    5.080618
C     1.845743    2.566784    3.830880
N     2.805014    3.466680    4.231516
C     3.604176    4.284106    3.335735
C     2.876493    5.559426    2.919223
H     3.866927    3.675923    2.468463
H     4.540361    4.516317    3.845138
H     3.494449    6.145167    2.236669
H     1.937691    5.317092    2.418282
H     2.650234    6.170732    3.795189
C    -0.286458    2.273030    5.149376
H    -0.835508    1.814437    4.327303
H    -0.713356    1.916692    6.087584
H    -0.436523    3.352977    5.098177
C     1.491007    0.427819    5.113286
H     2.566096    0.239378    5.101222
H     1.077405   -0.022306    6.016458
H     1.048792   -0.067011    4.248589
C     1.800040    2.483536   10.414586
C     2.652982    3.356237    9.785530
C     2.717109    3.423726    8.378137
C     1.876343    2.570309    7.592249
C     1.002017    1.678603    8.280718
C     0.965252    1.634476    9.645732
H     4.217252    4.973132    8.360640
H     3.285050    3.999650   10.388362
C     3.602701    4.331214    7.739548
C     1.970750    2.669157    6.189083
H     0.355847    1.021018    7.716416
H     0.298659    0.950740   10.155030
C     2.863099    3.554845    5.616186
C     3.688906    4.411310    6.377130
H     4.360046    5.117125    5.905227
C     1.789752    2.467044   11.897820
O     2.469247    3.166386   12.600565
O     0.922014    1.567688   12.402773
H     0.988050    1.633533   13.363943
C    -3.797396   -1.680687   -3.012885
C    -5.030192   -1.978703   -2.157077
N    -4.006949   -2.203404   -4.267879
C    -4.650203   -2.868447   -0.955446
C    -5.706547   -0.663514   -1.722124
C    -5.899702   -2.754325   -3.137108
C    -3.052336   -2.149450   -5.360819
C    -5.226937   -2.862243   -4.339460
H    -3.976427   -2.352992   -0.271425
H    -5.541438   -3.164040   -0.400718
H    -4.152586   -3.775186   -1.304211
H    -5.993450   -0.081685   -2.599982
H    -6.605630   -0.862545   -1.137858
H    -5.030785   -0.057866   -1.118270
C    -7.177438   -3.330044   -2.988162
C    -2.029263   -3.279658   -5.286566
H    -2.566485   -1.172458   -5.336187
H    -3.614472   -2.191320   -6.294730
C    -5.749629   -3.561252   -5.449187
C    -7.727223   -4.031259   -4.109778
C    -7.959196   -3.260098   -1.796388
H    -1.317906   -3.204670   -6.110717
H    -1.478273   -3.234653   -4.345615
H    -2.529118   -4.248625   -5.345468
C    -6.986136   -4.130897   -5.316005
H    -5.192145   -3.657104   -6.371871
C    -9.005596   -4.623015   -4.004474
C    -9.192517   -3.839867   -1.726895
H    -7.573070   -2.737605   -0.932565
H    -7.421771   -4.678648   -6.144194
C    -9.728853   -4.531979   -2.841137
H    -9.415956   -5.152919   -4.856352
H    -9.788334   -3.785339   -0.824060
C   -11.074562   -5.136928   -2.699150
O   -11.749014   -5.079986   -1.705922
O   -11.488412   -5.774570   -3.812803
H   -12.365595   -6.125969   -3.614755
H    -1.869651   -0.932306   -3.414974
         125
 Configuration:   13
C     4.874816   -4.212091   -5.395887
N     5.090131   -3.457986   -4.391994
C     2.073672   -1.436400   -8.901816
N     1.880496   -0.277680   -8.408980
C     4.131542   -3.743025   -6.551841
C     3.861392   -4.461510   -7.690334
C     3.110750   -3.717686   -8.629852
C     2.826760   -2.450113   -8.184909
S     3.474189   -2.144433   -6.610596
H     5.244796   -5.241391   -5.453196
H     1.700717   -1.729450   -9.889062
H     4.193834   -5.480652   -7.836688
H     2.789870   -4.089441   -9.593917
C     5.773894   -3.990260   -3.286851
C     6.749713   -3.215064   -2.659166
C     5.489693   -5.247285   -2.749436
C     7.412577   -3.742236   -1.560960
H     6.985934   -2.228339   -3.036272
C     6.206811   -5.670236   -1.637277
H     4.710570   -5.871539   -3.169323
N     7.158500   -4.948251   -1.043214
H     8.185222   -3.161464   -1.067080
H     5.997387   -6.642564   -1.202126
C     1.101889    0.639020   -9.133985
C     1.517855    1.968965   -9.207119
C    -0.103396    0.294592   -9.749101
C     0.737862    2.871409   -9.914628
H     2.438120    2.277957   -8.728298
C    -0.811342    1.283633  -10.420403
H    -0.495811   -0.712838   -9.684878
N    -0.411903    2.552838  -10.517647
H     1.050972    3.907526   -9.995983
H    -1.752832    1.036630  -10.901262
C     0.107984    3.824362    4.064042
C     0.109990    4.714569    3.005522
C    -0.313294    4.359038    1.737521
C    -0.757869    3.033202    1.476403
C    -0.770038    2.138938    2.573050
C    -0.355259    2.491793    3.879328
H     0.497936    4.122218    5.026895
H     0.456313    5.728719    3.175938
H    -0.349739    5.096476    0.948396
Cl   -1.332564    0.493619    2.296747
C    -0.446841    1.530769    4.927138
H    -0.612998    0.506559    4.642033
C    -0.336360    1.847041    6.282753
C    -1.151379    2.567374    0.188419
H    -1.660953    1.620718    0.142218
C    -0.909341    3.264866   -0.996350
H    -0.326653    4.175718   -0.919137
C    -2.098889    1.642820   -2.683276
C    -1.307017    2.882801   -2.263398
N    -1.022680    3.615370   -3.391680
C    -0.258514    4.850262   -3.410652
C     1.245647    4.594290   -3.448381
H    -0.539712    5.434331   -2.532656
H    -0.579498    5.425581   -4.280039
H     1.792997    5.538350   -3.447688
H     1.555640    4.011232   -2.579495
H     1.513516    4.037506   -4.348627
C    -1.320639    0.359535   -2.326210
H    -1.208776    0.244318   -1.248352
H    -1.835509   -0.520515   -2.713344
H    -0.324022    0.390881   -2.770282
C    -3.505056    1.670536   -2.052189
H    -4.035559    2.573866   -2.358833
H    -4.091499    0.807775   -2.370193
H    -3.445098    1.663668   -0.963855
C    -3.875229   -0.466054   -7.317471
C    -3.184219    0.688097   -7.591823
C    -2.611551    1.456706   -6.557070
C    -2.750236    1.024466   -5.198114
C    -3.472766   -0.180134   -4.952218
C    -4.018763   -0.901169   -5.976209
H    -1.799376    2.942731   -7.892544
H    -3.082975    1.007248   -8.623709
C    -1.898459    2.647918   -6.853914
C    -2.162850    1.820785   -4.193916
H    -3.595950   -0.532433   -3.937772
H    -4.567005   -1.812234   -5.774674
C    -1.495851    2.982154   -4.533435
C    -1.339834    3.414462   -5.868836
H    -0.788535    4.313424   -6.112213
C    -4.451883   -1.220225   -8.457234
O    -4.357360   -0.903578   -9.612847
O    -5.113212   -2.328167   -8.067493
H    -5.446624   -2.745114   -8.872189
C    -0.371007    0.951914    7.334450
C    -0.524334   -0.569764    7.289756
N    -0.266845    1.336427    8.651058
C    -1.877063   -0.957096    6.657263
C     0.671152   -1.203529    6.551164
C    -0.512302   -0.919659    8.771487
C    -0.135335    2.708376    9.108413
C    -0.379691    0.245633    9.502527
H    -1.930895   -0.658814    5.610514
H    -2.032136   -2.035076    6.714791
H    -2.693499   -0.468836    7.192493
H     1.604238   -0.936997    7.050948
H     0.590234   -2.291034    6.540364
H     0.724473   -0.852163    5.520726
C    -0.618056   -2.160092    9.432081
C    -1.487269    3.406872    9.226477
H     0.523109    3.233521    8.414262
H     0.380661    2.689784   10.069321
C    -0.373104    0.267269   10.914194
C    -0.599402   -2.155976   10.864431
C    -0.741262   -3.418143    8.769894
H    -1.355773    4.438411    9.557406
H    -1.999392    3.412781    8.262786
H    -2.120892    2.887906    9.948569
C    -0.481971   -0.929203   11.568248
H    -0.296826    1.195180   11.465994
C    -0.702011   -3.377078   11.567198
C    -0.835598   -4.581227    9.477268
H    -0.757698   -3.455435    7.689791
H    -0.483557   -0.955307   12.652232
C    -0.816639   -4.568157   10.894195
H    -0.688058   -3.367447   12.650989
H    -0.926367   -5.537155    8.976225
C    -0.921141   -5.866948   11.600790
O    -1.017007   -6.935219   11.058353
O    -0.898334   -5.742507   12.943204
H    -0.969950   -6.636641   13.300346
H    -0.246717    2.897330    6.535791
         125
 Configuration:   14
C    -1.984034    6.561232   -5.936155
N    -1.615382    6.424130   -4.724488
C    -7.159235    5.554379   -6.150518
N    -7.545031    5.270353   -4.970125
C    -3.365722    6.362164   -6.336180
C    -3.872891    6.503820   -7.604282
C    -5.259734    6.234011   -7.661729
C    -5.776334    5.893166   -6.436040
S    -4.575930    5.898404   -5.191024
H    -1.293169    6.847878   -6.736259
H    -7.841058    5.574016   -7.007466
H    -3.266280    6.791339   -8.452778
H    -5.860164    6.286701   -8.560226
C    -0.255005    6.583653   -4.414466
C     0.097059    7.292805   -3.265425
C     0.770390    6.021634   -5.177616
C     1.441967    7.436202   -2.958806
H    -0.670522    7.728643   -2.638928
C     2.083887    6.217079   -4.769485
H     0.551707    5.423450   -6.053621
N     2.433919    6.913235   -3.686558
H     1.737742    7.996493   -2.077453
H     2.894941    5.784350   -5.347044
C    -8.886246    4.904166   -4.772009
C    -9.568594    5.412122   -3.665884
C    -9.562292    4.010943   -5.605570
C   -10.889206    5.036816   -3.469690
H    -9.072603    6.093931   -2.987088
C   -10.881458    3.694087   -5.306506
H    -9.066455    3.551719   -6.451909
N   -11.551797    4.191781   -4.265912
H   -11.442485    5.431959   -2.623559
H   -11.422686    2.998119   -5.940020
C     0.310119   -5.280740    3.313598
C     1.479332   -5.831870    3.805669
C     2.704415   -5.201213    3.683836
C     2.801286   -3.946816    3.019929
C     1.594243   -3.387988    2.536971
C     0.331296   -4.013105    2.667762
H    -0.619394   -5.828177    3.378279
H     1.433965   -6.794019    4.305362
H     3.587856   -5.635944    4.129261
Cl    1.667703   -1.826569    1.726771
C    -0.833001   -3.347888    2.186348
H    -0.683577   -2.500937    1.539630
C    -2.136162   -3.732183    2.508863
C     4.029719   -3.259873    2.796747
H     3.968705   -2.235070    2.474234
C     5.286758   -3.841938    2.969407
H     5.308913   -4.896423    3.219821
C     6.787384   -1.756893    2.428588
C     6.506121   -3.211356    2.811133
N     7.710167   -3.851683    2.986569
C     7.863726   -5.254933    3.328004
C     7.798739   -6.155772    2.097674
H     7.087376   -5.513136    4.050290
H     8.817140   -5.367864    3.845791
H     7.902741   -7.203033    2.386241
H     6.845252   -6.029552    1.581971
H     8.601435   -5.905487    1.401082
C     6.223623   -1.449562    1.025837
H     5.136222   -1.518344    1.005959
H     6.509341   -0.445512    0.710083
H     6.622768   -2.159110    0.298753
C     6.229577   -0.805888    3.505986
H     6.680367   -1.031168    4.474236
H     6.452454    0.233224    3.261098
H     5.148958   -0.913107    3.600214
C    11.164220    1.273543    1.569362
C    11.562723   -0.005050    1.871394
C    10.618297   -1.014420    2.151850
C     9.220558   -0.701387    2.117778
C     8.844721    0.636600    1.798227
C     9.783814    1.593171    1.534332
H    12.106859   -2.542785    2.467561
H    12.623000   -0.233548    1.893673
C    11.043141   -2.333127    2.461887
C     8.309502   -1.738592    2.403686
H     7.798148    0.904927    1.765454
H     9.484244    2.605411    1.295895
C     8.774555   -3.000811    2.719072
C    10.148218   -3.327833    2.744206
H    10.487402   -4.331235    2.966543
C    12.214715    2.282423    1.288319
O    13.397390    2.068320    1.297494
O    11.707021    3.500376    1.013320
H    12.461199    4.079685    0.845513
C    -3.297836   -3.153764    2.035086
C    -3.454962   -1.986622    1.058306
N    -4.552775   -3.578325    2.405262
C    -2.821534   -0.706476    1.641354
C    -2.864271   -2.359622   -0.315855
C    -4.969673   -1.846681    0.993782
C    -4.823523   -4.652194    3.344525
C    -5.539582   -2.795502    1.821340
H    -1.742466   -0.808173    1.754590
H    -3.019027    0.148070    0.993168
H    -3.247851   -0.492101    2.623054
H    -3.364126   -3.246216   -0.710275
H    -2.998769   -1.547422   -1.031099
H    -1.798874   -2.576102   -0.237311
C    -5.788387   -0.953203    0.274303
C    -4.784292   -4.172363    4.792898
H    -4.094205   -5.445061    3.169513
H    -5.800051   -5.070830    3.097389
C    -6.933878   -2.904597    2.014605
C    -7.206087   -1.060138    0.449460
C    -5.299727    0.048764   -0.616561
H    -4.976509   -5.002393    5.474792
H    -3.806919   -3.747546    5.028005
H    -5.541525   -3.403376    4.958667
C    -7.739964   -2.038924    1.327569
H    -7.356374   -3.637153    2.690015
C    -8.064030   -0.184982   -0.253061
C    -6.154659    0.877493   -1.283149
H    -4.235243    0.154789   -0.771205
H    -8.816158   -2.088329    1.450338
C    -7.555887    0.765111   -1.103858
H    -9.135837   -0.270294   -0.115802
H    -5.785576    1.636655   -1.961775
C    -8.428163    1.695205   -1.859580
O    -8.033261    2.538477   -2.619564
O    -9.740586    1.507623   -1.613737
H   -10.213150    2.155885   -2.150947
H    -2.246861   -4.540205    3.223018
         125
 Configuration:   15
C     5.650250   -1.582944   -3.111531
N     6.185398   -1.856979   -1.988430
C     3.276115    3.106045   -2.643259
N     3.465026    3.515538   -1.451846
C     4.919922   -0.345670   -3.322445
C     4.324919    0.057230   -4.492492
C     3.688706    1.313780   -4.367011
C     3.814040    1.838463   -3.104329
S     4.713746    0.805637   -2.048457
H     5.720075   -2.248473   -3.978609
H     2.716268    3.684254   -3.386141
H     4.350345   -0.531755   -5.399707
H     3.160402    1.818435   -5.165013
C     6.835496   -3.092691   -1.838175
C     8.054898   -3.136262   -1.161197
C     6.294825   -4.297214   -2.292593
C     8.685530   -4.361640   -1.005926
H     8.497516   -2.225369   -0.779101
C     7.007004   -5.469146   -2.070285
H     5.330087   -4.326758   -2.783955
N     8.184825   -5.520475   -1.445795
H     9.641786   -4.415521   -0.495176
H     6.601192   -6.416315   -2.412082
C     2.875672    4.727574   -1.057094
C     3.620549    5.621238   -0.286603
C     1.554336    5.064600   -1.357418
C     3.028261    6.810922    0.109894
H     4.642931    5.387304   -0.018940
C     1.058675    6.277961   -0.896863
H     0.917372    4.387657   -1.913346
N     1.768415    7.151147   -0.180130
H     3.595020    7.526331    0.697404
H     0.032402    6.555994   -1.116180
C    -2.033015   -2.480804   -2.280961
C    -1.727268   -3.709067   -1.723443
C    -1.404124   -3.856190   -0.386531
C    -1.360592   -2.720430    0.468936
C    -1.692216   -1.473486   -0.112138
C    -2.040206   -1.308944   -1.474026
H    -2.226364   -2.396763   -3.340876
H    -1.741290   -4.589267   -2.357898
H    -1.225006   -4.838875    0.025911
Cl   -1.670114   -0.045397    0.917389
C    -2.401154   -0.016907   -1.953832
H    -2.177078    0.823398   -1.320130
C    -3.023206    0.208984   -3.183446
C    -0.977881   -2.774294    1.840569
H    -1.176940   -1.904018    2.441362
C    -0.364699   -3.880040    2.432255
H    -0.110187   -4.707435    1.779738
C    -0.209815   -2.997653    4.899882
C    -0.014280   -4.003038    3.763274
N     0.600127   -5.120648    4.277061
C     0.982069   -6.289173    3.503798
C     2.336642   -6.110134    2.823706
H     0.194130   -6.482812    2.773906
H     0.993756   -7.145021    4.179995
H     2.590065   -6.996573    2.239887
H     2.317583   -5.247023    2.156103
H     3.117714   -5.949843    3.569654
C     0.569955   -1.698322    4.610597
H     0.178026   -1.181019    3.735179
H     0.513686   -1.020359    5.463035
H     1.621807   -1.926152    4.428587
C    -1.712207   -2.740847    5.130567
H    -2.220057   -3.677212    5.368851
H    -1.866117   -2.050245    5.960495
H    -2.177563   -2.318031    4.240184
C     0.957693   -2.781831   10.160001
C     1.417053   -3.971901    9.652504
C     1.239298   -4.299825    8.292251
C     0.571633   -3.374857    7.425369
C     0.110323   -2.148273    7.987739
C     0.294970   -1.860871    9.310565
H     2.232207   -6.207310    8.456649
H     1.922602   -4.665775   10.315719
C     1.719828   -5.533363    7.779339
C     0.414719   -3.740511    6.072877
H    -0.398152   -1.429889    7.360232
H    -0.062844   -0.927151    9.724523
C     0.883051   -4.961600    5.627289
C     1.554231   -5.878071    6.466409
H     1.937269   -6.816787    6.087741
C     1.178790   -2.507465   11.600904
O     1.738061   -3.246379   12.366321
O     0.679400   -1.316543   11.987042
H     0.872284   -1.231521   12.929439
C    -3.352363    1.440091   -3.716879
C    -3.120202    2.831469   -3.124275
N    -3.976532    1.588200   -4.933691
C    -3.882778    2.984248   -1.791951
C    -1.609899    3.098593   -2.969378
C    -3.736581    3.723348   -4.193258
C    -4.390031    0.494172   -5.794407
C    -4.233029    2.925151   -5.206338
H    -3.497359    2.308319   -1.028979
H    -3.800259    4.005509   -1.418302
H    -4.941314    2.762502   -1.939489
H    -1.113963    3.018202   -3.938427
H    -1.429665    4.100286   -2.577640
H    -1.153020    2.376906   -2.292226
C    -3.862655    5.124844   -4.271742
C    -5.752622   -0.066679   -5.396469
H    -3.617528   -0.275832   -5.755620
H    -4.404288    0.865907   -6.819859
C    -4.904027    3.447416   -6.333421
C    -4.529305    5.670881   -5.416037
C    -3.370169    6.034828   -3.289015
H    -6.029624   -0.895156   -6.050513
H    -5.730904   -0.427890   -4.366877
H    -6.518699    0.707654   -5.472336
C    -5.039496    4.805919   -6.418867
H    -5.309850    2.801001   -7.100739
C    -4.677108    7.070652   -5.535594
C    -3.526142    7.382596   -3.434738
H    -2.861812    5.654689   -2.414172
H    -5.550810    5.246562   -7.267454
C    -4.187200    7.914435   -4.569798
H    -5.183128    7.477804   -6.403385
H    -3.150512    8.074779   -2.691188
C    -4.321011    9.387423   -4.667051
O    -3.904822   10.167514   -3.852880
O    -4.968318    9.787750   -5.780071
H    -4.998631   10.752114   -5.744895
H    -3.302942   -0.665536   -3.759756
         125
 Configuration:   16
C    -4.135302   -9.565245    6.295144
N    -3.878880  -10.521096    5.493001
C    -0.567172   -5.771919    5.445711
N     0.209523   -6.174814    4.519829
C    -3.336741   -8.352491    6.310506
C    -3.537055   -7.257933    7.114985
C    -2.580879   -6.241400    6.887354
C    -1.674701   -6.585553    5.914850
S    -1.976794   -8.157485    5.259993
H    -4.971258   -9.593989    7.002236
H    -0.456741   -4.794497    5.927458
H    -4.341474   -7.195809    7.835845
H    -2.553087   -5.294533    7.410097
C    -4.660837  -11.685424    5.564229
C    -5.076889  -12.292971    4.378933
C    -5.004409  -12.298727    6.770676
C    -5.838699  -13.449251    4.456505
H    -4.815548  -11.856641    3.423448
C    -5.760345  -13.463622    6.730386
H    -4.669406  -11.895035    7.718218
N    -6.184263  -14.040488    5.604595
H    -6.184766  -13.929511    3.546680
H    -6.033799  -13.957799    7.657559
C     1.290307   -5.358961    4.147686
C     1.587387   -5.208250    2.792635
C     2.119985   -4.725238    5.074907
C     2.663452   -4.410787    2.432775
H     0.977417   -5.698024    2.044511
C     3.179261   -3.960469    4.602574
H     1.962411   -4.845331    6.139697
N     3.458793   -3.789369    3.309332
H     2.902735   -4.268665    1.383614
H     3.838293   -3.463531    5.307817
C     1.798822   -0.556584   -1.125840
C     1.903840   -1.068644   -2.406349
C     1.626695   -0.313253   -3.531504
C     1.200812    1.037682   -3.400090
C     1.114476    1.552192   -2.084675
C     1.409765    0.797157   -0.924660
H     1.969851   -1.192759   -0.269162
H     2.214841   -2.100507   -2.532918
H     1.773099   -0.730390   -4.517619
Cl    0.610500    3.226611   -1.879288
C     1.334847    1.419878    0.354584
H     0.838476    2.373041    0.409326
C     1.866981    0.865442    1.520500
C     0.836331    1.865519   -4.501264
H     0.730391    2.919268   -4.310615
C     0.610270    1.384642   -5.792160
H     0.650554    0.310089   -5.929463
C     0.138000    3.663379   -7.007106
C     0.299545    2.145490   -6.903057
N     0.077379    1.601944   -8.146328
C     0.110796    0.182386   -8.451298
C    -1.217362   -0.502915   -8.141774
H     0.929546   -0.264967   -7.885074
H     0.369890    0.075657   -9.505497
H    -1.157743   -1.568975   -8.367173
H    -1.471997   -0.383497   -7.087299
H    -2.018944   -0.065118   -8.740108
C    -1.019845    4.145289   -6.108692
H    -0.805857    3.978015   -5.053327
H    -1.201479    5.210413   -6.256924
H    -1.936236    3.607880   -6.359385
C     1.469814    4.364358   -6.673576
H     2.252667    4.024663   -7.354179
H     1.376625    5.446130   -6.775974
H     1.784339    4.140991   -5.654119
C    -1.114508    7.195676  -10.884297
C    -1.151159    5.928247  -11.410709
C    -0.855451    4.801342  -10.615685
C    -0.514593    4.981748   -9.235795
C    -0.488881    6.312536   -8.724018
C    -0.777268    7.384357   -9.520633
H    -1.171301    3.389825  -12.215451
H    -1.411484    5.800783  -12.456118
C    -0.897785    3.495707  -11.171677
C    -0.226336    3.829778   -8.475904
H    -0.234352    6.482138   -7.687273
H    -0.751201    8.389154   -9.119476
C    -0.262232    2.582504   -9.069164
C    -0.608778    2.387575  -10.424315
H    -0.657567    1.397889  -10.859559
C    -1.434832    8.332252  -11.782043
O    -1.732694    8.232703  -12.942220
O    -1.358824    9.525310  -11.159449
H    -1.583016   10.193327  -11.819778
C     1.782785    1.401952    2.790771
C     1.098929    2.695301    3.238652
N     2.342199    0.804625    3.896398
C     1.749365    3.914607    2.552958
C    -0.417714    2.614170    2.974880
C     1.405200    2.699811    4.730052
C     3.104017   -0.431489    3.877271
C     2.150788    1.576678    5.034319
H     1.595159    3.898218    1.474299
H     1.331367    4.842582    2.944797
H     2.824235    3.921026    2.742828
H    -0.845394    1.762350    3.506825
H    -0.921890    3.517728    3.319439
H    -0.623160    2.489612    1.911686
C     1.066527    3.618986    5.743296
C     4.569013   -0.198159    3.518235
H     2.625778   -1.111357    3.169996
H     3.011120   -0.893755    4.860949
C     2.630572    1.305233    6.334104
C     1.534675    3.350460    7.070218
C     0.288529    4.797125    5.535763
H     5.111817   -1.144631    3.497465
H     4.651351    0.272257    2.536943
H     5.040318    0.457165    4.253520
C     2.314958    2.192910    7.325870
H     3.237155    0.433678    6.543315
C     1.217711    4.245108    8.116467
C    -0.003295    5.640506    6.568036
H    -0.080363    5.027857    4.546336
H     2.666436    2.021949    8.337277
C     0.464082    5.367507    7.877709
H     1.575443    4.036908    9.118251
H    -0.595985    6.533646    6.412791
C     0.109587    6.323580    8.953494
O    -0.551267    7.315273    8.797139
O     0.606709    5.974105   10.157163
H     0.319013    6.655055   10.778204
H     2.426281   -0.057078    1.414147
         125
 Configuration:   17
C    -3.484373   -0.675218    4.871403
N    -3.725622    0.498474    4.438875
C    -1.673392   -0.213694    9.805950
N    -1.650491    1.027293   10.092763
C    -2.978159   -0.900190    6.213731
C    -2.705277   -2.118331    6.785603
C    -2.219978   -1.994656    8.107957
C    -2.134596   -0.685219    8.512247
S    -2.648048    0.418112    7.283389
H    -3.655612   -1.574497    4.270069
H    -1.364335   -0.990555   10.513480
H    -2.851806   -3.057739    6.269241
H    -1.944126   -2.826425    8.742508
C    -4.167444    0.648227    3.114278
C    -5.196533    1.550940    2.843679
C    -3.590733   -0.029807    2.038466
C    -5.619721    1.702691    1.531718
H    -5.657033    2.107991    3.649451
C    -4.085120    0.209377    0.762372
H    -2.758969   -0.707609    2.186059
N    -5.084306    1.051720    0.494098
H    -6.428606    2.388940    1.301585
H    -3.647001   -0.304734   -0.087558
C    -1.146831    1.417998   11.344113
C    -1.813977    2.412880   12.059836
C     0.025430    0.891806   11.890590
C    -1.304292    2.802355   13.289426
H    -2.716764    2.857171   11.660819
C     0.452409    1.365780   13.124718
H     0.607190    0.150364   11.356877
N    -0.189749    2.299041   13.829379
H    -1.816086    3.564262   13.868873
H     1.363863    0.972359   13.564161
C     1.228494    3.572780   -2.760642
C     1.004266    3.780513   -4.109533
C     0.755979    2.741325   -4.988077
C     0.739523    1.397545   -4.521542
C     0.953815    1.202555   -3.136425
C     1.193327    2.256157   -2.222387
H     1.474003    4.403908   -2.115027
H     1.023948    4.795594   -4.492557
H     0.530537    2.946312   -6.024908
Cl    0.921243   -0.444371   -2.514793
C     1.353798    1.959920   -0.838064
H     1.513280    0.929865   -0.570757
C     1.312300    2.923149    0.172082
C     0.553440    0.266024   -5.367580
H     0.353141   -0.677408   -4.890323
C     0.620625    0.319496   -6.760915
H     0.900160    1.269225   -7.202518
C     0.037506   -2.182548   -7.300845
C     0.404664   -0.733911   -7.628802
N     0.499492   -0.611792   -8.995045
C     0.858609    0.607289   -9.697997
C     2.370636    0.796996   -9.783042
H     0.381819    1.444798   -9.185808
H     0.413589    0.559881  -10.692766
H     2.609470    1.726244  -10.302944
H     2.807518    0.834730   -8.783679
H     2.827399   -0.032818  -10.326163
C     1.150250   -2.844148   -6.461752
H     1.250038   -2.373174   -5.484105
H     0.938029   -3.903364   -6.311835
H     2.107946   -2.761028   -6.978798
C    -1.335480   -2.238410   -6.602179
H    -2.100126   -1.795298   -7.242833
H    -1.623763   -3.269056   -6.392273
H    -1.318042   -1.687584   -5.661754
C    -0.845959   -6.710165  -10.093457
C    -0.522579   -5.704524  -10.970350
C    -0.246725   -4.399671  -10.511348
C    -0.301563   -4.119806   -9.107248
C    -0.638779   -5.189831   -8.226960
C    -0.903877   -6.442791   -8.702749
H     0.133435   -3.613606  -12.483396
H    -0.482098   -5.925614  -12.031659
C     0.087461   -3.368554  -11.428255
C    -0.018810   -2.803217   -8.689872
H    -0.689572   -5.010765   -7.162185
H    -1.161213   -7.244852   -8.023263
C     0.282019   -1.830648   -9.623977
C     0.352455   -2.093946  -11.009704
H     0.617936   -1.321740  -11.719994
C    -1.125908   -8.056336  -10.650068
O    -1.086334   -8.342720  -11.816713
O    -1.439270   -8.958475   -9.698892
H    -1.601265   -9.793361  -10.156348
C     1.507149    2.698894    1.521254
C     1.818711    1.382500    2.236128
N     1.440676    3.697143    2.465307
C     0.669549    0.373471    2.033056
C     3.176606    0.827910    1.761875
C     1.878158    1.832960    3.689279
C     1.137346    5.088979    2.183358
C     1.627302    3.190873    3.744536
H     0.569026    0.084654    0.987096
H     0.842559   -0.527787    2.622293
H    -0.275598    0.813103    2.356872
H     3.967030    1.554885    1.957348
H     3.425782   -0.094416    2.287763
H     3.161694    0.620686    0.691856
C     2.123716    1.110926    4.874443
C    -0.365265    5.345473    2.106323
H     1.634292    5.360011    1.250214
H     1.597914    5.693981    2.965529
C     1.572909    3.910638    4.957918
C     2.085282    1.829900    6.112824
C     2.408692   -0.286510    4.922661
H    -0.561743    6.394629    1.879283
H    -0.818234    4.729739    1.327418
H    -0.841475    5.100295    3.057813
C     1.802576    3.220650    6.116517
H     1.346369    4.968728    4.979047
C     2.326425    1.145559    7.324858
C     2.640158   -0.918545    6.109672
H     2.445660   -0.857451    4.005632
H     1.767276    3.736356    7.069674
C     2.599924   -0.199770    7.330310
H     2.295238    1.694887    8.258751
H     2.859331   -1.978540    6.147816
C     2.862398   -0.946638    8.583448
O     3.111967   -2.120980    8.640593
O     2.795317   -0.172149    9.685150
H     2.981288   -0.750358   10.435646
H     1.073296    3.937437   -0.126694
         125
 Configuration:   18
C     4.438703    0.628413    1.721788
N     4.864139   -0.290538    2.494686
C     3.909562    5.016329    4.604254
N     4.257722    4.737041    5.797410
C     4.195003    1.975369    2.206585
C     3.758788    3.041389    1.459131
C     3.616993    4.217259    2.231565
C     3.948520    4.019268    3.549236
S     4.441435    2.392243    3.866870
H     4.247394    0.463990    0.655958
H     3.577955    6.015774    4.302967
H     3.552558    2.972795    0.399248
H     3.287352    5.172086    1.843971
C     5.032208   -1.583091    1.971955
C     6.169419   -2.311170    2.323797
C     4.086904   -2.200592    1.150499
C     6.323118   -3.591565    1.813579
H     6.916607   -1.872623    2.972659
C     4.337277   -3.493268    0.707391
H     3.165231   -1.698351    0.883474
N     5.431779   -4.190341    1.017296
H     7.207440   -4.169368    2.063201
H     3.612330   -3.992067    0.071554
C     4.149473    5.735079    6.779449
C     5.180932    5.884093    7.707360
C     3.030074    6.560123    6.905786
C     5.061984    6.863710    8.681815
H     6.057416    5.251333    7.652348
C     3.011167    7.499602    7.929045
H     2.181445    6.456499    6.240865
N     4.001356    7.667716    8.807198
H     5.859502    7.005829    9.404284
H     2.147854    8.147315    8.046507
C     1.397786   -3.105568   -1.674820
C     2.314520   -2.233179   -2.232919
C     2.001867   -0.918314   -2.527499
C     0.694219   -0.418975   -2.273752
C    -0.227301   -1.318512   -1.687131
C     0.081901   -2.661561   -1.365379
H     1.661420   -4.140537   -1.509888
H     3.315359   -2.593343   -2.447596
H     2.759946   -0.250793   -2.911677
Cl   -1.851012   -0.733999   -1.338190
C    -0.903179   -3.475874   -0.735799
H    -1.915461   -3.110930   -0.734572
C    -0.624493   -4.701855   -0.128154
C     0.271134    0.901293   -2.603357
H    -0.661514    1.237787   -2.185149
C     0.992741    1.763540   -3.430745
H     1.887055    1.363842   -3.895051
C    -0.556505    3.877454   -3.279142
C     0.652931    3.065212   -3.746517
N     1.407129    3.856054   -4.580949
C     2.623389    3.433168   -5.252623
C     2.332410    2.693450   -6.555541
H     3.191354    2.809194   -4.560410
H     3.228340    4.322500   -5.434221
H     3.262722    2.376304   -7.029650
H     1.720001    1.810515   -6.364757
H     1.792603    3.342405   -7.248122
C    -1.866842    3.212660   -3.749307
H    -2.012294    2.238012   -3.284042
H    -2.724061    3.840787   -3.504189
H    -1.848076    3.073545   -4.831769
C    -0.511200    4.067396   -1.750020
H     0.412174    4.573594   -1.462593
H    -1.351193    4.673039   -1.407958
H    -0.547390    3.107018   -1.235746
C    -2.502662    8.829796   -4.153948
C    -1.358791    8.665763   -4.895220
C    -0.630928    7.458367   -4.852441
C    -1.094391    6.384592   -4.024772
C    -2.287193    6.591022   -3.270991
C    -2.968429    7.773748   -3.331309
H     0.868892    8.126288   -6.250945
H    -1.015829    9.483525   -5.520150
C     0.550027    7.300808   -5.624532
C    -0.338405    5.194699   -4.010643
H    -2.662309    5.800682   -2.636136
H    -3.870926    7.917510   -2.751606
C     0.814925    5.098538   -4.765310
C     1.277437    6.143196   -5.595549
H     2.168838    6.033999   -6.199516
C    -3.213311   10.128448   -4.247984
O    -2.869518   11.055454   -4.931438
O    -4.314670   10.176938   -3.472455
H    -4.702731   11.051580   -3.602664
C    -1.545184   -5.551305    0.454324
C    -3.061094   -5.381244    0.573085
N    -1.197147   -6.743038    1.046608
C    -3.399487   -4.125611    1.403041
C    -3.704259   -5.349184   -0.827512
C    -3.449030   -6.640935    1.335175
C     0.159077   -7.249062    1.161969
C    -2.306375   -7.374168    1.593282
H    -3.073274   -3.213946    0.903036
H    -4.474551   -4.057198    1.573202
H    -2.905631   -4.175734    2.375168
H    -3.473112   -6.269508   -1.367001
H    -4.788873   -5.260578   -0.756141
H    -3.327988   -4.508892   -1.410978
C    -4.703085   -7.107587    1.777698
C     0.886592   -6.672179    2.373369
H     0.685869   -7.016039    0.234951
H     0.103480   -8.336916    1.220482
C    -2.321083   -8.583966    2.320941
C    -4.736122   -8.340709    2.505920
C    -5.940433   -6.434851    1.547998
H     1.905856   -7.058520    2.425512
H     0.929493   -5.583522    2.310193
H     0.364663   -6.942160    3.293653
C    -3.530961   -9.044926    2.762409
H    -1.409716   -9.126719    2.535766
C    -5.972013   -8.845675    2.967528
C    -7.118658   -6.950039    2.004513
H    -5.949630   -5.502575    1.001134
H    -3.584787   -9.968984    3.327146
C    -7.142359   -8.170457    2.724396
H    -5.990495   -9.778861    3.518630
H    -8.058978   -6.442151    1.828642
C    -8.455944   -8.675039    3.190171
O    -9.507354   -8.125290    2.997959
O    -8.366526   -9.837645    3.867249
H    -9.267540  -10.074755    4.120445
H     0.416511   -5.000594   -0.080856
         125
 Configuration:   19
C    -0.691624    6.003459    6.282373
N    -1.043846    4.817082    6.584505
C    -4.338226    9.289669    8.217707
N    -5.222150    8.582367    8.801864
C    -1.482759    7.154460    6.679879
C    -1.185987    8.470953    6.426615
C    -2.163193    9.351589    6.945246
C    -3.181350    8.685187    7.581351
S    -2.961015    6.969963    7.558389
H     0.224524    6.225001    5.724501
H    -4.389285   10.382849    8.173214
H    -0.299490    8.782486    5.890276
H    -2.127209   10.429586    6.860298
C    -0.258622    3.746492    6.126851
C     0.009610    2.686734    6.994091
C     0.230103    3.664781    4.821413
C     0.775612    1.627083    6.531775
H    -0.366752    2.705914    8.008792
C     0.975868    2.549300    4.461439
H     0.013318    4.437403    4.094028
N     1.259172    1.541469    5.288422
H     1.008018    0.799610    7.194701
H     1.360813    2.465224    3.449813
C    -6.340624    9.227259    9.354432
C    -6.801205    8.824402   10.608506
C    -7.050942   10.225885    8.685174
C    -7.913487    9.457338   11.142908
H    -6.287102    8.041268   11.150753
C    -8.160300   10.782129    9.309636
H    -6.764319   10.544733    7.690583
N    -8.595915   10.422282   10.518204
H    -8.279302    9.169052   12.123348
H    -8.728342   11.556684    8.803640
C     4.373803   -2.316212   -4.452841
C     4.701953   -0.992432   -4.222924
C     3.881291   -0.139038   -3.507640
C     2.640886   -0.604938   -2.989949
C     2.327090   -1.965683   -3.218853
C     3.163197   -2.855209   -3.934798
H     5.013393   -2.937790   -5.063111
H     5.637132   -0.609367   -4.618126
H     4.196276    0.873794   -3.300718
Cl    0.810049   -2.587436   -2.577088
C     2.778286   -4.219896   -4.073838
H     1.761764   -4.471871   -3.826669
C     3.640774   -5.229951   -4.504919
C     1.709611    0.221587   -2.296891
H     0.909012   -0.271306   -1.773388
C     1.781387    1.615402   -2.267127
H     2.554741    2.079775   -2.868307
C    -0.256618    2.102226   -0.685571
C     0.934378    2.461036   -1.576467
N     1.056967    3.830291   -1.601706
C     2.054388    4.561968   -2.362671
C     1.625494    4.780161   -3.811079
H     2.993891    4.009511   -2.305983
H     2.224732    5.513563   -1.857393
H     2.399193    5.318938   -4.360579
H     1.449388    3.823273   -4.305415
H     0.702162    5.361659   -3.850097
C    -1.338011    1.364801   -1.502140
H    -0.981655    0.399692   -1.861503
H    -2.228162    1.196940   -0.894764
H    -1.627047    1.964379   -2.367236
C     0.217233    1.285060    0.532645
H     0.952074    1.855601    1.103575
H    -0.618435    1.050721    1.193057
H     0.681013    0.349739    0.219283
C    -3.948509    4.806811    2.166387
C    -3.125988    5.708636    1.537894
C    -2.058155    5.275527    0.724524
C    -1.830062    3.872015    0.548587
C    -2.706112    2.965599    1.215314
C    -3.730141    3.416369    1.999364
H    -1.420332    7.273285    0.221001
H    -3.306750    6.769417    1.675603
C    -1.215209    6.218158    0.079164
C    -0.752762    3.480977   -0.272432
H    -2.559818    1.900464    1.103629
H    -4.385674    2.716973    2.501703
C     0.050553    4.437804   -0.862438
C    -0.169275    5.824389   -0.708871
H     0.456761    6.555195   -1.204146
C    -5.049047    5.336794    3.007990
O    -5.285470    6.502433    3.181290
O    -5.783467    4.361841    3.579726
H    -6.466665    4.803370    4.100144
C     3.309253   -6.556601   -4.701420
C     1.953676   -7.240909   -4.513957
N     4.216167   -7.503034   -5.118466
C     1.497353   -7.139907   -3.043746
C     0.918941   -6.648492   -5.491058
C     2.290438   -8.683224   -4.866686
C     5.622069   -7.249248   -5.378742
C     3.632228   -8.760685   -5.188413
H     1.310511   -6.106852   -2.751445
H     0.581849   -7.711386   -2.886710
H     2.266884   -7.546005   -2.384698
H     1.260978   -6.773548   -6.520060
H    -0.044100   -7.150139   -5.389898
H     0.773371   -5.583929   -5.307703
C     1.488701   -9.841931   -4.896018
C     6.461512   -7.305251   -4.105258
H     5.704480   -6.275920   -5.865582
H     5.963610   -7.987812   -6.105250
C     4.269715   -9.974273   -5.526246
C     2.118180  -11.079011   -5.250107
C     0.093365   -9.864520   -4.597873
H     7.508903   -7.096656   -4.329619
H     6.106985   -6.569266   -3.381629
H     6.393812   -8.295027   -3.649207
C     3.504632  -11.107929   -5.551827
H     5.328470  -10.015534   -5.746829
C     1.351762  -12.264881   -5.292740
C    -0.620393  -11.026329   -4.650693
H    -0.411459   -8.947695   -4.327931
H     3.956925  -12.060582   -5.803998
C     0.010258  -12.245894   -5.001627
H     1.833880  -13.197988   -5.560626
H    -1.680057  -11.044760   -4.427414
C    -0.823418  -13.470810   -5.041891
O    -2.000630  -13.505462   -4.801886
O    -0.126759  -14.574286   -5.381138
H    -0.757431  -15.305314   -5.378853
H     4.675834   -4.953648   -4.670681
         125
 Configuration:   20
C     2.787165    4.605782   -3.152760
N     3.824327    5.189468   -3.607118
C     4.235154   -0.217139   -1.576318
N     5.483387   -0.336622   -1.800983
C     2.846793    3.254171   -2.625217
C     1.799527    2.542254   -2.094390
C     2.187555    1.249816   -1.671932
C     3.521259    1.007645   -1.890912
S     4.325119    2.356665   -2.615495
H     1.803814    5.086982   -3.119644
H     3.635886   -1.015158   -1.125018
H     0.796730    2.940513   -2.014541
H     1.522477    0.523200   -1.224395
C     3.686931    6.478517   -4.147178
C     4.649752    7.442746   -3.846550
C     2.653633    6.833077   -5.016822
C     4.514375    8.710201   -4.392979
H     5.475297    7.200479   -3.189726
C     2.623228    8.128958   -5.516634
H     1.905330    6.110985   -5.319569
N     3.524257    9.066292   -5.217572
H     5.244411    9.478996   -4.160181
H     1.830379    8.422603   -6.197663
C     6.101880   -1.565318   -1.518190
C     7.354057   -1.565082   -0.902411
C     5.544701   -2.796451   -1.869719
C     7.964463   -2.781764   -0.636983
H     7.826019   -0.629734   -0.630363
C     6.250883   -3.954083   -1.567674
H     4.596547   -2.852666   -2.390174
N     7.437340   -3.967656   -0.957736
H     8.932008   -2.804224   -0.145511
H     5.836453   -4.920725   -1.836915
C    -1.759150    0.794400   -2.404555
C    -2.026892    2.097809   -2.027225
C    -2.144848    2.476217   -0.701973
C    -2.006733    1.510660    0.333544
C    -1.716305    0.185048   -0.067573
C    -1.576955   -0.214590   -1.418048
H    -1.729049    0.525556   -3.450826
H    -2.148966    2.850902   -2.798866
H    -2.299621    3.513983   -0.443230
Cl   -1.517582   -1.036780    1.184425
C    -1.239963   -1.566088   -1.717626
H    -1.327028   -2.283115   -0.920010
C    -0.806993   -1.998521   -2.972802
C    -2.174119    1.802638    1.718274
H    -1.847378    1.056402    2.421360
C    -2.734770    2.987131    2.199318
H    -3.122432    3.681150    1.462301
C    -2.467437    2.556669    4.775170
C    -2.879531    3.340357    3.527403
N    -3.453975    4.522616    3.930888
C    -4.000682    5.528884    3.037691
C    -5.435425    5.211804    2.624871
H    -3.344412    5.600718    2.168648
H    -3.943902    6.491316    3.547943
H    -5.813880    5.976178    1.944176
H    -5.483286    4.243867    2.123049
H    -6.083851    5.175744    3.502622
C    -3.226471    1.215390    4.844655
H    -2.953286    0.556049    4.021122
H    -3.009856    0.701156    5.781721
H    -4.302574    1.391815    4.796660
C    -0.937874    2.366958    4.803348
H    -0.439642    3.338081    4.790902
H    -0.627838    1.837695    5.705100
H    -0.598568    1.798979    3.937101
C    -2.795072    3.265170   10.110822
C    -3.377907    4.338893    9.484522
C    -3.427335    4.421597    8.077348
C    -2.863286    3.366694    7.288771
C    -2.268461    2.266858    7.974422
C    -2.233366    2.217249    9.339292
H    -4.463223    6.313203    8.064736
H    -3.803665    5.132474   10.089381
C    -4.033759    5.536815    7.441625
C    -2.933691    3.487600    5.885922
H    -1.833234    1.455571    7.408048
H    -1.776194    1.377589    9.846431
C    -3.517106    4.602749    5.315826
C    -4.088567    5.644292    6.079466
H    -4.565377    6.494793    5.609789
C    -2.778203    3.248909   11.593999
O    -3.243062    4.104245   12.298946
O    -2.174637    2.153293   12.096115
H    -2.215284    2.234856   13.057488
C    -0.512291   -3.300094   -3.329982
C    -0.590195   -4.566751   -2.475277
N    -0.078565   -3.653687   -4.586569
C     0.375526   -4.468453   -1.276248
C    -2.045435   -4.823891   -2.036508
C    -0.109507   -5.625875   -3.457769
C     0.149439   -2.724750   -5.679181
C     0.189367   -5.013958   -4.660325
H     0.084566   -3.672998   -0.590575
H     0.395581   -5.407826   -0.722556
H     1.387955   -4.261210   -1.627638
H    -2.688579   -4.924769   -2.912671
H    -2.119855   -5.742205   -1.452991
H    -2.422182   -3.999755   -1.430731
C     0.062555   -7.016928   -3.310761
C     1.532063   -2.082203   -5.608136
H    -0.639852   -1.971472   -5.651547
H     0.020395   -3.273106   -6.613309
C     0.699187   -5.718995   -5.772225
C     0.566428   -7.748485   -4.434561
C    -0.232346   -7.744184   -2.118915
H     1.668717   -1.379671   -6.431939
H     1.654833   -1.543572   -4.666962
H     2.309448   -2.846444   -5.670019
C     0.877608   -7.068852   -5.640955
H     0.953193   -5.213911   -6.695097
C     0.753496   -9.144848   -4.331242
C    -0.043490   -9.093929   -2.051363
H    -0.614681   -7.221590   -1.253468
H     1.269513   -7.646251   -6.470852
C     0.455690   -9.809952   -3.167760
H     1.135770   -9.692797   -5.184770
H    -0.269427   -9.647841   -1.148470
C     0.635529  -11.274577   -3.027809
O     0.384259  -11.902979   -2.034529
O     1.118943  -11.857480   -4.143433
H     1.195460  -12.799579   -3.946585
H    -0.657554   -1.236790   -3.729507
         125
 Configuration:   21
C    -2.460036    5.567896   -1.648974
N    -1.715453    6.559625   -1.357588
C    -2.516366    2.337895    2.523115
N    -1.779881    2.858664    3.422685
C    -2.695882    4.492069   -0.702568
C    -3.493050    3.392480   -0.904546
C    -3.508152    2.526910    0.213484
C    -2.722120    2.987523    1.240789
S    -1.952063    4.488236    0.858771
H    -2.972091    5.475150   -2.612730
H    -3.043401    1.388449    2.665993
H    -4.042012    3.223086   -1.821353
H    -4.070258    1.604165    0.269756
C    -1.490704    7.540971   -2.336688
C    -1.513783    8.885249   -1.963159
C    -1.193911    7.235305   -3.666417
C    -1.279091    9.848659   -2.932755
H    -1.723301    9.161102   -0.937662
C    -0.962084    8.281071   -4.551105
H    -1.118300    6.207760   -4.000282
N    -1.005082    9.570472   -4.211277
H    -1.306871   10.900498   -2.666193
H    -0.725417    8.063741   -5.588117
C    -1.584448    2.153812    4.621513
C    -1.618864    2.852457    5.828924
C    -1.305985    0.786182    4.663446
C    -1.413091    2.152166    7.008167
H    -1.814768    3.916980    5.835762
C    -1.102729    0.188758    5.901108
H    -1.222519    0.204617    3.753585
N    -1.156914    0.841292    7.063499
H    -1.450171    2.674065    7.959187
H    -0.880627   -0.872601    5.954277
C     1.395583   -5.039123   -1.604795
C     2.314269   -5.471318   -0.665562
C     2.719939   -4.679133    0.393340
C     2.204062   -3.361646    0.540885
C     1.252652   -2.940099   -0.418077
C     0.815736   -3.744233   -1.497606
H     1.144552   -5.665007   -2.449259
H     2.732062   -6.468035   -0.762968
H     3.397600   -5.070658    1.138555
Cl    0.574252   -1.323144   -0.259705
C    -0.180023   -3.244346   -2.385545
H    -0.397614   -2.191587   -2.338068
C    -0.877720   -4.039707   -3.296888
C     2.613832   -2.459010    1.564645
H     2.017634   -1.574796    1.708417
C     3.733409   -2.660028    2.373902
H     4.352790   -3.520917    2.149458
C     3.508016   -0.553898    3.924770
C     4.149692   -1.843001    3.407685
N     5.273344   -2.096637    4.158417
C     6.173239   -3.218365    3.955483
C     7.211782   -2.933096    2.874050
H     5.570528   -4.093305    3.705872
H     6.652678   -3.435966    4.910807
H     7.863497   -3.797124    2.734172
H     6.722628   -2.708373    1.924711
H     7.826503   -2.075495    3.154839
C     3.491448    0.521510    2.818780
H     2.853975    0.229915    1.984414
H     3.126805    1.470642    3.213287
H     4.501367    0.679970    2.436181
C     2.099825   -0.845920    4.479808
H     2.159204   -1.581959    5.283667
H     1.644261    0.059846    4.881615
H     1.447822   -1.243116    3.701836
C     4.604422    3.087359    7.748073
C     5.592248    2.133928    7.747707
C     5.555569    1.048557    6.847681
C     4.471899    0.940946    5.916603
C     3.465716    1.951071    5.945201
C     3.527746    2.988891    6.831567
H     7.397306    0.184669    7.563987
H     6.409701    2.223954    8.455210
C     6.583753    0.069598    6.856614
C     4.472857   -0.158441    5.034046
H     2.634512    1.897801    5.256251
H     2.755554    3.747041    6.843925
C     5.486859   -1.094862    5.096136
C     6.568034   -0.995690    5.999325
H     7.365784   -1.726974    6.010024
C     4.709066    4.198312    8.725414
O     5.599816    4.336544    9.520460
O     3.681734    5.066598    8.639059
H     3.840273    5.745416    9.307352
C    -1.816933   -3.601138   -4.210155
C    -2.314162   -2.175915   -4.460182
N    -2.475715   -4.445452   -5.073460
C    -2.992071   -1.611485   -3.194556
C    -1.154713   -1.286238   -4.950608
C    -3.344929   -2.402239   -5.557630
C    -2.297962   -5.885753   -5.124915
C    -3.397126   -3.752573   -5.847079
H    -2.282635   -1.500040   -2.374901
H    -3.434624   -0.636059   -3.399711
H    -3.788405   -2.281988   -2.866357
H    -0.727736   -1.698601   -5.866643
H    -1.502877   -0.274891   -5.163421
H    -0.363940   -1.227718   -4.202706
C    -4.180453   -1.499330   -6.245308
C    -3.157208   -6.608136   -4.090787
H    -1.237786   -6.100047   -4.979057
H    -2.543228   -6.214444   -6.135731
C    -4.285816   -4.297711   -6.799114
C    -5.078400   -2.035634   -7.224112
C    -4.190649   -0.088325   -6.032408
H    -2.991799   -7.685520   -4.143327
H    -2.910838   -6.266555   -3.083995
H    -4.215607   -6.409416   -4.271130
C    -5.107421   -3.433233   -7.469057
H    -4.329199   -5.362347   -6.988823
C    -5.933249   -1.166284   -7.937529
C    -5.026640    0.725659   -6.739932
H    -3.524563    0.347762   -5.301353
H    -5.806270   -3.812340   -8.206347
C    -5.912099    0.186790   -7.706263
H    -6.611022   -1.578131   -8.676377
H    -5.033684    1.797084   -6.581564
C    -6.791947    1.126765   -8.440680
O    -6.806946    2.317724   -8.279365
O    -7.596776    0.512359   -9.331095
H    -8.119883    1.207586   -9.749632
H    -0.687744   -5.106448   -3.263096
         125
 Configuration:   22
C     7.450940   -1.598327    8.665864
N     7.933251   -0.442709    8.431860
C     3.028831   -2.083538    5.828271
N     2.866381   -0.998601    5.180692
C     6.228806   -2.054080    8.027594
C     5.635739   -3.281624    8.191223
C     4.450712   -3.411656    7.430807
C     4.168979   -2.280096    6.705848
S     5.349092   -1.037599    6.939508
H     7.930303   -2.313917    9.342451
H     2.335296   -2.927840    5.752169
H     6.042944   -4.051945    8.832611
H     3.826526   -4.295150    7.410366
C     9.091661   -0.046745    9.119963
C    10.095121    0.625995    8.421658
C     9.270037   -0.250183   10.489814
C    11.231107    1.024783    9.110032
H     9.985382    0.817531    7.361985
C    10.442923    0.203588   11.080130
H     8.503389   -0.726229   11.088698
N    11.419764    0.826442   10.418526
H    12.029868    1.536581    8.582550
H    10.598269    0.058844   12.144815
C     1.716264   -0.855879    4.387558
C     1.835856   -0.280207    3.122081
C     0.440688   -1.218692    4.824574
C     0.694126   -0.131285    2.349010
H     2.805894    0.029693    2.755173
C    -0.636059   -1.011713    3.971455
H     0.284568   -1.627661    5.815230
N    -0.531086   -0.484611    2.750377
H     0.767398    0.300844    1.355989
H    -1.636293   -1.283119    4.294733
C    -2.029187    3.709358   -0.832856
C    -2.418181    3.334521    0.440376
C    -2.647425    2.015123    0.786837
C    -2.501711    0.984376   -0.182699
C    -2.086966    1.381765   -1.475974
C    -1.833237    2.725217   -1.841579
H    -1.913187    4.754677   -1.081290
H    -2.548372    4.103433    1.194900
H    -2.896407    1.754549    1.805645
Cl   -1.875080    0.134151   -2.700072
C    -1.376560    3.018616   -3.158857
H    -1.458858    2.236704   -3.893528
C    -0.834130    4.248618   -3.536734
C    -2.777322   -0.390199    0.072896
H    -2.439676   -1.103844   -0.658312
C    -3.455289   -0.848434    1.203886
H    -3.847469   -0.096425    1.879026
C    -3.318228   -3.430833    0.751994
C    -3.709476   -2.168650    1.523182
N    -4.396133   -2.548584    2.652198
C    -4.960473   -1.634260    3.629336
C    -6.338289   -1.126999    3.212495
H    -4.258309   -0.809782    3.764569
H    -5.008995   -2.158425    4.584717
H    -6.730179   -0.432612    3.957539
H    -6.281002   -0.611752    2.252153
H    -7.035906   -1.961091    3.113372
C    -3.976187   -3.435891   -0.643375
H    -3.602637   -2.623744   -1.266628
H    -3.780413   -4.378735   -1.155402
H    -5.057435   -3.321403   -0.547337
C    -1.783473   -3.554330    0.677029
H    -1.360549   -3.585175    1.682839
H    -1.491376   -4.467718    0.157605
H    -1.348374   -2.704858    0.150533
C    -4.032818   -8.742691    1.345316
C    -4.654975   -8.093193    2.382573
C    -4.622140   -6.686808    2.484676
C    -3.931325   -5.923435    1.488251
C    -3.298980   -6.632617    0.424871
C    -3.345934   -7.996263    0.355393
H    -5.795700   -6.630447    4.293259
H    -5.176818   -8.678975    3.131862
C    -5.270327   -6.026891    3.561693
C    -3.922534   -4.520479    1.626798
H    -2.768784   -6.085634   -0.342001
H    -2.859109   -8.521595   -0.455934
C    -4.551938   -3.927518    2.704383
C    -5.247550   -4.665376    3.687346
H    -5.757091   -4.176301    4.507388
C    -4.107864  -10.223625    1.305758
O    -4.679583  -10.907518    2.112028
O    -3.455623  -10.750265    0.250287
H    -3.562584  -11.707981    0.312612
C    -0.419711    4.601606   -4.806448
C    -0.454780    3.768631   -6.089387
N     0.117578    5.832038   -5.105637
C     0.423557    2.509336   -5.938885
C    -1.910976    3.426699   -6.462131
C     0.165566    4.730880   -7.093053
C     0.342566    6.896826   -4.144222
C     0.492027    5.904600   -6.440586
H     0.030643    1.834286   -5.178965
H     0.480031    1.966624   -6.883169
H     1.437395    2.792924   -5.650533
H    -2.488366    4.343252   -6.596383
H    -1.951986    2.860005   -7.392995
H    -2.386423    2.836513   -5.678719
C     0.433092    4.589626   -8.469542
C     1.665272    6.730102   -3.401111
H    -0.501768    6.910728   -3.452790
H     0.314361    7.843694   -4.685133
C     1.122623    6.989944   -7.086877
C     1.060528    5.687537   -9.142524
C     0.120007    3.427701   -9.236532
H     1.799661    7.535152   -2.676741
H     1.687530    5.776717   -2.870483
H     2.500739    6.751265   -4.103799
C     1.394340    6.863503   -8.421555
H     1.394987    7.888695   -6.548932
C     1.346132    5.588985  -10.522458
C     0.406098    3.364176  -10.569257
H    -0.354419    2.582310   -8.758499
H     1.880216    7.673456   -8.954103
C     1.027221    4.454816  -11.227226
H     1.821673    6.422786  -11.025973
H     0.166623    2.484148  -11.153451
C     1.308510    4.320977  -12.676371
O     1.043805    3.353248  -13.338233
O     1.903798    5.410280  -13.202806
H     2.039058    5.220087  -14.139655
H    -0.695720    4.985196   -2.753493
         125
 Configuration:   23
C    -3.090073   -2.158837    6.821610
N    -3.203208   -1.191654    7.642947
C    -6.805493   -5.708975    8.019351
N    -7.460197   -5.259419    9.015393
C    -3.977990   -3.306694    6.873924
C    -3.957923   -4.388588    6.028661
C    -4.953577   -5.339948    6.349623
C    -5.708630   -4.960360    7.431831
S    -5.215914   -3.432446    8.075086
H    -2.335612   -2.176143    6.027811
H    -7.036551   -6.667898    7.543213
H    -3.253780   -4.486098    5.213024
H    -5.116003   -6.265477    5.813336
C    -2.280783   -0.135418    7.567536
C    -2.742830    1.175033    7.695495
C    -0.906682   -0.334251    7.419183
C    -1.824858    2.212658    7.632115
H    -3.799411    1.368411    7.829196
C    -0.076084    0.778747    7.381979
H    -0.489351   -1.331986    7.360956
N    -0.508480    2.037116    7.479075
H    -2.165196    3.240042    7.714852
H     0.995599    0.644678    7.271706
C    -8.477274   -6.056500    9.565316
C    -9.681948   -5.455669    9.932594
C    -8.324632   -7.422549    9.810923
C   -10.677571   -6.246630   10.486198
H    -9.831418   -4.395456    9.773723
C    -9.384041   -8.115594   10.383090
H    -7.394332   -7.930106    9.587412
N   -10.548987   -7.557211   10.716255
H   -11.627464   -5.801708   10.765376
H    -9.283160   -9.177345   10.585938
C     1.812645   -2.041182   -1.106595
C     1.741582   -2.910559   -2.179941
C     1.708093   -2.468825   -3.490341
C     1.730286   -1.075682   -3.777275
C     1.820110   -0.199583   -2.669633
C     1.871189   -0.636345   -1.324441
H     1.780974   -2.420757   -0.095266
H     1.710870   -3.977954   -1.987048
H     1.708380   -3.178893   -4.304998
Cl    1.870602    1.532284   -2.982582
C     2.005659    0.323935   -0.280584
H     1.835123    1.355232   -0.536013
C     2.344741   -0.000944    1.034484
C     1.636898   -0.534744   -5.092347
H     1.869599    0.508973   -5.212608
C     1.261353   -1.278433   -6.212458
H     0.960182   -2.305574   -6.040948
C     1.521723    0.578456   -8.049833
C     1.197817   -0.817411   -7.513594
N     0.806586   -1.605270   -8.570353
C     0.389012   -2.992180   -8.463681
C    -1.085049   -3.120956   -8.089505
H     1.029399   -3.481491   -7.727770
H     0.593499   -3.474625   -9.420387
H    -1.365847   -4.171913   -8.002992
H    -1.281307   -2.628271   -7.135691
H    -1.712389   -2.654873   -8.852010
C     0.581233    1.628532   -7.423091
H     0.739466    1.719224   -6.348705
H     0.743165    2.606833   -7.877137
H    -0.459599    1.345886   -7.591044
C     3.008954    0.907630   -7.812909
H     3.639940    0.163760   -8.302790
H     3.260411    1.887557   -8.220230
H     3.244676    0.906477   -6.748697
C     1.416618    3.033997  -12.849602
C     0.978810    1.741872  -13.003114
C     0.910478    0.861289  -11.903420
C     1.301014    1.323461  -10.604688
C     1.748286    2.672127  -10.483762
C     1.806207    3.500049  -11.569005
H     0.154360   -0.789483  -13.067305
H     0.683855    1.400721  -13.989782
C     0.455025   -0.472391  -12.075065
C     1.217458    0.412165   -9.532253
H     2.050944    3.050745   -9.517617
H     2.150337    4.520622  -11.463030
C     0.786218   -0.881372   -9.755265
C     0.385893   -1.347790  -11.026768
H     0.024703   -2.357687  -11.171493
C     1.463872    3.900905  -14.052348
O     1.141233    3.563041  -15.159775
O     1.916326    5.141628  -13.782758
H     1.909022    5.623402  -14.619648
C     2.443191    0.881318    2.092993
C     2.204753    2.392628    2.102918
N     2.794210    0.491693    3.364658
C     3.200970    3.101910    1.162481
C     0.737815    2.702215    1.744289
C     2.507897    2.738178    3.554398
C     3.127840   -0.866466    3.755566
C     2.864098    1.581635    4.221809
H     3.041465    2.819665    0.122073
H     3.099381    4.184758    1.243207
H     4.224549    2.837010    1.433685
H     0.067600    2.214009    2.454175
H     0.546396    3.775279    1.779264
H     0.495730    2.341875    0.744462
C     2.483426    3.969959    4.238767
C     4.589076   -1.203685    3.471602
H     2.454613   -1.544235    3.227774
H     2.901386   -0.971214    4.817492
C     3.243602    1.568379    5.581631
C     2.853006    3.970783    5.622747
C     2.114504    5.214412    3.645811
H     4.806041   -2.233101    3.761612
H     4.808094   -1.087644    2.408790
H     5.248202   -0.537923    4.032438
C     3.230938    2.758332    6.256192
H     3.546394    0.654568    6.076190
C     2.841660    5.183340    6.347369
C     2.110769    6.368759    4.373487
H     1.829723    5.247484    2.603655
H     3.518175    2.791174    7.301239
C     2.478081    6.360735    5.742147
H     3.123035    5.177695    7.394120
H     1.828359    7.313655    3.925719
C     2.450676    7.649007    6.474718
O     2.134600    8.703672    5.992631
O     2.821352    7.531702    7.765811
H     2.767339    8.417657    8.145706
H     2.584271   -1.038557    1.237351
         125
 Configuration:   24
C    -1.978608   -2.443838   -2.939689
N    -2.657675   -3.140975   -3.761701
C    -4.711633    1.959340   -1.947211
N    -5.789075    1.904193   -2.624643
C    -2.460081   -1.163801   -2.451426
C    -1.822061   -0.344927   -1.552681
C    -2.554452    0.835028   -1.286711
C    -3.733118    0.887209   -1.989129
S    -3.967858   -0.506510   -2.985878
H    -1.010179   -2.770153   -2.545620
H    -4.468143    2.800903   -1.289858
H    -0.867382   -0.590311   -1.106628
H    -2.237211    1.616620   -0.609172
C    -2.111300   -4.346498   -4.231144
C    -2.936076   -5.467492   -4.332423
C    -0.785459   -4.468235   -4.651883
C    -2.392899   -6.651545   -4.808168
H    -3.974275   -5.407585   -4.032110
C    -0.350489   -5.700062   -5.124585
H    -0.114225   -3.618369   -4.637594
N    -1.122873   -6.784994   -5.203531
H    -3.013587   -7.539027   -4.881090
H     0.675618   -5.813638   -5.460507
C    -6.669387    2.997303   -2.576070
C    -8.040393    2.756410   -2.478898
C    -6.242086    4.323264   -2.670693
C    -8.904841    3.840312   -2.443547
H    -8.411298    1.741183   -2.420775
C    -7.197388    5.331432   -2.638592
H    -5.193556    4.565199   -2.793508
N    -8.508590    5.114653   -2.521778
H    -9.973881    3.675226   -2.353584
H    -6.885435    6.368464   -2.715326
C     0.623707    3.029483   -1.198351
C    -0.174616    3.794193   -0.367185
C    -0.471723    3.414902    0.929451
C     0.033825    2.192011    1.451590
C     0.862608    1.429121    0.595081
C     1.188629    1.811245   -0.728022
H     0.788534    3.330360   -2.223130
H    -0.582800    4.725487   -0.746078
H    -1.053350    4.064721    1.567656
Cl    1.525456   -0.081620    1.210018
C     2.068118    0.995242   -1.496461
H     2.270755    0.005637   -1.125624
C     2.672114    1.409880   -2.685238
C    -0.273325    1.697246    2.752211
H     0.319364    0.877554    3.119341
C    -1.290101    2.212277    3.558230
H    -1.915386    2.984854    3.125473
C    -0.928109    0.719746    5.687336
C    -1.601046    1.801915    4.840591
N    -2.627564    2.347685    5.574702
C    -3.524386    3.388649    5.104202
C    -4.683836    2.822501    4.288973
H    -2.938266    4.099817    4.519574
H    -3.888394    3.932264    5.977034
H    -5.331594    3.627438    3.937791
H    -4.309625    2.273594    3.423129
H    -5.278039    2.138537    4.898333
C    -1.056397   -0.657300    5.003760
H    -0.512540   -0.689539    4.059967
H    -0.666460   -1.443703    5.651040
H    -2.105874   -0.876951    4.799361
C     0.538961    1.100122    5.969053
H     0.584362    2.060548    6.485764
H     1.020825    0.352078    6.599638
H     1.105545    1.185162    5.041764
C    -1.648992   -1.406610   10.590135
C    -2.613208   -0.453448   10.374268
C    -2.659368    0.274455    9.167020
C    -1.686538    0.012757    8.148226
C    -0.701901   -0.985668    8.407482
C    -0.681620   -1.671792    9.588746
H    -4.392171    1.423795    9.739564
H    -3.346626   -0.262705   11.150549
C    -3.662164    1.256936    8.955514
C    -1.767853    0.761640    6.956537
H     0.046621   -1.205774    7.659378
H     0.073255   -2.425061    9.773067
C    -2.751294    1.720590    6.807545
C    -3.724658    1.980999    7.797128
H    -4.502789    2.717845    7.645913
C    -1.662037   -2.129686   11.885262
O    -2.459202   -1.951828   12.767042
O    -0.666883   -3.033004   11.987598
H    -0.760762   -3.446434   12.855242
C     3.493658    0.646528   -3.492009
C     3.933654   -0.806941   -3.305361
N     4.065323    1.125171   -4.647974
C     4.740494   -0.962687   -1.999717
C     2.710280   -1.743619   -3.353884
C     4.837194   -1.008134   -4.514176
C     3.908767    2.476962   -5.154790
C     4.880457    0.168484   -5.237783
H     4.126715   -0.761371   -1.122050
H     5.139340   -1.974129   -1.914251
H     5.580821   -0.266084   -1.994163
H     2.189634   -1.630733   -4.306594
H     3.013848   -2.786325   -3.254171
H     2.008514   -1.511397   -2.552821
C     5.572985   -2.130228   -4.945176
C     4.892587    3.449821   -4.510426
H     2.875993    2.784463   -4.981604
H     4.043665    2.443375   -6.236740
C     5.665075    0.323349   -6.401272
C     6.363605   -1.992950   -6.131795
C     5.581931   -3.392501   -4.279629
H     4.741654    4.458169   -4.899439
H     4.755905    3.469989   -3.427875
H     5.919963    3.145839   -4.720940
C     6.389742   -0.755932   -6.826939
H     5.705766    1.263485   -6.935884
C     7.116277   -3.092844   -6.600001
C     6.317532   -4.437205   -4.758717
H     4.995339   -3.528803   -3.382069
H     7.007150   -0.677210   -7.714811
C     7.097206   -4.292752   -5.933219
H     7.713159   -2.982596   -7.498036
H     6.323257   -5.396732   -4.256365
C     7.871063   -5.467505   -6.400292
O     7.882878   -6.539282   -5.856432
O     8.580606   -5.222585   -7.520401
H     9.040303   -6.043776   -7.735990
H     2.506377    2.437739   -2.987244
         125
 Configuration:   25
C     0.560470   -5.280984    3.705225
N     1.298533   -5.125537    2.678612
C    -3.660035   -2.168705    3.119158
N    -3.537195   -1.559423    2.007168
C    -0.695396   -4.566899    3.852174
C    -1.573496   -4.675088    4.902224
C    -2.704504   -3.841070    4.745172
C    -2.661311   -3.117194    3.579194
S    -1.237922   -3.444874    2.653097
H     0.818036   -5.964421    4.521436
H    -4.521944   -2.026675    3.779891
H    -1.404610   -5.330360    5.746431
H    -3.519992   -3.770452    5.452689
C     2.523636   -5.809774    2.622664
C     2.909502   -6.406619    1.421821
C     3.405261   -5.881446    3.703079
C     4.126104   -7.070381    1.370280
H     2.260402   -6.357492    0.557014
C     4.605159   -6.561307    3.535511
H     3.176346   -5.397131    4.644390
N     4.974318   -7.156380    2.399952
H     4.438467   -7.553871    0.450030
H     5.305862   -6.624269    4.362367
C    -4.515268   -0.618874    1.645309
C    -4.973031   -0.593699    0.327375
C    -5.021122    0.332844    2.533035
C    -5.930188    0.345639   -0.025977
H    -4.591721   -1.304591   -0.394337
C    -5.968191    1.236315    2.067377
H    -4.667288    0.387516    3.555210
N    -6.431211    1.254816    0.816314
H    -6.310280    0.372713   -1.042338
H    -6.370235    1.986732    2.741078
C     2.088563   -1.629064    0.817548
C     1.638948   -2.689096    0.051314
C     0.805165   -2.514495   -1.038511
C     0.363576   -1.211687   -1.400948
C     0.845537   -0.136050   -0.617871
C     1.711366   -0.296812    0.490013
H     2.693813   -1.809107    1.694545
H     1.951553   -3.694265    0.314746
H     0.518881   -3.360621   -1.646766
Cl    0.338879    1.494948   -1.045651
C     2.176616    0.854469    1.188550
H     1.674673    1.785637    0.991372
C     3.235429    0.835307    2.098755
C    -0.543004   -0.949534   -2.468720
H    -0.647151    0.073539   -2.785631
C    -1.292505   -1.937058   -3.110437
H    -1.219770   -2.943386   -2.714013
C    -2.482300   -0.447746   -4.915462
C    -2.149862   -1.745953   -4.177184
N    -2.868118   -2.766420   -4.754489
C    -2.846461   -4.150562   -4.315231
C    -3.811857   -4.401647   -3.160063
H    -1.821107   -4.399963   -4.036782
H    -3.093695   -4.775158   -5.174656
H    -3.763455   -5.444650   -2.842820
H    -3.561748   -3.766545   -2.308530
H    -4.835966   -4.178169   -3.465779
C    -3.135108    0.567192   -3.954351
H    -2.444215    0.881910   -3.172568
H    -3.463306    1.453384   -4.498779
H    -4.009136    0.120881   -3.476535
C    -1.218766    0.116765   -5.594546
H    -0.809806   -0.615706   -6.292907
H    -1.449342    1.025456   -6.151784
H    -0.450452    0.350606   -4.857577
C    -5.704869    1.008561   -8.986423
C    -5.861332   -0.335851   -8.756412
C    -5.128586   -0.991090   -7.744895
C    -4.208664   -0.241163   -6.942286
C    -4.074523    1.153268   -7.209013
C    -4.796392    1.758668   -8.198437
H    -6.012673   -2.919977   -8.131125
H    -6.560974   -0.895655   -9.367980
C    -5.300126   -2.381738   -7.516259
C    -3.496343   -0.933516   -5.941883
H    -3.387930    1.746614   -6.621714
H    -4.682443    2.817396   -8.391661
C    -3.684834   -2.291704   -5.772369
C    -4.597016   -3.041866   -6.546776
H    -4.748140   -4.099904   -6.376444
C    -6.507587    1.627984  -10.069160
O    -7.295861    1.044589  -10.764083
O    -6.265108    2.946560  -10.208261
H    -6.829757    3.254102  -10.928770
C     3.696417    1.908701    2.836208
C     3.178401    3.348253    2.855186
N     4.755529    1.819884    3.709448
C     3.322395    3.991603    1.460440
C     1.725951    3.384324    3.370404
C     4.135639    4.002269    3.842128
C     5.534604    0.618611    3.951725
C     5.038876    3.052914    4.281214
H     2.690696    3.496944    0.722997
H     3.047337    5.046379    1.494900
H     4.357898    3.922910    1.122131
H     1.673323    2.955533    4.372822
H     1.355330    4.408813    3.419317
H     1.066272    2.810424    2.719584
C     4.217807    5.327565    4.314448
C     6.640200    0.432092    2.916144
H     4.850138   -0.231466    3.958608
H     5.949206    0.689395    4.958222
C     6.086729    3.350738    5.179335
C     5.267625    5.642368    5.236821
C     3.325408    6.374929    3.936275
H     7.198153   -0.484422    3.115062
H     6.216617    0.371123    1.912219
H     7.333750    1.274919    2.945315
C     6.182294    4.635067    5.640364
H     6.799960    2.597226    5.487299
C     5.386457    6.958420    5.736205
C     3.464778    7.635981    4.438634
H     2.522266    6.169772    3.242620
H     6.974609    4.905199    6.329547
C     4.506384    7.938949    5.350489
H     6.183339    7.190669    6.433292
H     2.786662    8.431393    4.154805
C     4.599964    9.327995    5.859262
O     3.851966   10.219078    5.557433
O     5.626116    9.510325    6.714745
H     5.594783   10.437194    6.983234
H     3.766257   -0.102810    2.214201
         125
 Configuration:   26
C    10.906385    4.569914   -2.253103
N    11.161330    3.675513   -1.382537
C     5.659191    4.934696   -2.672980
N     5.149166    4.093375   -1.863728
C     9.541499    4.923888   -2.600233
C     9.155658    5.882597   -3.504320
C     7.749523    5.980357   -3.616836
C     7.097351    5.093805   -2.795823
S     8.191811    4.126168   -1.870134
H    11.690686    5.128696   -2.774890
H     5.051718    5.590266   -3.306094
H     9.860871    6.487293   -4.058941
H     7.230905    6.670140   -4.269388
C    12.503310    3.347818   -1.129764
C    12.914664    3.156453    0.189822
C    13.443273    3.153696   -2.143906
C    14.238525    2.821203    0.431391
H    12.210484    3.281080    1.002370
C    14.740234    2.805642   -1.787826
H    13.166823    3.244649   -3.187138
N    15.151281    2.643452   -0.529009
H    14.582464    2.682117    1.451467
H    15.484384    2.645990   -2.562029
C     3.751950    3.956024   -1.830206
C     3.114517    3.837653   -0.594569
C     2.966762    3.881649   -2.982447
C     1.735755    3.690205   -0.569342
H     3.691517    3.873348    0.320543
C     1.594417    3.719090   -2.840039
H     3.414757    3.922157   -3.967682
N     0.970913    3.628905   -1.664030
H     1.218840    3.611027    0.381827
H     0.967440    3.654607   -3.723996
C    -2.192587   -5.095841    0.168096
C    -1.943878   -5.104921   -1.192418
C    -2.008964   -3.959541   -1.965248
C    -2.356958   -2.714223   -1.372160
C    -2.591940   -2.717990    0.023283
C    -2.513794   -3.878067    0.830143
H    -2.186646   -6.019535    0.729007
H    -1.688524   -6.044747   -1.670963
H    -1.754241   -3.995117   -3.014873
Cl   -3.005626   -1.193003    0.799898
C    -2.725127   -3.770025    2.234964
H    -3.158834   -2.854661    2.598154
C    -2.400316   -4.774814    3.148652
C    -2.506791   -1.500888   -2.104358
H    -2.567088   -0.588357   -1.537253
C    -2.581571   -1.439125   -3.496964
H    -2.595013   -2.383023   -4.029892
C    -2.724064    1.165818   -3.789789
C    -2.681459   -0.290124   -4.258115
N    -2.763296   -0.304219   -5.630569
C    -2.783288   -1.503053   -6.450120
C    -4.184892   -2.095855   -6.566469
H    -2.084058   -2.219880   -6.016158
H    -2.386764   -1.240370   -7.431763
H    -4.166312   -3.001490   -7.175010
H    -4.576195   -2.347464   -5.579255
H    -4.863306   -1.377908   -7.031777
C    -3.961249    1.410482   -2.901251
H    -3.909098    0.840214   -1.974083
H    -4.048045    2.467923   -2.648787
H    -4.867590    1.114144   -3.432437
C    -1.407936    1.534155   -3.076711
H    -0.562118    1.383090   -3.749943
H    -1.412666    2.579717   -2.766587
H    -1.255222    0.913899   -2.193494
C    -3.179527    6.003382   -6.128387
C    -3.227429    5.034952   -7.100333
C    -3.122787    3.667525   -6.770767
C    -2.967351    3.282616   -5.399450
C    -2.923928    4.316121   -4.417840
C    -3.024832    5.632534   -4.769177
H    -3.305740    2.996661   -8.812301
H    -3.346631    5.335291   -8.135941
C    -3.174734    2.675517   -7.785077
C    -2.866835    1.905983   -5.112502
H    -2.806395    4.058494   -3.374670
H    -2.987541    6.406633   -4.013793
C    -2.903261    0.980830   -6.138029
C    -3.068762    1.343840   -7.492783
H    -3.122701    0.598932   -8.276045
C    -3.293432    7.420662   -6.551120
O    -3.431742    7.793625   -7.685321
O    -3.225152    8.280342   -5.515227
H    -3.308985    9.166701   -5.889237
C    -2.625370   -4.741814    4.511289
C    -3.276445   -3.637117    5.346008
N    -2.268053   -5.766917    5.356062
C    -2.455556   -2.334423    5.250711
C    -4.743118   -3.438797    4.914844
C    -3.182672   -4.221467    6.748805
C    -1.596210   -6.986895    4.944974
C    -2.564575   -5.455398    6.676137
H    -2.457778   -1.931664    4.238123
H    -2.860800   -1.576345    5.921898
H    -1.419958   -2.523131    5.539434
H    -5.297622   -4.371583    5.032778
H    -5.228509   -2.675724    5.524308
H    -4.805420   -3.135527    3.869736
C    -3.597262   -3.711124    7.995364
C    -0.082980   -6.808020    4.857218
H    -2.015336   -7.295801    3.985765
H    -1.857055   -7.766939    5.661515
C    -2.291155   -6.243017    7.815528
C    -3.338943   -4.504774    9.159572
C    -4.257224   -2.458638    8.174505
H     0.392284   -7.735184    4.532612
H     0.167651   -6.020130    4.144885
H     0.323715   -6.531316    5.832029
C    -2.682080   -5.756398    9.032722
H    -1.780075   -7.193811    7.737358
C    -3.738369   -4.031780   10.429310
C    -4.633316   -2.030607    9.414418
H    -4.467358   -1.836450    7.316012
H    -2.488199   -6.329648    9.932445
C    -4.373642   -2.821893   10.561000
H    -3.539473   -4.636499   11.306605
H    -5.136781   -1.081544    9.551835
C    -4.810140   -2.298915   11.877442
O    -5.374136   -1.250750   12.044442
O    -4.511381   -3.124795   12.900549
H    -4.836702   -2.694402   13.701225
H    -1.895144   -5.650073    2.756358
         125
 Configuration:   27
C    -2.456812   -2.410896   -6.963762
N    -2.877615   -3.608944   -6.861572
C    -3.189679   -0.061327   -2.296338
N    -3.717455   -0.916798   -1.513741
C    -2.507299   -1.490503   -5.841693
C    -2.064014   -0.190950   -5.836253
C    -2.260400    0.438686   -4.585485
C    -2.848672   -0.396062   -3.667608
S    -3.170404   -1.966389   -4.316936
H    -2.023948   -2.012315   -7.887553
H    -2.951156    0.960436   -1.982118
H    -1.616152    0.282460   -6.699903
H    -1.983464    1.460100   -4.360526
C    -2.844515   -4.431509   -7.999324
C    -2.426735   -5.755916   -7.863138
C    -3.259018   -4.001594   -9.261488
C    -2.407972   -6.566042   -8.988615
H    -2.114175   -6.130844   -6.897027
C    -3.211264   -4.903023  -10.317513
H    -3.635452   -2.997606   -9.414253
N    -2.791152   -6.164237  -10.204679
H    -2.072596   -7.595162   -8.907196
H    -3.533502   -4.589083  -11.305563
C    -4.067035   -0.512801   -0.214980
C    -3.795673   -1.367528    0.854101
C    -4.722673    0.689561    0.057371
C    -4.154487   -0.967454    2.132598
H    -3.304032   -2.316119    0.680609
C    -5.047834    0.983415    1.375686
H    -4.997990    1.369101   -0.739784
N    -4.772150    0.185504    2.408752
H    -3.939297   -1.611059    2.979746
H    -5.561727    1.911279    1.607251
C     3.619990   -0.889938    3.875743
C     3.227583   -0.323602    5.075001
C     2.176098    0.570830    5.163139
C     1.462345    0.954542    3.993955
C     1.864614    0.353870    2.777458
C     2.927661   -0.574575    2.673379
H     4.481055   -1.541819    3.837227
H     3.764158   -0.590557    5.979603
H     1.862642    0.950364    6.125200
Cl    0.993618    0.786481    1.309785
C     3.227543   -1.157482    1.408410
H     2.785186   -0.701973    0.539657
C     4.050738   -2.273256    1.243101
C     0.409172    1.914498    3.986412
H    -0.193590    1.976467    3.097145
C     0.127980    2.766342    5.056015
H     0.803015    2.729130    5.903412
C    -1.981103    3.982845    4.074352
C    -0.905322    3.681631    5.119759
N    -1.116756    4.499972    6.204258
C    -0.285611    4.534142    7.394762
C     0.936143    5.431377    7.216630
H     0.005778    3.509519    7.632096
H    -0.906500    4.878335    8.222943
H     1.547813    5.426127    8.120330
H     1.546234    5.084211    6.380997
H     0.626448    6.458249    7.012112
C    -1.337308    4.503551    2.772668
H    -0.718850    3.742215    2.297859
H    -2.105439    4.812787    2.062878
H    -0.707185    5.368616    2.987225
C    -2.856810    2.736480    3.837591
H    -3.323004    2.422914    4.773438
H    -3.648491    2.947999    3.117938
H    -2.260570    1.906170    3.459179
C    -6.143942    7.381541    3.629213
C    -5.515684    7.605011    4.829289
C    -4.390478    6.846439    5.213866
C    -3.893018    5.828586    4.336748
C    -4.570158    5.626763    3.098070
C    -5.659933    6.376080    2.755316
H    -4.140567    7.873172    7.093961
H    -5.898271    8.378557    5.486669
C    -3.749005    7.087889    6.457175
C    -2.766351    5.093422    4.758312
H    -4.220107    4.865798    2.414853
H    -6.165772    6.210155    1.813075
C    -2.190126    5.353807    5.986768
C    -2.661002    6.362024    6.856423
H    -2.175428    6.566499    7.801782
C    -7.323023    8.216916    3.294133
O    -7.773818    9.085921    3.991455
O    -7.860982    7.903141    2.098753
H    -8.612897    8.495893    1.973005
C     4.411182   -2.849761    0.040503
C     4.023748   -2.424731   -1.377331
N     5.219936   -3.958957   -0.047561
C     2.495324   -2.511971   -1.567756
C     4.572791   -1.016288   -1.679328
C     4.723793   -3.486480   -2.214421
C     5.772856   -4.676728    1.087250
C     5.383172   -4.357091   -1.367565
H     1.970082   -1.801449   -0.929922
H     2.226093   -2.306010   -2.604333
H     2.144380   -3.515428   -1.320066
H     5.658842   -1.006317   -1.570398
H     4.330906   -0.714290   -2.698946
H     4.155110   -0.278952   -0.993776
C     4.774198   -3.683183   -3.609058
C     4.789177   -5.694609    1.658089
H     6.065749   -3.942872    1.840138
H     6.691447   -5.163293    0.756516
C     6.100674   -5.480814   -1.832059
C     5.509650   -4.811589   -4.096707
C     4.143087   -2.833650   -4.566323
H     5.226166   -6.206917    2.516843
H     3.870530   -5.199890    1.978002
H     4.532385   -6.439545    0.902212
C     6.151921   -5.687532   -3.183289
H     6.585560   -6.165371   -1.148255
C     5.586878   -5.046088   -5.487586
C     4.238609   -3.085387   -5.904062
H     3.581213   -1.973429   -4.230763
H     6.690635   -6.540702   -3.580272
C     4.967961   -4.204156   -6.377998
H     6.144227   -5.901995   -5.850457
H     3.762549   -2.440059   -6.632074
C     5.033526   -4.418694   -7.843171
O     4.515037   -3.708489   -8.662566
O     5.745915   -5.510695   -8.186853
H     5.726429   -5.555586   -9.151093
H     4.415900   -2.751461    2.144847
         125
 Configuration:   28
C     5.613151   -0.320912   -1.207467
N     5.202004   -0.157825   -2.402120
C     4.428021   -5.259085    0.225128
N     3.843971   -5.815874   -0.760624
C     5.448329   -1.586204   -0.514228
C     5.870687   -1.875635    0.759826
C     5.553105   -3.198959    1.143731
C     4.896292   -3.886407    0.153086
S     4.657029   -2.927607   -1.266252
H     6.121977    0.468281   -0.643641
H     4.622546   -5.779718    1.168913
H     6.387944   -1.160657    1.385798
H     5.793953   -3.635739    2.103838
C     5.349530    1.106059   -2.996276
C     5.772183    1.182903   -4.323905
C     5.044670    2.297792   -2.335571
C     5.904146    2.433762   -4.908108
H     6.001494    0.279729   -4.874657
C     5.200532    3.495188   -3.022589
H     4.669268    2.293438   -1.319656
N     5.626714    3.582814   -4.283770
H     6.245469    2.516358   -5.935177
H     4.964439    4.432135   -2.527586
C     3.372726   -7.129837   -0.606901
C     3.558564   -8.040020   -1.648132
C     2.678041   -7.561611    0.524776
C     3.080010   -9.332585   -1.494425
H     4.077379   -7.737500   -2.548658
C     2.230919   -8.876286    0.566572
H     2.466197   -6.884177    1.342844
N     2.423504   -9.762291   -0.412098
H     3.226948  -10.060150   -2.286418
H     1.684994   -9.229682    1.435891
C    -0.043302    4.289914    1.393797
C     0.302770    4.764615    0.141667
C     0.030295    4.062225   -1.018421
C    -0.614026    2.795581   -0.954128
C    -0.976907    2.331223    0.332410
C    -0.719394    3.045079    1.526984
H     0.235307    4.840361    2.281068
H     0.806440    5.722828    0.066643
H     0.265860    4.489892   -1.982512
Cl   -1.794712    0.776801    0.454142
C    -1.164101    2.512382    2.771302
H    -1.476772    1.482808    2.781968
C    -1.216108    3.248304    3.956899
C    -0.875792    1.979709   -2.092803
H    -1.544525    1.147434   -1.958372
C    -0.314265    2.200977   -3.351566
H     0.413247    3.000745   -3.430521
C    -1.505217    0.276173   -4.681431
C    -0.567252    1.470819   -4.497166
N     0.032817    1.738272   -5.705019
C     1.014244    2.784396   -5.932380
C     2.426218    2.337072   -5.564037
H     0.712632    3.660739   -5.356065
H     0.956158    3.070921   -6.983277
H     3.138389    3.146723   -5.731726
H     2.472254    2.044589   -4.513631
H     2.723827    1.480445   -6.172168
C    -1.058508   -0.902396   -3.791815
H    -1.147577   -0.662461   -2.732540
H    -1.664121   -1.786344   -3.995091
H    -0.016044   -1.152064   -3.997635
C    -2.962886    0.697074   -4.408687
H    -3.251594    1.505865   -5.082463
H    -3.645629   -0.138210   -4.568567
H    -3.082910    1.048362   -3.383845
C    -2.879600   -3.016175   -8.724947
C    -1.943115   -2.121612   -9.180559
C    -1.408295   -1.131657   -8.330042
C    -1.846774   -1.060436   -6.967879
C    -2.818898   -2.007514   -6.530165
C    -3.320453   -2.952948   -7.379375
H    -0.118064   -0.299637   -9.844783
H    -1.615853   -2.183613  -10.213008
C    -0.439621   -0.212949   -8.813002
C    -1.287389   -0.056809   -6.150945
H    -3.170972   -1.979436   -5.508575
H    -4.059938   -3.663786   -7.034272
C    -0.362159    0.825729   -6.674410
C     0.089278    0.760226   -8.010988
H     0.836171    1.445325   -8.390575
C    -3.398433   -4.027409   -9.678141
O    -3.058069   -4.132423  -10.826082
O    -4.315992   -4.843978   -9.123084
H    -4.588620   -5.459769   -9.815195
C    -1.593607    2.770972    5.197128
C    -2.029163    1.356390    5.584762
N    -1.632188    3.558277    6.324433
C    -3.310280    0.958787    4.822790
C    -0.875163    0.361450    5.350790
C    -2.325812    1.526035    7.068446
C    -1.313718    4.974607    6.360440
C    -2.090703    2.841350    7.421404
H    -3.134688    0.892520    3.749324
H    -3.678262   -0.007322    5.170094
H    -4.092659    1.700335    4.994331
H    -0.001909    0.656437    5.935498
H    -1.162145   -0.646147    5.653642
H    -0.588271    0.336229    4.299524
C    -2.775429    0.604487    8.035316
C    -2.505812    5.841909    5.965144
H    -0.462301    5.145643    5.699375
H    -0.974073    5.212782    7.369328
C    -2.309350    3.334766    8.726031
C    -2.989149    1.086934    9.367066
C    -3.030567   -0.775462    7.776457
H    -2.232701    6.898222    5.987264
H    -2.843713    5.590464    4.958365
H    -3.336555    5.682790    6.655629
C    -2.752410    2.452438    9.672803
H    -2.145580    4.375775    8.972610
C    -3.438830    0.197174   10.367873
C    -3.461765   -1.610629    8.765702
H    -2.878314   -1.170850    6.782087
H    -2.934999    2.792335   10.686133
C    -3.670952   -1.125048   10.080489
H    -3.599437    0.568318   11.373531
H    -3.653218   -2.658841    8.571591
C    -4.138119   -2.085751   11.108040
O    -4.349523   -3.252003   10.908549
O    -4.309934   -1.521801   12.320690
H    -4.610239   -2.226650   12.908193
H    -0.967216    4.301400    3.891995
         125
 Configuration:   29
C    -1.553928   -7.569784   -7.731290
N    -1.901372   -7.580521   -8.956852
C    -1.536066   -2.543859   -6.124378
N    -1.880770   -1.821870   -7.115714
C    -1.458668   -6.330560   -6.980318
C    -1.115952   -6.207116   -5.656431
C    -1.111170   -4.860278   -5.225808
C    -1.450339   -3.989480   -6.231811
S    -1.783076   -4.802134   -7.721759
H    -1.323182   -8.483654   -7.173413
H    -1.300634   -2.124648   -5.140273
H    -0.880195   -7.055150   -5.027268
H    -0.871249   -4.536090   -4.221852
C    -1.926065   -8.808951   -9.636955
C    -2.991351   -9.084383  -10.495117
C    -0.905003   -9.755905   -9.534944
C    -3.003261  -10.294330  -11.172792
H    -3.793398   -8.367252  -10.613769
C    -1.013324  -10.929353  -10.270697
H    -0.033139   -9.573631   -8.918778
N    -2.038330  -11.214419  -11.075672
H    -3.829940  -10.534390  -11.833978
H    -0.227593  -11.675923  -10.208274
C    -1.896044   -0.426600   -6.957003
C    -2.957775    0.302509   -7.493899
C    -0.868977    0.278881   -6.326813
C    -2.960376    1.681230   -7.343952
H    -3.764286   -0.207537   -8.004808
C    -0.968109    1.662188   -6.245140
H     0.000435   -0.232722   -5.932587
N    -1.989612    2.368028   -6.733210
H    -3.784134    2.265709   -7.741445
H    -0.177608    2.228954   -5.762935
C     0.987197    2.568263   -0.848623
C     2.364959    2.640375   -0.946140
C     3.196971    2.420647    0.136853
C     2.646270    2.123115    1.414301
C     1.236120    2.036185    1.494358
C     0.372318    2.242604    0.392474
H     0.367824    2.800562   -1.703188
H     2.809343    2.878073   -1.907132
H     4.270189    2.430998    0.010535
Cl    0.515068    1.649875    3.053429
C    -1.033477    2.089144    0.565821
H    -1.402691    2.045566    1.575614
C    -1.940197    1.991334   -0.491638
C     3.427039    1.944341    2.592939
H     2.932914    1.523338    3.451167
C     4.777194    2.285941    2.688574
H     5.220760    2.777889    1.830451
C     5.239795    1.467296    5.139614
C     5.591142    2.093513    3.788570
N     6.914237    2.466509    3.817179
C     7.616388    3.124525    2.729399
C     7.403798    4.635865    2.739667
H     7.275581    2.682255    1.791671
H     8.674964    2.877613    2.820541
H     7.930616    5.100482    1.904541
H     6.341693    4.872611    2.656596
H     7.779461    5.065755    3.670406
C     4.144398    2.291392    5.847400
H     3.204320    2.266836    5.296749
H     3.963714    1.905448    6.851318
H     4.459118    3.332713    5.937007
C     4.834820   -0.008338    4.952947
H     5.649219   -0.563922    4.484384
H     4.613253   -0.475623    5.913130
H     3.953796   -0.094278    4.316925
C     7.813858    0.502814    9.778847
C     8.677424    1.129258    8.914758
C     8.268781    1.494545    7.615144
C     6.930075    1.210376    7.190948
C     6.061298    0.560666    8.116518
C     6.487936    0.216456    9.367941
H    10.173535    2.356048    7.084939
H     9.688801    1.341749    9.244697
C     9.171063    2.142831    6.731280
C     6.561511    1.592063    5.884795
H     5.045562    0.331504    7.826420
H     5.818484   -0.278773   10.059177
C     7.483107    2.202936    5.056281
C     8.801904    2.501065    5.464228
H     9.497562    3.005887    4.806574
C     8.315576    0.146487   11.128540
O     9.425158    0.369108   11.533401
O     7.385056   -0.469805   11.884254
H     7.803401   -0.657856   12.734059
C    -3.313431    1.888291   -0.381513
C    -4.171664    1.865204    0.884944
N    -4.147955    1.783974   -1.470018
C    -3.812318    0.644908    1.757697
C    -4.027480    3.195875    1.649723
C    -5.569113    1.706843    0.301715
C    -3.708429    1.742303   -2.853417
C    -5.471953    1.646235   -1.075528
H    -2.792031    0.707896    2.135322
H    -4.489066    0.570729    2.609700
H    -3.902606   -0.272436    1.173090
H    -4.326688    4.029161    1.011302
H    -4.659534    3.204855    2.538406
H    -2.995244    3.358247    1.959929
C    -6.829209    1.613699    0.925995
C    -3.306792    0.334978   -3.286647
H    -2.879447    2.443370   -2.965060
H    -4.521722    2.124807   -3.471627
C    -6.592287    1.461996   -1.914708
C    -7.977269    1.440019    0.087077
C    -7.037255    1.681837    2.336115
H    -2.967904    0.337596   -4.323963
H    -2.499029   -0.042309   -2.657220
H    -4.156027   -0.345812   -3.199775
C    -7.820848    1.363118   -1.321377
H    -6.488817    1.388835   -2.989540
C    -9.259921    1.342780    0.670901
C    -8.289660    1.587487    2.869614
H    -6.191682    1.813214    2.996439
H    -8.706083    1.218519   -1.930603
C    -9.420047    1.415454    2.032451
H   -10.124725    1.210682    0.030937
H    -8.449615    1.641792    3.939449
C   -10.751777    1.322081    2.676527
O   -10.944901    1.385928    3.861118
O   -11.756488    1.154868    1.792967
H   -12.569559    1.108221    2.311517
H    -1.525145    1.961533   -1.492645
         125
 Configuration:   30
C    -5.002770   -0.038548   -1.252652
N    -5.303392   -0.691585   -2.304320
C    -0.893202   -2.458514    1.005139
N    -0.594792   -3.464433    0.282702
C    -3.898795   -0.440650   -0.399269
C    -3.477479    0.199701    0.739947
C    -2.376200   -0.448792    1.344986
C    -1.984558   -1.567871    0.652423
S    -2.954659   -1.846069   -0.752061
H    -5.542449    0.861990   -0.940552
H    -0.342820   -2.199826    1.916066
H    -3.945643    1.098938    1.117813
H    -1.885865   -0.113971    2.249450
C    -6.413174   -0.276442   -3.058129
C    -6.316460   -0.261145   -4.450089
C    -7.634914    0.077577   -2.482179
C    -7.420162    0.138400   -5.188711
H    -5.390932   -0.545552   -4.933976
C    -8.679526    0.448974   -3.319373
H    -7.779037    0.039555   -1.409420
N    -8.591804    0.490657   -4.649957
H    -7.361301    0.171325   -6.272060
H    -9.638568    0.723362   -2.890903
C     0.440681   -4.312656    0.707570
C     1.358828   -4.780980   -0.233073
C     0.569957   -4.754419    2.025844
C     2.371731   -5.627933    0.191263
H     1.281028   -4.474403   -1.268250
C     1.615862   -5.614146    2.337270
H    -0.141577   -4.458403    2.786845
N     2.513869   -6.049518    1.451875
H     3.104830   -5.991974   -0.521642
H     1.730588   -5.972240    3.355723
C     4.336476    1.903460   -1.093822
C     4.786202    2.644753   -0.016246
C     4.060322    2.764939    1.155100
C     2.794597    2.128106    1.281816
C     2.355889    1.359683    0.177482
C     3.093913    1.214093   -1.021282
H     4.904956    1.877920   -2.012541
H     5.743203    3.150531   -0.092536
H     4.468715    3.306882    1.996155
Cl    0.803432    0.538490    0.301459
C     2.585949    0.381891   -2.060161
H     1.556492    0.077243   -1.987309
C     3.345549   -0.052921   -3.148221
C     1.955701    2.250717    2.427227
H     1.125646    1.570240    2.504152
C     2.152123    3.196214    3.435299
H     2.950852    3.913771    3.286034
C     0.199756    2.497892    5.045388
C     1.398791    3.329881    4.586020
N     1.642452    4.295298    5.534240
C     2.684748    5.302850    5.446346
C     2.246320    6.512585    4.625513
H     3.572225    4.833486    5.018362
H     2.949992    5.595222    6.463213
H     3.053129    7.244891    4.565264
H     1.975098    6.208961    3.612958
H     1.377912    6.988744    5.085234
C    -0.960218    2.620477    4.035723
H    -0.699084    2.189382    3.069528
H    -1.848675    2.110371    4.409738
H    -1.212956    3.671204    3.882350
C     0.624633    1.034028    5.275448
H     1.419406    0.987566    6.022206
H    -0.214372    0.437090    5.634802
H     0.996373    0.585658    4.354099
C    -3.174712    2.510955    9.251491
C    -2.288587    3.550264    9.390954
C    -1.281178    3.781270    8.431170
C    -1.182968    2.919637    7.290658
C    -2.121992    1.852259    7.178800
C    -3.084830    1.652490    8.127271
H    -0.478569    5.502589    9.453067
H    -2.371048    4.198492   10.256919
C    -0.371433    4.860108    8.586334
C    -0.162541    3.184963    6.354767
H    -2.073690    1.183976    6.330592
H    -3.789299    0.836610    8.030906
C     0.710183    4.235888    6.561763
C     0.618217    5.101377    7.673967
H     1.296264    5.935448    7.799955
C    -4.205448    2.328691   10.302550
O    -4.333226    3.027028   11.272417
O    -5.011572    1.274996   10.064478
H    -5.641446    1.241634   10.795703
C     2.892922   -0.819993   -4.204274
C     1.486008   -1.366851   -4.454371
N     3.702734   -1.222664   -5.240718
C     1.071880   -2.328376   -3.321270
C     0.487691   -0.205782   -4.632263
C     1.685209   -2.133948   -5.754363
C     5.119814   -0.925684   -5.352064
C     3.007597   -2.020499   -6.139500
H     0.984179   -1.809916   -2.366775
H     0.112601   -2.795602   -3.546838
H     1.815964   -3.119414   -3.211561
H     0.795251    0.428282   -5.465835
H    -0.513884   -0.582133   -4.843306
H     0.441583    0.410720   -3.734543
C     0.782880   -2.881761   -6.537193
C     5.977808   -1.916518   -4.569978
H     5.278337    0.096732   -5.004636
H     5.378594   -0.935359   -6.411725
C     3.526974   -2.653205   -7.289824
C     1.291842   -3.518796   -7.714959
C    -0.602253   -3.045438   -6.235563
H     7.034620   -1.659857   -4.660258
H     5.705804   -1.905965   -3.513139
H     5.831812   -2.929017   -4.951753
C     2.663459   -3.387993   -8.055076
H     4.572898   -2.573705   -7.556364
C     0.421978   -4.277649   -8.529195
C    -1.417749   -3.782723   -7.043906
H    -1.017437   -2.576904   -5.354439
H     3.023517   -3.891726   -8.945198
C    -0.905991   -4.409881   -8.207087
H     0.813144   -4.757922   -9.418699
H    -2.469845   -3.905661   -6.817939
C    -1.846262   -5.194447   -9.042194
O    -3.016502   -5.335129   -8.806869
O    -1.258171   -5.752277  -10.119717
H    -1.951340   -6.233093  -10.589279
H     4.397368    0.209467   -3.148432
         125
 Configuration:   31
C     2.637171   -6.843374   -8.301303
N     3.476102   -5.890491   -8.196209
C     4.652575  -11.024466   -5.791518
N     5.785389  -10.681173   -5.320651
C     2.887393   -8.143926   -7.705768
C     2.046264   -9.228678   -7.740162
C     2.586343  -10.349121   -7.067591
C     3.826167  -10.091490   -6.536715
S     4.352878   -8.474001   -6.848758
H     1.682708   -6.736344   -8.827776
H     4.232662  -12.026417   -5.652245
H     1.081702   -9.211057   -8.229956
H     2.091840  -11.306680   -6.972011
C     3.193623   -4.673491   -8.837540
C     3.451048   -3.479225   -8.163299
C     2.710453   -4.596699  -10.145342
C     3.181034   -2.280917   -8.807119
H     3.842226   -3.497947   -7.154208
C     2.488365   -3.341278  -10.697284
H     2.536419   -5.491400  -10.730366
N     2.707806   -2.193110  -10.054289
H     3.360447   -1.340829   -8.295026
H     2.117122   -3.260634  -11.714296
C     6.555072  -11.646852   -4.651881
C     7.215250  -11.288321   -3.475976
C     6.734665  -12.944694   -5.134649
C     7.983345  -12.243560   -2.827202
H     7.114231  -10.286168   -3.079593
C     7.537883  -13.816274   -4.409925
H     6.282454  -13.262102   -6.066199
N     8.154609  -13.492495   -3.272073
H     8.493348  -11.989451   -1.903341
H     7.693402  -14.828166   -4.771209
C     1.111237    2.247888    4.955835
C     2.079027    1.730791    4.113855
C     1.893647    1.627565    2.746969
C     0.668451    2.045085    2.156849
C    -0.305170    2.587407    3.028881
C    -0.124499    2.714287    4.426798
H     1.270098    2.261531    6.024686
H     3.017816    1.393723    4.541107
H     2.693174    1.269761    2.114043
Cl   -1.828147    3.134927    2.335618
C    -1.148949    3.314753    5.214072
H    -2.112745    3.442219    4.752824
C    -0.966698    3.741358    6.531160
C     0.371817    1.916722    0.768945
H    -0.488416    2.446701    0.398701
C     1.127085    1.147638   -0.118094
H     1.939302    0.567291    0.304562
C    -0.167352    1.683756   -2.338181
C     0.911916    1.023988   -1.477485
N     1.691203    0.236471   -2.291765
C     2.806383   -0.577603   -1.841292
C     2.350065   -1.934736   -1.312701
H     3.347194   -0.015815   -1.077744
H     3.491845   -0.695279   -2.681619
H     3.206389   -2.517417   -0.969140
H     1.658519   -1.806584   -0.478220
H     1.839896   -2.496042   -2.098110
C    -1.571048    1.241092   -1.875930
H    -1.791318    1.591987   -0.868001
H    -2.335980    1.630022   -2.549031
H    -1.639633    0.151730   -1.879532
C     0.000033    3.216066   -2.319408
H     0.990418    3.489275   -2.688141
H    -0.743840    3.696711   -2.955830
H    -0.107056    3.608462   -1.308136
C    -1.612200    1.588582   -7.532588
C    -0.545036    0.743576   -7.353826
C     0.047183    0.577876   -6.084479
C    -0.475264    1.300346   -4.962913
C    -1.585472    2.166899   -5.186744
C    -2.135322    2.308460   -6.429397
H     1.514963   -0.842429   -6.777118
H    -0.156711    0.199503   -8.208276
C     1.149788   -0.299775   -5.912446
C     0.144862    1.106232   -3.711784
H    -2.002017    2.726762   -4.361254
H    -2.976067    2.971844   -6.585261
C     1.227965    0.255640   -3.600773
C     1.746103   -0.472908   -4.694060
H     2.578024   -1.155114   -4.576594
C    -2.180740    1.713530   -8.896960
O    -1.783495    1.125060   -9.866776
O    -3.216145    2.574683   -8.952997
H    -3.513688    2.585448   -9.871635
C    -1.934277    4.285729    7.353334
C    -3.411114    4.545554    7.049270
N    -1.680512    4.695842    8.641575
C    -3.553792    5.549255    5.886438
C    -4.138521    3.215727    6.768552
C    -3.883414    5.174057    8.353115
C    -0.383347    4.638672    9.291810
C    -2.813496    5.246968    9.224820
H    -3.163473    5.141728    4.954169
H    -4.601161    5.812041    5.733599
H    -3.004915    6.465009    6.113524
H    -4.046110    2.549486    7.628235
H    -5.199710    3.384074    6.581819
H    -3.711934    2.712795    5.900688
C    -5.148903    5.654163    8.745902
C     0.481953    5.850168    8.955515
H     0.103058    3.708575    8.992640
H    -0.553954    4.566038   10.366779
C    -2.912466    5.817751   10.512347
C    -5.268571    6.224075   10.054669
C    -6.317480    5.609419    7.928108
H     1.453873    5.772275    9.445598
H     0.639747    5.919306    7.877866
H    -0.004130    6.768631    9.290732
C    -4.133587    6.293984   10.903813
H    -2.053902    5.889985   11.167306
C    -6.518982    6.716850   10.489578
C    -7.512162    6.091275    8.378209
H    -6.260654    5.184934    6.935703
H    -4.250827    6.742206   11.884149
C    -7.621731    6.653768    9.674283
H    -6.603077    7.147626   11.480663
H    -8.400675    6.055559    7.759865
C    -8.948876    7.156927   10.101573
O    -9.944054    7.119129    9.428653
O    -8.942762    7.675208   11.346334
H    -9.845522    7.968294   11.523195
H     0.036071    3.667802    6.936392
         125
 Configuration:   32
C    -4.693296    2.054217    3.834743
N    -4.484455    2.259619    2.594972
C    -6.212133    6.632152    5.974383
N    -6.224583    7.504989    5.046569
C    -5.136369    3.119607    4.716412
C    -5.410087    3.003815    6.056949
C    -5.817108    4.230600    6.630329
C    -5.843839    5.252012    5.713067
S    -5.373652    4.730193    4.132658
H    -4.566939    1.071437    4.301438
H    -6.488685    6.863620    7.008583
H    -5.320541    2.071290    6.598213
H    -6.081813    4.365808    7.670635
C    -4.010237    1.196877    1.808915
C    -4.550421    1.004461    0.536784
C    -2.982215    0.346025    2.219911
C    -4.068994   -0.039582   -0.238819
H    -5.337144    1.654550    0.176110
C    -2.568413   -0.659490    1.355185
H    -2.496433    0.478839    3.178767
N    -3.093490   -0.868370    0.146654
H    -4.485700   -0.215528   -1.225527
H    -1.767503   -1.328417    1.654715
C    -6.543145    8.832098    5.377475
C    -7.386952    9.554664    4.533070
C    -6.014312    9.486432    6.491878
C    -7.687709   10.868563    4.859530
H    -7.802956    9.086930    3.650007
C    -6.373057   10.809788    6.715631
H    -5.318787    8.987237    7.155263
N    -7.197640   11.503469    5.929019
H    -8.353629   11.443646    4.223901
H    -5.968894   11.337167    7.574213
C     4.193404   -4.622199   -1.999154
C     3.551929   -5.252170   -3.050146
C     2.386631   -4.759471   -3.609367
C     1.792694   -3.572518   -3.097457
C     2.469654   -2.930415   -2.033540
C     3.670649   -3.413130   -1.461258
H     5.071192   -5.066428   -1.551924
H     3.978237   -6.166210   -3.450489
H     1.943831   -5.248322   -4.465412
Cl    1.778348   -1.446999   -1.384365
C     4.299576   -2.669690   -0.421255
H     3.721731   -1.891107    0.045439
C     5.607316   -2.895553    0.013175
C     0.563073   -3.031617   -3.573069
H     0.312997   -2.031845   -3.263431
C    -0.319637   -3.724220   -4.403660
H    -0.072268   -4.754701   -4.631818
C    -2.120912   -1.846598   -4.752545
C    -1.499765   -3.233642   -4.929172
N    -2.329558   -3.978480   -5.733649
C    -2.099403   -5.361780   -6.111507
C    -2.595215   -6.337729   -5.047955
H    -1.031435   -5.487149   -6.298090
H    -2.601613   -5.533214   -7.064529
H    -2.396451   -7.366592   -5.352545
H    -2.093475   -6.152951   -4.096571
H    -3.670337   -6.221037   -4.897297
C    -2.443883   -1.585605   -3.266759
H    -1.539474   -1.544981   -2.660161
H    -2.976809   -0.641109   -3.151131
H    -3.079643   -2.382548   -2.876734
C    -1.194408   -0.768725   -5.349307
H    -1.021242   -0.968172   -6.408413
H    -1.641172    0.222044   -5.258888
H    -0.229479   -0.758701   -4.842431
C    -6.608908    0.654350   -6.390121
C    -6.619659   -0.632951   -6.867163
C    -5.555909   -1.518452   -6.595603
C    -4.447882   -1.068525   -5.806509
C    -4.472838    0.274146   -5.326730
C    -5.516667    1.108994   -5.609595
H    -6.437015   -3.163171   -7.677241
H    -7.463203   -0.965619   -7.462697
C    -5.579326   -2.847649   -7.093888
C    -3.405557   -1.984636   -5.557796
H    -3.651316    0.644187   -4.729602
H    -5.521061    2.126561   -5.241138
C    -3.466641   -3.261478   -6.082089
C    -4.557666   -3.723488   -6.850684
H    -4.596058   -4.737466   -7.227075
C    -7.761342    1.528563   -6.718769
O    -8.715768    1.196818   -7.369660
O    -7.637474    2.768720   -6.205491
H    -8.428538    3.254924   -6.470760
C     6.248955   -2.237951    1.044861
C     5.709277   -1.134368    1.956925
N     7.547144   -2.505224    1.412864
C     5.335752    0.113609    1.130496
C     4.523819   -1.663461    2.788258
C     6.919957   -0.846517    2.834131
C     8.411754   -3.475561    0.765091
C     7.958322   -1.670486    2.443258
H     4.509718   -0.088593    0.449075
H     5.045394    0.934811    1.786786
H     6.192727    0.440340    0.538653
H     4.838550   -2.520896    3.385939
H     4.150127   -0.895501    3.466433
H     3.704787   -1.980668    2.142758
C     7.104302    0.071191    3.887732
C     9.098701   -2.899014   -0.469922
H     7.808139   -4.348862    0.511784
H     9.144948   -3.809703    1.500425
C     9.238281   -1.623363    3.037227
C     8.393762    0.121525    4.509625
C     6.093003    0.951570    4.376170
H     9.729045   -3.653929   -0.942835
H     8.357562   -2.559692   -1.195579
H     9.723585   -2.047241   -0.193832
C     9.433013   -0.732186    4.056572
H    10.044999   -2.258671    2.695303
C     8.622214    1.026255    5.570178
C     6.344052    1.812519    5.404655
H     5.109166    0.937641    3.928785
H    10.402422   -0.663188    4.537396
C     7.622680    1.856076    6.014104
H     9.600227    1.060225    6.036253
H     5.576827    2.479412    5.778421
C     7.827626    2.812936    7.127420
O     6.984643    3.554800    7.555961
O     9.077378    2.777667    7.632355
H     9.101701    3.430093    8.343623
H     6.184321   -3.634575   -0.530960
         125
 Configuration:   33
C     3.019874    2.528111    0.012801
N     2.497623    2.088528    1.088373
C     0.611421    7.066629   -1.188704
N    -0.262049    7.288630   -0.288370
C     2.584009    3.776469   -0.587476
C     3.090296    4.350081   -1.727656
C     2.444889    5.566309   -2.049633
C     1.462149    5.890513   -1.147148
S     1.311036    4.714990    0.112366
H     3.828381    2.005342   -0.509365
H     0.781139    7.747689   -2.029526
H     3.893580    3.908739   -2.302583
H     2.686441    6.183512   -2.904795
C     2.932294    0.850369    1.588584
C     3.145301    0.713641    2.960835
C     3.116136   -0.274220    0.781615
C     3.562911   -0.515260    3.449465
H     2.996536    1.558444    3.620996
C     3.523665   -1.459952    1.379949
H     2.921109   -0.236132   -0.283066
N     3.753679   -1.596601    2.686971
H     3.748292   -0.638842    4.511800
H     3.667753   -2.346493    0.770094
C    -1.084742    8.419663   -0.415423
C    -1.353060    9.190108    0.716633
C    -1.692906    8.787130   -1.617428
C    -2.176030   10.298761    0.586356
H    -0.913645    8.926838    1.670172
C    -2.510656    9.910140   -1.630370
H    -1.555480    8.198582   -2.516180
N    -2.755431   10.668351   -0.560282
H    -2.385730   10.919792    1.451537
H    -2.996047   10.209465   -2.554188
C    -1.589123    1.879017    0.178534
C    -1.061357    2.374765   -0.999869
C    -0.339106    1.586600   -1.877677
C    -0.099607    0.216523   -1.579011
C    -0.660173   -0.280057   -0.378318
C    -1.414610    0.509338    0.522011
H    -2.100181    2.537830    0.866031
H    -1.219537    3.420022   -1.244614
H     0.010622    1.994766   -2.815202
Cl   -0.404104   -1.976171    0.018514
C    -1.974714   -0.095240    1.684176
H    -1.614819   -1.073387    1.951765
C    -2.952885    0.507104    2.478083
C     0.684747   -0.648405   -2.395978
H     0.630589   -1.703092   -2.189431
C     1.508560   -0.202295   -3.430905
H     1.597361    0.870410   -3.559576
C     2.358495   -2.523555   -4.314725
C     2.253634   -0.997531   -4.280609
N     3.055555   -0.487850   -5.274426
C     3.247490    0.926118   -5.544840
C     4.318870    1.541865   -4.649046
H     2.286648    1.427469   -5.416324
H     3.511314    1.029505   -6.598198
H     4.430778    2.605698   -4.864861
H     4.050251    1.426062   -3.597641
H     5.279895    1.050470   -4.813865
C     2.940778   -3.053854   -2.988181
H     2.273275   -2.857479   -2.149465
H     3.109541   -4.129717   -3.047260
H     3.898167   -2.572256   -2.781065
C     0.985876   -3.144070   -4.642179
H     0.626766   -2.772897   -5.603813
H     1.054239   -4.230893   -4.701677
H     0.249170   -2.886724   -3.881161
C     5.057836   -6.183711   -7.212193
C     5.405459   -4.929176   -7.648233
C     4.840406   -3.774574   -7.067690
C     3.890934   -3.912880   -6.003640
C     3.556156   -5.231517   -5.576212
C     4.118594   -6.330748   -6.160949
H     5.939238   -2.409484   -8.324865
H     6.126108   -4.833707   -8.453494
C     5.208895   -2.482703   -7.526915
C     3.350131   -2.734251   -5.450533
H     2.842248   -5.369519   -4.776412
H     3.853122   -7.325758   -5.828224
C     3.726828   -1.500906   -5.946415
C     4.670727   -1.348005   -6.985742
H     4.971200   -0.369907   -7.338353
C     5.691588   -7.351038   -7.872548
O     6.496900   -7.287422   -8.762530
O     5.268916   -8.527549   -7.368606
H     5.734497   -9.217833   -7.857774
C    -3.495737   -0.012069    3.637518
C    -3.170868   -1.333686    4.336661
N    -4.467761    0.633603    4.365826
C    -3.498954   -2.526323    3.414746
C    -1.702095   -1.341060    4.804651
C    -4.131262   -1.296453    5.517488
C    -5.062978    1.909519    4.010206
C    -4.867948   -0.128855    5.454896
H    -2.863169   -2.536419    2.529744
H    -3.362742   -3.469384    3.945293
H    -4.538352   -2.470054    3.086229
H    -1.520987   -0.505512    5.483277
H    -1.466380   -2.265302    5.333371
H    -1.021964   -1.245748    3.958223
C    -4.351865   -2.216014    6.562470
C    -6.206926    1.751743    3.012182
H    -4.274328    2.550017    3.611502
H    -5.409003    2.382208    4.930409
C    -5.877707    0.190295    6.388623
C    -5.364029   -1.899969    7.525606
C    -3.634312   -3.438713    6.725219
H    -6.623992    2.726346    2.753180
H    -5.853121    1.270373    2.098885
H    -7.000987    1.135829    3.439193
C    -6.107007   -0.696899    7.404245
H    -6.461733    1.097459    6.303254
C    -5.617703   -2.793295    8.590087
C    -3.900867   -4.279696    7.766246
H    -2.863781   -3.705924    6.015878
H    -6.875674   -0.489959    8.140474
C    -4.904125   -3.959516    8.714492
H    -6.385345   -2.548991    9.315298
H    -3.355295   -5.206743    7.892810
C    -5.141716   -4.915751    9.821841
O    -4.540899   -5.944978    9.977854
O    -6.117981   -4.519335   10.663176
H    -6.188963   -5.204762   11.339420
H    -3.346369    1.457287    2.135310
         125
 Configuration:   34
C     5.954837    8.018555    6.526526
N     6.492426    7.305926    5.617683
C     0.883870    6.601252    6.871424
N     0.682145    5.682096    6.012765
C     4.554318    7.868324    6.879637
C     3.882379    8.566184    7.852702
C     2.523470    8.186377    7.945134
C     2.192254    7.208153    7.040292
S     3.536995    6.733882    6.061618
H     6.512589    8.767529    7.098871
H     0.096605    6.974258    7.535283
H     4.354637    9.317912    8.471141
H     1.813000    8.607539    8.644021
C     7.839019    7.536364    5.292454
C     8.678879    6.442626    5.079120
C     8.372555    8.815401    5.121863
C    10.004594    6.677495    4.746447
H     8.297306    5.435256    5.185156
C     9.712380    8.933758    4.774151
H     7.754280    9.697997    5.230452
N    10.531091    7.896410    4.591097
H    10.678209    5.840763    4.590512
H    10.144624    9.919541    4.632605
C    -0.618483    5.172719    5.867501
C    -0.792195    3.795719    5.723187
C    -1.752178    5.985834    5.810121
C    -2.078363    3.300668    5.568076
H     0.064400    3.134360    5.745144
C    -2.992036    5.383266    5.637790
H    -1.670328    7.064084    5.871009
N    -3.173138    4.066500    5.522821
H    -2.236698    2.231432    5.468788
H    -3.884883    5.998736    5.586217
C     1.718140   -0.173950   -1.959947
C     1.327790    0.659211   -0.927277
C     0.113562    0.518002   -0.279891
C    -0.795680   -0.501302   -0.677348
C    -0.375030   -1.356092   -1.723712
C     0.870243   -1.234505   -2.385089
H     2.649811    0.001421   -2.478695
H     1.998397    1.452552   -0.613623
H    -0.133718    1.152558    0.559187
Cl   -1.462798   -2.643737   -2.232225
C     1.220179   -2.173189   -3.398142
H     0.433779   -2.800386   -3.780373
C     2.511577   -2.319127   -3.908944
C    -2.089639   -0.677031   -0.106791
H    -2.606356   -1.593602   -0.332310
C    -2.710800    0.266611    0.713244
H    -2.194063    1.208884    0.855524
C    -4.906118   -1.056814    1.279722
C    -3.940952    0.129387    1.327595
N    -4.499385    1.108190    2.115389
C    -3.899443    2.403557    2.382526
C    -4.196319    3.412935    1.276874
H    -2.825236    2.258026    2.508964
H    -4.278980    2.752972    3.343628
H    -3.721983    4.370575    1.497721
H    -3.820541    3.050869    0.318377
H    -5.272906    3.570718    1.185951
C    -5.379616   -1.308711   -0.166770
H    -4.556456   -1.616719   -0.811058
H    -6.142611   -2.087667   -0.189537
H    -5.814101   -0.397538   -0.581997
C    -4.249759   -2.302549    1.907164
H    -3.963849   -2.095270    2.940005
H    -4.939858   -3.147036    1.908729
H    -3.354005   -2.591110    1.357191
C    -9.769930   -2.211593    3.301682
C    -9.420565   -0.940700    3.685874
C    -8.185417   -0.378177    3.301947
C    -7.282197   -1.143931    2.495325
C    -7.680340   -2.459103    2.114036
C    -8.882594   -2.977316    2.504679
H    -8.545485    1.497212    4.304274
H   -10.111045   -0.367532    4.295474
C    -7.836195    0.937596    3.704922
C    -6.058425   -0.545047    2.132998
H    -7.020763   -3.062682    1.506551
H    -9.170641   -3.978083    2.210196
C    -5.757259    0.731487    2.567393
C    -6.642302    1.503322    3.351928
H    -6.395939    2.512172    3.656596
C   -11.084080   -2.737007    3.745882
O   -11.878208   -2.132843    4.415949
O   -11.314598   -3.993830    3.316879
H   -12.185006   -4.242449    3.653215
C     2.896258   -3.177879   -4.920420
C     2.035031   -4.153502   -5.725068
N     4.193289   -3.277660   -5.367534
C     1.408567   -5.213118   -4.795171
C     0.973522   -3.382976   -6.534913
C     3.073071   -4.794598   -6.635873
C     5.316945   -2.529714   -4.832104
C     4.310448   -4.247356   -6.354209
H     0.707121   -4.765420   -4.091542
H     0.876438   -5.966680   -5.376875
H     2.189610   -5.716899   -4.222796
H     1.458067   -2.671712   -7.206323
H     0.373218   -4.064832   -7.138268
H     0.305935   -2.828246   -5.875590
C     2.948718   -5.786776   -7.629032
C     5.911313   -3.193886   -3.593087
H     4.974219   -1.516876   -4.613309
H     6.062525   -2.439277   -5.623225
C     5.495021   -4.658307   -7.003224
C     4.139845   -6.204865   -8.306089
C     1.716774   -6.400941   -8.005170
H     6.742700   -2.602771   -3.205461
H     5.156124   -3.287804   -2.810863
H     6.278600   -4.192771   -3.837121
C     5.389666   -5.625662   -7.964633
H     6.457566   -4.235654   -6.745942
C     4.060912   -7.196363   -9.309186
C     1.672888   -7.354274   -8.980501
H     0.799967   -6.107075   -7.513854
H     6.276331   -5.970771   -8.484663
C     2.856096   -7.762316   -9.645129
H     4.965778   -7.509097   -9.817422
H     0.738322   -7.819420   -9.269129
C     2.737778   -8.800962  -10.695973
O     1.707453   -9.321841  -11.030256
O     3.919986   -9.119607  -11.260714
H     3.731041   -9.795162  -11.924100
H     3.292013   -1.725476   -3.446701
         125
 Configuration:   35
C     5.599395   -3.384931    3.960015
N     5.977819   -3.493019    2.748426
C     3.858119    1.547881    4.651193
N     3.982820    2.158974    3.540404
C     5.053066   -2.142553    4.476475
C     4.597710   -1.923911    5.753273
C     4.131080   -0.602027    5.938497
C     4.241983    0.155157    4.798436
S     4.917002   -0.736254    3.479042
H     5.649092   -4.215706    4.672034
H     3.445911    2.025479    5.546522
H     4.601379   -2.688156    6.519110
H     3.728617   -0.215767    6.865543
C     6.541991   -4.708092    2.327122
C     6.178073   -5.226372    1.083704
C     7.494047   -5.404601    3.074224
C     6.748184   -6.420559    0.668678
H     5.455766   -4.705963    0.468008
C     8.009789   -6.585454    2.554955
H     7.846084   -5.023978    4.025132
N     7.651963   -7.103334    1.378670
H     6.467853   -6.848339   -0.288721
H     8.754262   -7.139134    3.118725
C     3.638092    3.519013    3.479928
C     2.926081    3.986662    2.374724
C     4.017834    4.444352    4.454224
C     2.599437    5.333207    2.315722
H     2.628800    3.302607    1.590296
C     3.647868    5.772908    4.286593
H     4.610331    4.143954    5.309640
N     2.946671    6.227574    3.246645
H     2.033392    5.714690    1.471768
H     3.937475    6.508254    5.030927
C    -1.441462   -3.351773   -2.177666
C    -1.813697   -3.298515   -3.508659
C    -2.177327   -2.117206   -4.129691
C    -2.194462   -0.898351   -3.396363
C    -1.794974   -0.966223   -2.040526
C    -1.405139   -2.163945   -1.395236
H    -1.217328   -4.301064   -1.712393
H    -1.820847   -4.216835   -4.086691
H    -2.408852   -2.105222   -5.185207
Cl   -1.782730    0.523857   -1.102781
C    -0.977061   -2.120797   -0.037022
H    -1.181386   -1.219827    0.514706
C    -0.314309   -3.170708    0.602021
C    -2.614502    0.349670   -3.941116
H    -2.394089    1.234764   -3.370166
C    -3.289442    0.478130   -5.156316
H    -3.562070   -0.439251   -5.665455
C    -3.470340    3.095215   -5.255928
C    -3.679131    1.662816   -5.751459
N    -4.353786    1.714613   -6.948406
C    -4.765122    0.556257   -7.721891
C    -6.092756   -0.017686   -7.234631
H    -3.967538   -0.186638   -7.666636
H    -4.830837    0.861646   -8.767010
H    -6.368595   -0.893549   -7.824223
H    -6.019590   -0.312326   -6.186369
H    -6.885321    0.727627   -7.327115
C    -4.186178    3.308584   -3.906098
H    -3.749991    2.694507   -3.118560
H    -4.123102    4.353590   -3.600427
H    -5.241733    3.045980   -3.997032
C    -1.964831    3.417404   -5.178602
H    -1.503758    3.290837   -6.159858
H    -1.803113    4.447069   -4.857609
H    -1.458954    2.754576   -4.476562
C    -4.763345    8.042231   -6.968725
C    -5.259802    7.121495   -7.857884
C    -5.061056    5.739078   -7.660789
C    -4.332294    5.288132   -6.512582
C    -3.833751    6.273450   -5.610263
C    -4.040141    7.605911   -5.830519
H    -6.138418    5.167542   -9.439561
H    -5.811512    7.471709   -8.723830
C    -5.580372    4.796838   -8.587124
C    -4.156175    3.898581   -6.352299
H    -3.278996    5.965554   -4.735142
H    -3.653626    8.342919   -5.138673
C    -4.664519    3.023510   -7.292925
C    -5.395711    3.451887   -8.422694
H    -5.808545    2.745510   -9.131140
C    -5.009752    9.478948   -7.243480
O    -5.619687    9.906553   -8.186760
O    -4.470138   10.287844   -6.310050
H    -4.683546   11.191675   -6.574795
C     0.080804   -3.200388    1.925473
C    -0.107006   -2.130724    3.003228
N     0.742017   -4.267612    2.487598
C     0.626652   -0.832434    2.608082
C    -1.608031   -1.898940    3.266978
C     0.574353   -2.781816    4.199022
C     1.130575   -5.472715    1.776640
C     1.062330   -4.016434    3.814954
H     0.193106   -0.382066    1.715468
H     0.578164   -0.103440    3.417782
H     1.678221   -1.043968    2.405857
H    -2.081695   -2.831231    3.579943
H    -1.755416   -1.161305    4.056600
H    -2.112680   -1.545860    2.367663
C     0.762135   -2.327492    5.519845
C     2.457221   -5.303536    1.041147
H     0.325158   -5.731954    1.087242
H     1.187229   -6.283504    2.504207
C     1.783965   -4.859677    4.687594
C     1.480887   -3.177801    6.421156
C     0.283674   -1.079016    6.018590
H     2.715439   -6.218499    0.505382
H     2.393457   -4.485019    0.322141
H     3.257365   -5.077090    1.748758
C     1.979474   -4.427868    5.970753
H     2.181547   -5.810261    4.356475
C     1.691361   -2.762018    7.754695
C     0.500764   -0.706940    7.313377
H    -0.262926   -0.414914    5.364006
H     2.530929   -5.044900    6.671379
C     1.213086   -1.554063    8.198359
H     2.236596   -3.409463    8.431765
H     0.135905    0.239035    7.694285
C     1.412132   -1.090237    9.592024
O     1.008691   -0.046134   10.029875
O     2.104536   -1.966406   10.347662
H     2.175071   -1.571581   11.225895
H    -0.057339   -4.030884   -0.005626
         125
 Configuration:   36
C     1.933111   -3.733537   -8.226687
N     1.314333   -3.316197   -9.259052
C    -0.327573   -1.512432   -4.007870
N    -1.275839   -0.771173   -4.425198
C     1.548844   -3.314455   -6.890491
C     2.130697   -3.717316   -5.713835
C     1.524882   -3.122114   -4.583281
C     0.495825   -2.279861   -4.925357
S     0.249315   -2.202153   -6.635404
H     2.771897   -4.435615   -8.282826
H    -0.088451   -1.625419   -2.945005
H     2.958008   -4.413399   -5.673675
H     1.824922   -3.300162   -3.559141
C     1.768660   -3.722714  -10.524168
C     0.832764   -4.089972  -11.491825
C     3.118436   -3.730791  -10.881568
C     1.287813   -4.478825  -12.742857
H    -0.223979   -4.079858  -11.257676
C     3.460967   -4.125842  -12.168678
H     3.883227   -3.411743  -10.184191
N     2.577298   -4.502075  -13.094671
H     0.577225   -4.782215  -13.505230
H     4.504774   -4.134553  -12.467056
C    -2.001603   -0.018120   -3.487981
C    -3.389333    0.058505   -3.612344
C    -1.395037    0.704219   -2.458410
C    -4.098603    0.813746   -2.690439
H    -3.894138   -0.473823   -4.408229
C    -2.202474    1.439152   -1.599367
H    -0.318152    0.716678   -2.343553
N    -3.531846    1.500773   -1.693514
H    -5.180061    0.874704   -2.760632
H    -1.749366    2.010970   -0.795405
C    -1.455297   -0.291928    5.705111
C    -0.278763   -0.605768    6.361014
C     0.960583   -0.483448    5.758969
C     1.061602   -0.036345    4.412282
C    -0.149326    0.296869    3.760275
C    -1.423354    0.192269    4.367582
H    -2.408155   -0.452840    6.188883
H    -0.329806   -0.960969    7.385080
H     1.861572   -0.685165    6.320565
Cl   -0.066513    0.873817    2.098912
C    -2.581045    0.594500    3.641070
H    -2.468410    0.747971    2.581986
C    -3.832634    0.798690    4.225673
C     2.290952    0.058975    3.697888
H     2.278308    0.598369    2.766839
C     3.489460   -0.506284    4.136998
H     3.447384   -1.106722    5.038575
C     5.071720    0.332475    2.217438
C     4.716312   -0.406909    3.508912
N     5.857472   -1.001475    3.993441
C     5.924157   -1.820663    5.190835
C     5.532720   -3.270307    4.917423
H     5.275868   -1.369958    5.944276
H     6.941079   -1.756683    5.580234
H     5.578533   -3.857198    5.836282
H     4.517523   -3.323302    4.520455
H     6.210761   -3.715187    4.186296
C     4.288046   -0.256025    1.026005
H     3.215485   -0.094687    1.131603
H     4.612983    0.201385    0.090782
H     4.465192   -1.330817    0.956225
C     4.831490    1.845683    2.387247
H     5.431224    2.229699    3.214484
H     5.112199    2.388169    1.483748
H     3.783113    2.053246    2.601573
C     9.501131    1.050616   -0.773065
C     9.812610    0.244910    0.294010
C     8.837380   -0.103890    1.251448
C     7.499413    0.387685    1.106452
C     7.213002    1.220026   -0.015490
C     8.180598    1.542747   -0.924430
H    10.189266   -1.305555    2.426095
H    10.827815   -0.123872    0.395281
C     9.171863   -0.938697    2.350002
C     6.554859    0.015513    2.084647
H     6.213386    1.607806   -0.152543
H     7.949673    2.177776   -1.769791
C     6.935561   -0.783267    3.145757
C     8.246857   -1.285883    3.295442
H     8.514336   -1.933332    4.120404
C    10.579745    1.376812   -1.737715
O    11.713471    0.984540   -1.664025
O    10.160399    2.179100   -2.736349
H    10.925917    2.331042   -3.305067
C    -4.995467    1.142761    3.563891
C    -5.210867    1.372557    2.066625
N    -6.195195    1.339425    4.207420
C    -4.347135    2.551322    1.572226
C    -4.933827    0.073835    1.283725
C    -6.687035    1.743165    2.025733
C    -6.394772    1.240376    5.642366
C    -7.186639    1.722268    3.314091
H    -3.282993    2.330291    1.651600
H    -4.572647    2.780809    0.530171
H    -4.554767    3.442410    2.167448
H    -5.589953   -0.723743    1.637055
H    -5.115006    0.215472    0.217683
H    -3.901700   -0.250160    1.417310
C    -7.528397    2.081707    0.946963
C    -6.031550    2.535411    6.363834
H    -5.799511    0.402047    6.008482
H    -7.439017    0.976174    5.814674
C    -8.522673    2.058547    3.622709
C    -8.890481    2.412408    1.242520
C    -7.114500    2.115903   -0.418279
H    -6.177514    2.426212    7.439775
H    -4.988107    2.795956    6.178505
H    -6.658330    3.356149    6.009210
C    -9.348493    2.395843    2.585677
H    -8.884396    2.062898    4.642738
C    -9.768858    2.757010    0.191233
C    -7.988025    2.450102   -1.411911
H    -6.093444    1.870896   -0.674598
H   -10.381050    2.663085    2.780904
C    -9.333819    2.776205   -1.110733
H   -10.798173    3.006996    0.421248
H    -7.676251    2.473843   -2.448885
C   -10.230476    3.128283   -2.237278
O    -9.900042    3.153685   -3.392613
O   -11.484897    3.425754   -1.842283
H   -11.979658    3.636314   -2.644174
H    -3.890588    0.709887    5.304527
         125
 Configuration:   37
C    -2.346428   -2.291137    7.699094
N    -1.999274   -1.067410    7.629729
C     0.923683   -4.685805   11.077608
N     1.747664   -3.811218   11.500678
C    -1.647507   -3.230755    8.557778
C    -1.949842   -4.559854    8.723481
C    -1.073529   -5.201576    9.628853
C    -0.124286   -4.346203   10.131487
S    -0.287495   -2.741486    9.507537
H    -3.190866   -2.699833    7.133832
H     0.946584   -5.729648   11.408508
H    -2.770355   -5.045666    8.212273
H    -1.131341   -6.245911    9.905637
C    -2.687170   -0.223639    6.742577
C    -3.030624    1.061932    7.162680
C    -3.003886   -0.591757    5.433426
C    -3.699204    1.894102    6.277328
H    -2.786579    1.389771    8.164977
C    -3.663661    0.327638    4.627538
H    -2.720392   -1.560649    5.041113
N    -4.018544    1.550576    5.025489
H    -3.988347    2.892797    6.589095
H    -3.914624    0.061834    3.605284
C     2.766937   -4.217544   12.377138
C     3.077042   -3.410671   13.472547
C     3.525498   -5.372921   12.178643
C     4.092841   -3.811921   14.327248
H     2.522535   -2.498169   13.650019
C     4.529331   -5.671744   13.091364
H     3.357565   -6.011135   11.319858
N     4.819134   -4.921004   14.155457
H     4.340151   -3.206143   15.193311
H     5.132987   -6.563244   12.951846
C     3.574687    1.502647   -2.134357
C     3.306694    1.979039   -0.863858
C     2.017287    2.141985   -0.390279
C     0.904753    1.832209   -1.220928
C     1.195092    1.330045   -2.511675
C     2.508326    1.142782   -3.004888
H     4.593573    1.441122   -2.489256
H     4.138167    2.234355   -0.215052
H     1.847019    2.464220    0.627087
Cl   -0.153958    0.915157   -3.564188
C     2.696552    0.589142   -4.304085
H     1.836672    0.545714   -4.949545
C     3.920042    0.105743   -4.772407
C    -0.452861    2.028761   -0.834925
H    -1.209860    1.573642   -1.449559
C    -0.842643    2.772864    0.280036
H    -0.058135    3.279772    0.830245
C    -3.438145    2.405767    0.137263
C    -2.137828    2.958009    0.724727
N    -2.450959    3.716297    1.828118
C    -1.487732    4.433949    2.644474
C    -1.143964    5.800837    2.058907
H    -0.598093    3.809596    2.743534
H    -1.909289    4.531947    3.645744
H    -0.409074    6.309689    2.684886
H    -0.731044    5.693024    1.054472
H    -2.038901    6.423306    1.997070
C    -3.646520    2.929904   -1.298651
H    -2.877232    2.560923   -1.976600
H    -4.619036    2.619111   -1.682153
H    -3.612630    4.020871   -1.307060
C    -3.441057    0.865742    0.205512
H    -3.329294    0.536393    1.240166
H    -4.377177    0.460773   -0.180594
H    -2.619361    0.447312   -0.375733
C    -8.697392    2.780871    1.267806
C    -7.994955    3.542080    2.168901
C    -6.587858    3.621974    2.113091
C    -5.880326    2.899903    1.097789
C    -6.643837    2.121791    0.178459
C    -8.006283    2.062063    0.260535
H    -6.436695    4.958503    3.798984
H    -8.538836    4.086550    2.933521
C    -5.873022    4.413467    3.050189
C    -4.474738    3.006789    1.076436
H    -6.139581    1.564560   -0.598464
H    -8.572849    1.465206   -0.442308
C    -3.824624    3.774775    2.023268
C    -4.508708    4.502236    3.021945
H    -3.979024    5.119798    3.735631
C   -10.175194    2.743205    1.390466
O   -10.814353    3.335275    2.218459
O   -10.755342    1.959444    0.459910
H   -11.706514    2.001225    0.621372
C     4.168872   -0.397174   -6.034816
C     3.203880   -0.541877   -7.213316
N     5.400747   -0.868171   -6.425716
C     2.045110   -1.492481   -6.847864
C     2.704434    0.844681   -7.665393
C     4.101841   -1.180064   -8.264259
C     6.576927   -0.924766   -5.575945
C     5.361450   -1.357972   -7.724221
H     1.424620   -1.081602   -6.051797
H     1.411416   -1.675540   -7.716380
H     2.441019   -2.451835   -6.509735
H     3.550327    1.472819   -7.950665
H     2.040314    0.757908   -8.526059
H     2.163680    1.345906   -6.862608
C     3.837382   -1.583195   -9.588567
C     6.600773   -2.181840   -4.710637
H     6.594286   -0.021448   -4.963666
H     7.455117   -0.877317   -6.221292
C     6.420320   -1.964313   -8.434477
C     4.905596   -2.187941  -10.326937
C     2.578364   -1.428281  -10.242202
H     7.486807   -2.189395   -4.073642
H     5.714536   -2.224811   -4.075230
H     6.616221   -3.074822   -5.338783
C     6.175343   -2.366659   -9.718722
H     7.390784   -2.119230   -7.981132
C     4.684583   -2.606213  -11.657990
C     2.397128   -1.840108  -11.530453
H     1.752281   -0.974974   -9.712690
H     6.961452   -2.838967  -10.297223
C     3.459214   -2.437733  -12.253663
H     5.496558   -3.063829  -12.211319
H     1.443017   -1.720750  -12.028957
C     3.195501   -2.860697  -13.649591
O     2.144120   -2.729884  -14.217143
O     4.268136   -3.420616  -14.244592
H     3.991064   -3.655390  -15.139169
H     4.744841    0.094612   -4.069021
         125
 Configuration:   38
C    -6.757673   -1.902888    8.082402
N    -7.023231   -3.091126    7.707695
C    -5.856511    0.970168    3.749289
N    -5.990553    0.200749    2.742878
C    -6.468726   -0.851436    7.123408
C    -6.191870    0.461275    7.415825
C    -5.950383    1.231197    6.254646
C    -6.048956    0.486841    5.105045
S    -6.440618   -1.167364    5.423273
H    -6.745644   -1.603147    9.135796
H    -5.605509    2.031970    3.653356
H    -6.166500    0.847158    8.426290
H    -5.714833    2.287182    6.254478
C    -7.245432   -4.070738    8.689110
C    -8.288290   -4.980617    8.511041
C    -6.437956   -4.212420    9.819422
C    -8.494513   -5.952909    9.478241
H    -8.925386   -4.913517    7.638550
C    -6.727758   -5.231996   10.717490
H    -5.587513   -3.562242    9.983875
N    -7.736404   -6.092740   10.570397
H    -9.309238   -6.661323    9.366138
H    -6.108880   -5.361235   11.600057
C    -5.742223    0.720922    1.462272
C    -6.604983    0.385372    0.418154
C    -4.638322    1.523712    1.167922
C    -6.346942    0.892849   -0.846459
H    -7.462223   -0.248941    0.603683
C    -4.469588    1.965668   -0.138309
H    -3.912273    1.777151    1.930583
N    -5.300586    1.671457   -1.139694
H    -7.013838    0.655845   -1.669424
H    -3.615117    2.587076   -0.388048
C     3.977952   -0.438291    1.284045
C     3.638674    0.668082    2.041517
C     2.870699    1.702988    1.538939
C     2.410845    1.665495    0.193280
C     2.751826    0.519495   -0.563627
C     3.523087   -0.554526   -0.059100
H     4.625661   -1.200546    1.693077
H     3.987730    0.726409    3.067305
H     2.579217    2.525003    2.177053
Cl    2.184948    0.424506   -2.227802
C     3.775911   -1.685551   -0.887787
H     3.565258   -1.582749   -1.938004
C     4.272397   -2.901058   -0.412423
C     1.668866    2.715488   -0.421316
H     1.198563    2.498653   -1.364584
C     1.527490    3.990713    0.128750
H     2.077900    4.195780    1.039866
C    -0.056015    5.048837   -1.678087
C     0.785083    5.029275   -0.400166
N     0.699694    6.267585    0.191291
C     1.384691    6.655121    1.411890
C     2.817675    7.108797    1.146971
H     1.357504    5.806631    2.097755
H     0.802925    7.449895    1.880652
H     3.310665    7.379700    2.082072
H     3.389045    6.310336    0.670510
H     2.824696    7.977552    0.485594
C     0.833111    4.794077   -2.912810
H     1.262371    3.792522   -2.899007
H     0.254803    4.906463   -3.830623
H     1.652267    5.515002   -2.938855
C    -1.212727    4.035652   -1.569371
H    -1.838419    4.272545   -0.706898
H    -1.839465    4.063222   -2.461469
H    -0.833341    3.021212   -1.446527
C    -3.056180    8.669657   -4.317629
C    -2.514019    9.268172   -3.207372
C    -1.685450    8.546350   -2.323139
C    -1.402246    7.167336   -2.589489
C    -1.981325    6.580604   -3.753099
C    -2.782747    7.305640   -4.588927
H    -1.351957   10.224829   -1.010552
H    -2.732656   10.313036   -3.014103
C    -1.130030    9.177019   -1.178862
C    -0.569538    6.482044   -1.681452
H    -1.787748    5.541924   -3.981269
H    -3.217812    6.846607   -5.467125
C    -0.069805    7.136011   -0.571708
C    -0.329497    8.497863   -0.302550
H     0.096491    8.996067    0.558625
C    -3.920071    9.491480   -5.200047
O    -4.181644   10.651321   -5.024004
O    -4.401221    8.797756   -6.250775
H    -4.944410    9.413214   -6.759401
C     4.578649   -4.011241   -1.175458
C     4.467053   -4.189783   -2.690938
N     5.055411   -5.183795   -0.636971
C     3.000694   -4.037311   -3.145353
C     5.409943   -3.207190   -3.413318
C     4.927870   -5.630841   -2.861506
C     5.272965   -5.420096    0.779201
C     5.233950   -6.150010   -1.617847
H     2.630264   -3.026891   -2.973930
H     2.903670   -4.262141   -4.208102
H     2.364132   -4.731181   -2.593293
H     6.440212   -3.372621   -3.092929
H     5.363805   -3.346301   -4.493989
H     5.144964   -2.174241   -3.187692
C     5.061443   -6.431281   -4.013765
C     3.995117   -5.853653    1.492431
H     5.679704   -4.505859    1.214981
H     6.050420   -6.179472    0.873292
C     5.657122   -7.483485   -1.427886
C     5.502805   -7.782787   -3.838779
C     4.787634   -5.985257   -5.341340
H     4.186002   -6.009351    2.555539
H     3.220936   -5.091950    1.385400
H     3.620144   -6.786278    1.066018
C     5.784400   -8.273587   -2.537264
H     5.863890   -7.876879   -0.441068
C     5.651244   -8.620034   -4.966823
C     4.943504   -6.817725   -6.411266
H     4.453629   -4.970759   -5.507226
H     6.104348   -9.304428   -2.433781
C     5.380314   -8.153492   -6.229232
H     5.984843   -9.641952   -4.827949
H     4.738799   -6.479975   -7.419781
C     5.530530   -9.003880   -7.433945
O     5.312258   -8.641355   -8.558918
O     5.945459  -10.255052   -7.150249
H     6.010937  -10.717842   -7.995052
H     4.399692   -2.993222    0.660178
         125
 Configuration:   39
C    -3.352038    2.149811   -1.474172
N    -3.211517    1.348264   -0.494064
C     1.439129    3.056400   -3.490410
N     2.278157    2.387131   -2.804154
C    -2.214429    2.596287   -2.258528
C    -2.255123    3.437957   -3.342643
C    -0.971196    3.680901   -3.882957
C     0.017299    3.018587   -3.197696
S    -0.605713    2.085361   -1.881637
H    -4.328060    2.534121   -1.789317
H     1.733921    3.681130   -4.340374
H    -3.174551    3.858288   -3.728080
H    -0.773156    4.312680   -4.738658
C    -4.347308    0.994996    0.252507
C    -4.512305   -0.334586    0.642545
C    -5.302731    1.923777    0.669915
C    -5.630089   -0.674216    1.389918
H    -3.783602   -1.080669    0.352743
C    -6.376883    1.474676    1.427905
H    -5.199959    2.975833    0.434023
N    -6.558079    0.202496    1.786528
H    -5.784835   -1.705471    1.691184
H    -7.127867    2.182154    1.765747
C     3.643519    2.507199   -3.110046
C     4.436132    1.358840   -3.123084
C     4.263366    3.734115   -3.355357
C     5.786105    1.486245   -3.414123
H     3.994965    0.391342   -2.920718
C     5.626547    3.746288   -3.622985
H     3.704682    4.660986   -3.312800
N     6.389962    2.652868   -3.661969
H     6.417376    0.603741   -3.443701
H     6.127570    4.690715   -3.811858
C     0.448834   -3.600696    3.086412
C     0.527693   -4.666608    2.208602
C     0.507619   -4.498946    0.835691
C     0.386581   -3.197222    0.274857
C     0.323940   -2.115763    1.185359
C     0.359242   -2.269624    2.591769
H     0.411594   -3.774604    4.152356
H     0.608118   -5.670913    2.611574
H     0.626942   -5.350327    0.180882
Cl    0.194103   -0.486176    0.531568
C     0.334495   -1.113466    3.423961
H     0.061399   -0.180735    2.962083
C     0.644484   -1.129863    4.785418
C     0.296115   -2.941132   -1.124065
H     0.415340   -1.921340   -1.446195
C     0.060876   -3.930464   -2.080433
H    -0.130630   -4.932240   -1.713135
C     0.198431   -2.454375   -4.247001
C     0.008365   -3.745811   -3.448892
N    -0.240510   -4.767523   -4.334719
C    -0.503931   -6.146100   -3.961354
C    -1.970373   -6.374431   -3.605180
H     0.151407   -6.400465   -3.126539
H    -0.200752   -6.779495   -4.796069
H    -2.134899   -7.413682   -3.315820
H    -2.266400   -5.730655   -2.775157
H    -2.608872   -6.146343   -4.461042
C    -0.883286   -1.421899   -3.867695
H    -0.788017   -1.103026   -2.830000
H    -0.810913   -0.540001   -4.505245
H    -1.876413   -1.854808   -4.000795
C     1.626053   -1.909082   -4.044779
H     2.359551   -2.653753   -4.359289
H     1.784852   -1.005663   -4.634708
H     1.809056   -1.672291   -2.996661
C     0.048044   -1.023183   -9.443883
C    -0.233642   -2.363212   -9.344871
C    -0.255106   -3.011611   -8.092458
C     0.018131   -2.259222   -6.904149
C     0.304408   -0.869460   -7.046218
C     0.320775   -0.270704   -8.274137
H    -0.763841   -4.937829   -8.918451
H    -0.440618   -2.924906  -10.249612
C    -0.548756   -4.397764   -8.003272
C    -0.013678   -2.944701   -5.672619
H     0.515797   -0.274429   -6.168925
H     0.542339    0.784496   -8.367339
C    -0.285350   -4.299009   -5.641219
C    -0.569131   -5.051340   -6.802250
H    -0.806969   -6.105831   -6.749560
C     0.055075   -0.410919  -10.794973
O    -0.173952   -0.996523  -11.819306
O     0.351512    0.903718  -10.769612
H     0.330193    1.206762  -11.686266
C     0.592068   -0.051052    5.646777
C     0.184807    1.392886    5.346461
N     0.923278   -0.137570    6.979057
C     1.138824    2.017227    4.307230
C    -1.288743    1.447594    4.896995
C     0.377108    2.051410    6.705675
C     1.388536   -1.342107    7.643389
C     0.828798    1.100231    7.600740
H     1.062227    1.518506    3.341330
H     0.912220    3.074609    4.165838
H     2.171514    1.935621    4.651220
H    -1.933031    1.032037    5.673962
H    -1.601205    2.475672    4.710569
H    -1.440456    0.870975    3.984527
C     0.181303    3.381875    7.127302
C     2.890380   -1.550976    7.469032
H     0.822002   -2.186301    7.246468
H     1.124609   -1.261983    8.698786
C     1.141677    1.400720    8.944291
C     0.481588    3.699634    8.491431
C    -0.296484    4.431737    6.287140
H     3.207684   -2.469498    7.965533
H     3.145699   -1.621178    6.410312
H     3.442685   -0.713647    7.900382
C     0.962771    2.689968    9.365022
H     1.521331    0.645274    9.619929
C     0.299043    5.020895    8.956667
C    -0.465068    5.697871    6.767268
H    -0.532828    4.224467    5.252991
H     1.193994    2.962238   10.388795
C    -0.165303    6.003731    8.118121
H     0.528699    5.255349    9.989711
H    -0.830238    6.495226    6.131692
C    -0.372692    7.398308    8.575507
O    -0.781986    8.291675    7.883406
O    -0.053563    7.582954    9.872482
H    -0.225142    8.513391   10.064841
H     0.989289   -2.070822    5.198790
         125
 Configuration:   40
C     0.642624   -7.397817    6.349577
N     0.859676   -7.536497    7.597171
C     0.632164  -12.211998    4.189495
N     0.847832  -13.052514    5.122156
C     0.568129   -8.543388    5.460292
C     0.319402   -8.509183    4.110354
C     0.316593   -9.799278    3.531496
C     0.563262  -10.785835    4.454115
S     0.801099  -10.153789    6.046289
H     0.486743   -6.420210    5.880945
H     0.473458  -12.511319    3.147934
H     0.145983   -7.590226    3.566265
H     0.140729  -10.003158    2.483597
C     0.968014   -6.383803    8.391996
C     0.350893   -6.366009    9.643390
C     1.709641   -5.263725    8.011061
C     0.472043   -5.228976   10.428141
H    -0.218585   -7.222358    9.981023
C     1.774639   -4.183964    8.882802
H     2.246156   -5.242050    7.070469
N     1.169250   -4.145706   10.071047
H    -0.012396   -5.189007   11.398664
H     2.349902   -3.305645    8.606638
C     0.950814  -14.412968    4.789351
C     0.331550  -15.357390    5.608930
C     1.689182  -14.875695    3.698293
C     0.447427  -16.699947    5.281093
H    -0.235510  -15.038274    6.473940
C     1.748965  -16.244955    3.471160
H     2.227193  -14.189379    3.055997
N     1.141459  -17.155853    4.233452
H    -0.038766  -17.449776    5.897182
H     2.321639  -16.624632    2.630607
C    -2.985021    5.890519   -0.835554
C    -3.294358    5.232050    0.340740
C    -2.657521    4.066438    0.726985
C    -1.654656    3.490059   -0.101096
C    -1.337502    4.184264   -1.292727
C    -1.968626    5.385805   -1.693841
H    -3.542162    6.768040   -1.131217
H    -4.064711    5.644780    0.983930
H    -2.886742    3.610042    1.679362
Cl   -0.087131    3.514990   -2.336037
C    -1.547131    6.032800   -2.891170
H    -0.924214    5.467798   -3.562472
C    -1.894042    7.342380   -3.229668
C    -0.994211    2.261467    0.190664
H    -0.117628    2.024943   -0.386931
C    -1.423056    1.363335    1.169544
H    -2.351706    1.597645    1.677329
C     0.490741   -0.421635    0.962082
C    -0.797491    0.183208    1.523806
N    -1.284145   -0.662299    2.492728
C    -2.510170   -0.450376    3.241873
C    -3.739019   -0.945713    2.484234
H    -2.586672    0.614311    3.469196
H    -2.407109   -0.963830    4.198743
H    -4.644580   -0.760748    3.064398
H    -3.828803   -0.432606    1.525236
H    -3.660846   -2.018003    2.293742
C     0.332069   -0.727026   -0.541762
H     0.196414    0.183764   -1.124537
H     1.211367   -1.248884   -0.921172
H    -0.537109   -1.367148   -0.703632
C     1.685022    0.510071    1.248377
H     1.785663    0.670571    2.323357
H     2.615140    0.074596    0.881442
H     1.547165    1.480060    0.770646
C     3.380107   -4.899394    1.786550
C     2.275556   -4.928340    2.601387
C     1.341777   -3.871234    2.599075
C     1.547323   -2.750755    1.730109
C     2.704573   -2.756907    0.896856
C     3.592673   -3.794735    0.924311
H     0.067704   -4.780207    4.082955
H     2.127107   -5.781209    3.255201
C     0.202952   -3.913494    3.445772
C     0.590620   -1.715620    1.757962
H     2.888648   -1.925652    0.230883
H     4.468267   -3.784832    0.288339
C    -0.490420   -1.795255    2.614671
C    -0.713379   -2.898656    3.467502
H    -1.583015   -2.951383    4.109568
C     4.319506   -6.045861    1.845731
O     4.188091   -7.010144    2.551091
O     5.367896   -5.903942    1.010551
H     5.914307   -6.692494    1.120844
C    -1.552808    8.001109   -4.395067
C    -0.741340    7.482104   -5.583832
N    -1.921025    9.300044   -4.658391
C     0.689472    7.113401   -5.140227
C    -1.471482    6.299541   -6.250766
C    -0.716683    8.704414   -6.491273
C    -2.680078   10.147973   -3.756411
C    -1.407566    9.730171   -5.874498
H     0.690051    6.278544   -4.439822
H     1.298704    6.838191   -6.001907
H     1.161197    7.967793   -4.651425
H    -2.463237    6.611251   -6.583528
H    -0.918865    5.940669   -7.119763
H    -1.591406    5.470844   -5.552924
C    -0.128290    8.908829   -7.755494
C    -1.788842   10.828547   -2.720998
H    -3.444558    9.532779   -3.278627
H    -3.210244   10.884939   -4.361180
C    -1.536206   11.016414   -6.442253
C    -0.261653   10.204884   -8.350848
C     0.589556    7.911698   -8.481296
H    -2.387678   11.446228   -2.049624
H    -1.256324   10.083787   -2.127059
H    -1.051516   11.465010   -3.214441
C    -0.963886   11.230596   -7.666082
H    -2.057708   11.813005   -5.927666
C     0.312024   10.453336   -9.617603
C     1.129891    8.181967   -9.704830
H     0.707312    6.923355   -8.059877
H    -1.037894   12.205421   -8.135066
C     0.993544    9.466996  -10.286486
H     0.208386   11.436251  -10.062605
H     1.672628    7.425511  -10.258267
C     1.602855    9.693015  -11.618669
O     2.202993    8.862138  -12.246450
O     1.419948   10.947305  -12.078434
H     1.849497   10.985531  -12.942252
H    -2.457481    7.906183   -2.494935
         125
 Configuration:   41
C     4.727617   -2.725260   -8.650330
N     4.793939   -1.696943   -9.399330
C     5.477783   -1.125777   -3.678276
N     5.653611    0.135705   -3.702432
C     4.883714   -2.626368   -7.209995
C     4.809834   -3.662244   -6.311735
C     5.010856   -3.233620   -4.979330
C     5.233148   -1.881336   -4.894005
S     5.198386   -1.109431   -6.441267
H     4.536962   -3.730661   -9.040776
H     5.486052   -1.706916   -2.749924
H     4.617508   -4.685292   -6.606645
H     4.993492   -3.883615   -4.114580
C     4.682759   -1.869913  -10.788541
C     3.910029   -0.968405  -11.521557
C     5.351937   -2.877685  -11.485888
C     3.814357   -1.138051  -12.894664
H     3.389963   -0.163439  -11.018371
C     5.195315   -2.946068  -12.864596
H     6.000935   -3.576445  -10.972500
N     4.440299   -2.104880  -13.573284
H     3.206700   -0.456501  -13.481553
H     5.710930   -3.719716  -13.425175
C     5.934142    0.797714   -2.496097
C     5.311308    2.018856   -2.235284
C     6.850129    0.315877   -1.558807
C     5.602131    2.673028   -1.047495
H     4.607948    2.433243   -2.946059
C     7.075230    1.061154   -0.408187
H     7.395601   -0.603647   -1.731914
N     6.468071    2.217637   -0.136536
H     5.117514    3.616938   -0.818641
H     7.787006    0.705520    0.330418
C    -3.018026    3.281728    4.410838
C    -3.090449    4.271470    3.447457
C    -2.780748    4.037324    2.119806
C    -2.354000    2.746585    1.700819
C    -2.301178    1.740543    2.694589
C    -2.629949    1.960317    4.053456
H    -3.214063    3.515434    5.447572
H    -3.401415    5.267905    3.743940
H    -2.902103    4.820861    1.385500
Cl   -1.797259    0.123620    2.213468
C    -2.587209    0.870249    4.969854
H    -2.089283   -0.026517    4.644617
C    -3.152222    0.906253    6.246330
C    -1.957393    2.435823    0.367823
H    -1.853055    1.394921    0.115644
C    -1.698474    3.398720   -0.609187
H    -1.738678    4.436395   -0.298138
C    -1.186198    1.808204   -2.633936
C    -1.355569    3.153523   -1.925176
N    -1.102029    4.154305   -2.833293
C    -1.132039    5.575293   -2.534697
C     0.185048    6.064843   -1.938820
H    -1.967151    5.759832   -1.856745
H    -1.363178    6.103905   -3.460440
H     0.127903    7.130771   -1.712160
H     0.411765    5.524565   -1.018106
H     1.003825    5.902237   -2.642643
C    -0.051206    0.993282   -1.979960
H    -0.293928    0.718168   -0.953819
H     0.137908    0.079336   -2.544221
H     0.869757    1.579006   -1.966410
C    -2.524102    1.042614   -2.649170
H    -3.289591    1.636046   -3.152494
H    -2.424571    0.095499   -3.180644
H    -2.866552    0.834137   -1.635573
C     0.181508    0.150241   -7.579545
C     0.227979    1.521865   -7.543253
C    -0.092689    2.229865   -6.366252
C    -0.469755    1.506087   -5.188630
C    -0.504687    0.082463   -5.263796
C    -0.191480   -0.574519   -6.420013
H     0.261128    4.167805   -7.244086
H     0.515765    2.061770   -8.439119
C    -0.039873    3.648381   -6.341267
C    -0.782118    2.251223   -4.033311
H    -0.786306   -0.492449   -4.392844
H    -0.224900   -1.655361   -6.463474
C    -0.734544    3.631654   -4.066277
C    -0.352504    4.358582   -5.215253
H    -0.295406    5.439318   -5.208478
C     0.529564   -0.524974   -8.853634
O     0.858040    0.035856   -9.864681
O     0.440926   -1.867511   -8.772850
H     0.684956   -2.210639   -9.641905
C    -3.100259   -0.101491    7.189871
C    -2.424296   -1.470467    7.089928
N    -3.691072   -0.001559    8.428059
C    -3.052044   -2.299957    5.950705
C    -0.901417   -1.300874    6.921284
C    -2.770364   -2.079245    8.441862
C    -4.456253    1.141231    8.894150
C    -3.527598   -1.171410    9.157641
H    -2.869075   -1.847139    4.976522
H    -2.641570   -3.310315    5.941476
H    -4.131584   -2.374688    6.093697
H    -0.490993   -0.742712    7.764777
H    -0.403613   -2.270360    6.881051
H    -0.668003   -0.755954    6.006580
C    -2.455850   -3.333880    9.001520
C    -5.910321    1.085726    8.433532
H    -3.961540    2.046350    8.537514
H    -4.391275    1.162332    9.982852
C    -4.042912   -1.448785   10.442488
C    -2.960249   -3.625056   10.310255
C    -1.668621   -4.331584    8.352504
H    -6.455551    1.962917    8.785863
H    -5.964781    1.056127    7.343962
H    -6.398936    0.191569    8.825910
C    -3.750980   -2.665727   10.994764
H    -4.657803   -0.733132   10.972651
C    -2.668402   -4.870554   10.909472
C    -1.401703   -5.524369    8.959183
H    -1.272603   -4.142483    7.364732
H    -4.129978   -2.918503   11.978721
C    -1.904885   -5.804445   10.254011
H    -3.053520   -5.085351   11.899642
H    -0.802072   -6.281593    8.469146
C    -1.576105   -7.118362   10.856158
O    -0.907974   -7.965684   10.326745
O    -2.106441   -7.285206   12.084567
H    -1.833187   -8.162211   12.381801
H    -3.711571    1.796531    6.510346
         125
 Configuration:   42
C    -5.651983  -11.222568    6.614104
N    -5.866830  -10.476897    7.624376
C    -2.093948   -8.792462    3.568224
N    -1.790186   -7.692447    4.134379
C    -4.707387  -10.843593    5.578330
C    -4.385858  -11.578172    4.463709
C    -3.432378  -10.926961    3.647479
C    -3.050056   -9.711650    4.159548
S    -3.848145   -9.344349    5.649249
H    -6.149324  -12.188426    6.474823
H    -1.647511   -9.113775    2.621081
H    -4.821277  -12.545197    4.249558
H    -3.037934  -11.327205    2.722921
C    -6.829082  -10.880528    8.564239
C    -6.550111  -10.730583    9.923221
C    -8.081120  -11.382686    8.203775
C    -7.509670  -11.120057   10.845669
H    -5.596784  -10.328688   10.241472
C    -8.971809  -11.728904    9.212165
H    -8.367084  -11.477137    7.163422
N    -8.707507  -11.612720   10.514674
H    -7.306972  -11.025340   11.907806
H    -9.951840  -12.116921    8.952127
C    -0.895110   -6.827429    3.484159
C     0.095056   -6.191837    4.234308
C    -0.977477   -6.530483    2.122267
C     0.968016   -5.329604    3.587889
H     0.179731   -6.383394    5.296273
C    -0.058232   -5.640429    1.581131
H    -1.754706   -6.960369    1.502475
N     0.907614   -5.045192    2.283074
H     1.754468   -4.836258    4.150291
H    -0.108625   -5.393323    0.525178
C     1.381622    2.394395    1.601571
C     1.750454    1.064629    1.508707
C     2.008308    0.450091    0.296579
C     1.883238    1.180591   -0.917669
C     1.521650    2.544079   -0.805214
C     1.270078    3.191157    0.428038
H     1.134361    2.825252    2.561306
H     1.840713    0.482247    2.419842
H     2.347747   -0.575460    0.266805
Cl    1.375822    3.489225   -2.283485
C     0.954765    4.580516    0.438818
H     0.696857    5.033672   -0.502475
C     0.966328    5.370520    1.590204
C     2.069585    0.609707   -2.209998
H     2.154554    1.288983   -3.040252
C     2.142452   -0.763832   -2.448403
H     1.975802   -1.418448   -1.600556
C     2.595241   -0.712852   -5.033777
C     2.366163   -1.368656   -3.670562
N     2.413852   -2.732934   -3.834867
C     2.212897   -3.705620   -2.775260
C     0.733773   -3.993730   -2.533126
H     2.696101   -3.326266   -1.873212
H     2.748187   -4.614432   -3.053433
H     0.613692   -4.715828   -1.723806
H     0.205424   -3.077573   -2.263831
H     0.274013   -4.402537   -3.435180
C     1.361656    0.116037   -5.447541
H     1.200984    0.959574   -4.776575
H     1.482083    0.501934   -6.460474
H     0.467279   -0.509373   -5.428045
C     3.886119    0.129382   -5.008913
H     4.739223   -0.500149   -4.749345
H     4.078248    0.576161   -5.985066
H     3.816524    0.929453   -4.271922
C     3.421001   -2.405397  -10.086689
C     3.257227   -3.499658   -9.273915
C     3.031850   -3.350567   -7.889574
C     2.969480   -2.036116   -7.322870
C     3.142060   -0.923857   -8.198467
C     3.362101   -1.101076   -9.535156
H     2.902725   -5.471339   -7.519378
H     3.304650   -4.491144   -9.711637
C     2.863066   -4.490150   -7.059835
C     2.742148   -1.930674   -5.935512
H     3.101535    0.080735   -7.801549
H     3.494084   -0.247746  -10.187562
C     2.603971   -3.071329   -5.168210
C     2.650251   -4.373018   -5.714093
H     2.511051   -5.251099   -5.096928
C     3.657002   -2.640520  -11.532158
O     3.710925   -3.721001  -12.055891
O     3.810986   -1.496289  -12.227724
H     3.956744   -1.752569  -13.147299
C     0.625453    6.707175    1.665543
C     0.152529    7.637475    0.546662
N     0.670749    7.428482    2.835936
C     1.241010    7.773002   -0.538139
C    -1.188822    7.140065   -0.027554
C    -0.015886    8.952143    1.295916
C     1.098712    6.902916    4.120203
C     0.324713    8.755712    2.620799
H     1.422073    6.825834   -1.045723
H     0.947507    8.511436   -1.285111
H     2.179083    8.102139   -0.087444
H    -1.940591    7.094376    0.762526
H    -1.553266    7.812803   -0.804687
H    -1.084572    6.143373   -0.456321
C    -0.426665   10.225533    0.853216
C     2.616141    6.941058    4.279942
H     0.715667    5.885115    4.212550
H     0.608516    7.489160    4.898642
C     0.311893    9.794619    3.576740
C    -0.457819   11.287159    1.814449
C    -0.814038   10.526934   -0.486733
H     2.908215    6.527235    5.246545
H     3.097709    6.359349    3.492091
H     2.978661    7.969130    4.217731
C    -0.078235   11.037366    3.158935
H     0.610270    9.623656    4.602930
C    -0.864142   12.579459    1.413996
C    -1.204581   11.785261   -0.841881
H    -0.802165    9.747740   -1.235732
H    -0.099228   11.862816    3.861714
C    -1.232235   12.829868    0.115325
H    -0.884940   13.378840    2.145739
H    -1.501557   12.015076   -1.857791
C    -1.668201   14.172588   -0.336441
O    -2.005366   14.440931   -1.458467
O    -1.653639   15.093075    0.648736
H    -1.952651   15.920834    0.251797
H     1.305116    4.898742    2.505528
         125
 Configuration:   43
C    -0.556860   -7.909855   -4.142951
N    -1.693259   -7.349303   -4.274152
C     1.344870   -6.566818    0.592245
N     0.485779   -5.810353    1.151316
C     0.234158   -7.748392   -2.935917
C     1.455873   -8.321562   -2.682426
C     1.965496   -7.961663   -1.413495
C     1.119996   -7.122803   -0.730262
S    -0.314179   -6.760681   -1.626408
H    -0.120085   -8.550650   -4.916410
H     2.286034   -6.851422    1.074779
H     1.957845   -8.973757   -3.384747
H     2.911020   -8.300620   -1.011399
C    -2.383890   -7.507431   -5.486675
C    -3.758550   -7.744988   -5.454795
C    -1.768104   -7.388831   -6.734248
C    -4.436384   -7.888157   -6.656210
H    -4.274460   -7.826170   -4.506701
C    -2.547288   -7.537187   -7.874821
H    -0.712777   -7.159841   -6.817179
N    -3.857439   -7.788329   -7.857020
H    -5.503299   -8.087855   -6.653375
H    -2.087806   -7.444071   -8.854028
C     0.787940   -5.267283    2.410671
C    -0.206561   -5.236471    3.389011
C     2.028962   -4.706944    2.719858
C     0.095159   -4.687800    4.626463
H    -1.186806   -5.645710    3.180981
C     2.217257   -4.171996    3.988089
H     2.821680   -4.663306    1.983160
N     1.282103   -4.158414    4.939505
H    -0.659719   -4.667212    5.406161
H     3.173660   -3.727786    4.246176
C    -1.728071    3.971419   -2.272191
C    -2.987051    3.432100   -2.079731
C    -3.270896    2.565632   -1.039508
C    -2.248981    2.183441   -0.126662
C    -0.970699    2.756591   -0.326629
C    -0.668547    3.656542   -1.376249
H    -1.530253    4.600909   -3.128039
H    -3.780948    3.698283   -2.769917
H    -4.279274    2.207707   -0.888096
Cl    0.317295    2.325242    0.793577
C     0.639556    4.213816   -1.466640
H     1.410899    3.757302   -0.871219
C     0.964209    5.306163   -2.273675
C    -2.440069    1.250166    0.933164
H    -1.668915    1.190760    1.681329
C    -3.557438    0.420838    1.044787
H    -4.275382    0.453096    0.233212
C    -2.975229   -0.756185    3.317984
C    -3.814511   -0.467278    2.071770
N    -4.933951   -1.264655    2.111384
C    -5.964308   -1.302813    1.088557
C    -5.595229   -2.232809   -0.063977
H    -6.129304   -0.282562    0.737913
H    -6.893016   -1.619601    1.565004
H    -6.380103   -2.230118   -0.822138
H    -4.660983   -1.912885   -0.528573
H    -5.465743   -3.254386    0.299091
C    -1.591978   -1.311205    2.919790
H    -1.004135   -0.572392    2.375582
H    -1.030531   -1.611095    3.805395
H    -1.710779   -2.188669    2.281534
C    -2.869815    0.508262    4.193430
H    -3.865987    0.846607    4.484351
H    -2.300920    0.306499    5.101752
H    -2.379480    1.317940    3.652962
C    -3.314249   -4.055450    7.569857
C    -4.392357   -4.277611    6.749396
C    -4.563920   -3.542113    5.558165
C    -3.595942   -2.549544    5.196709
C    -2.488608   -2.348342    6.072442
C    -2.351981   -3.074885    7.221368
H    -6.391488   -4.548112    5.011034
H    -5.119706   -5.031959    7.030140
C    -5.682667   -3.781966    4.717643
C    -3.804111   -1.836958    3.998190
H    -1.741633   -1.606120    5.828468
H    -1.507835   -2.909670    7.878137
C    -4.919788   -2.094313    3.224903
C    -5.875671   -3.078023    3.561250
H    -6.727074   -3.281220    2.924759
C    -3.202099   -4.865669    8.807326
O    -3.982252   -5.713163    9.150486
O    -2.111449   -4.555438    9.536042
H    -2.127637   -5.130879   10.311380
C     2.221171    5.856402   -2.434309
C     3.543327    5.421217   -1.799069
N     2.467141    6.943628   -3.240283
C     3.469780    5.544031   -0.263017
C     3.909463    3.995331   -2.256404
C     4.507500    6.453155   -2.367904
C     1.457529    7.663284   -3.996253
C     3.802594    7.318851   -3.182513
H     2.738313    4.855979    0.160179
H     4.440727    5.330251    0.185266
H     3.183798    6.559367    0.017598
H     3.988655    3.959689   -3.344490
H     4.866655    3.685109   -1.835836
H     3.148994    3.278456   -1.946758
C     5.893398    6.628803   -2.181679
C     0.744773    8.713461   -3.148509
H     0.752931    6.933033   -4.398056
H     1.950040    8.121955   -4.854737
C     4.403908    8.417564   -3.834100
C     6.520689    7.731420   -2.847059
C     6.712293    5.781908   -1.376358
H    -0.016608    9.226744   -3.738185
H     0.262761    8.246488   -2.287925
H     1.458722    9.453841   -2.781989
C     5.747380    8.603816   -3.656405
H     3.826218    9.099352   -4.444641
C     7.908185    7.944230   -2.688738
C     8.050907    6.012240   -1.245590
H     6.269526    4.940865   -0.861686
H     6.246537    9.437522   -4.137531
C     8.663468    7.105571   -1.907111
H     8.376996    8.780688   -3.194154
H     8.674372    5.368820   -0.636999
C    10.121771    7.297670   -1.724063
O    10.826770    6.589172   -1.056502
O    10.602635    8.366510   -2.390721
H    11.549833    8.398244   -2.206430
H     0.147516    5.787765   -2.799263
         125
 Configuration:   44
C     1.110206   -0.742461    4.825454
N    -0.023021   -0.576915    4.267577
C     4.309415   -3.006979    1.292830
N     3.642547   -3.171700    0.219987
C     2.226626   -1.338800    4.113627
C     3.490447   -1.543513    4.609829
C     4.347770   -2.150350    3.663163
C     3.716825   -2.393622    2.468135
S     2.064525   -1.882907    2.480002
H     1.312446   -0.435849    5.857305
H     5.360228   -3.300964    1.387662
H     3.781496   -1.264929    5.613955
H     5.384992   -2.399928    3.843358
C    -1.073676   -0.038854    5.028367
C    -1.905378    0.919745    4.448279
C    -1.360820   -0.454126    6.330209
C    -2.948343    1.438048    5.201235
H    -1.725004    1.254441    3.434831
C    -2.439990    0.123440    6.987365
H    -0.775619   -1.227692    6.812044
N    -3.227501    1.057887    6.452089
H    -3.598136    2.195229    4.773871
H    -2.682070   -0.189319    7.998413
C     4.261934   -3.815878   -0.863338
C     4.069749   -3.309871   -2.149476
C     5.026490   -4.975816   -0.722942
C     4.674535   -3.958036   -3.216003
H     3.469078   -2.422147   -2.300383
C     5.574762   -5.550333   -1.862838
H     5.169924   -5.436767    0.246585
N     5.418089   -5.062330   -3.094582
H     4.549659   -3.572350   -4.222902
H     6.168553   -6.454942   -1.774897
C    -1.735205    1.447645   -4.418728
C    -2.265655    0.225400   -4.789774
C    -2.312708   -0.854654   -3.926833
C    -1.790610   -0.741238   -2.608417
C    -1.266778    0.520110   -2.238158
C    -1.225968    1.638860   -3.103979
H    -1.664970    2.251638   -5.137428
H    -2.659108    0.109511   -5.794387
H    -2.784618   -1.777180   -4.233605
Cl   -0.628970    0.708386   -0.607942
C    -0.718119    2.879700   -2.622041
H    -0.175998    2.861623   -1.692698
C    -0.888477    4.097825   -3.283158
C    -1.743221   -1.819732   -1.678173
H    -1.522777   -1.576176   -0.653458
C    -1.961345   -3.154131   -2.025390
H    -2.104015   -3.370138   -3.078065
C    -1.764542   -4.240236    0.356504
C    -1.971785   -4.230900   -1.159370
N    -2.182245   -5.524909   -1.573821
C    -2.390718   -5.933180   -2.951907
C    -1.073960   -6.126546   -3.699037
H    -3.014712   -5.179955   -3.436025
H    -2.973050   -6.855463   -2.940097
H    -1.262103   -6.418753   -4.733474
H    -0.495042   -5.201413   -3.698153
H    -0.476856   -6.905496   -3.220595
C    -0.357779   -3.715967    0.711681
H    -0.239138   -2.667524    0.439178
H    -0.171234   -3.815199    1.781637
H     0.401438   -4.293435    0.181070
C    -2.882171   -3.437453    1.051334
H    -3.857063   -3.862242    0.805142
H    -2.764127   -3.463785    2.135202
H    -2.873289   -2.396119    0.729375
C    -1.591598   -7.970739    4.246484
C    -1.794421   -8.596190    3.041286
C    -1.889747   -7.856071    1.844390
C    -1.769691   -6.428959    1.886372
C    -1.557469   -5.814943    3.155829
C    -1.472729   -6.559323    4.298317
H    -2.172843   -9.596425    0.602449
H    -1.882868   -9.677188    3.018586
C    -2.098645   -8.514770    0.604196
C    -1.870407   -5.726677    0.668088
H    -1.463837   -4.740070    3.221189
H    -1.314174   -6.079688    5.255415
C    -2.093761   -6.413106   -0.509990
C    -2.201497   -7.820024   -0.569166
H    -2.348343   -8.337650   -1.508205
C    -1.504607   -8.814719    5.463239
O    -1.591879  -10.013370    5.479483
O    -1.313170   -8.092868    6.585322
H    -1.269611   -8.725536    7.313591
C    -0.379577    5.319286   -2.886205
C     0.483002    5.644017   -1.664928
N    -0.597152    6.485231   -3.582904
C    -0.278866    5.316328   -0.364111
C     1.833126    4.905563   -1.755566
C     0.660761    7.149116   -1.810453
C    -1.395872    6.595152   -4.790661
C    -0.014682    7.569479   -2.940488
H    -0.471974    4.247942   -0.270228
H     0.293266    5.638931    0.506515
H    -1.237722    5.837731   -0.350962
H     2.356645    5.192913   -2.669257
H     2.470713    5.153905   -0.906366
H     1.687252    3.825494   -1.772128
C     1.352113    8.082498   -1.012283
C    -2.883692    6.743545   -4.484178
H    -1.203295    5.712944   -5.403682
H    -1.025708    7.451161   -5.356496
C    -0.077255    8.923426   -3.335747
C     1.309247    9.458622   -1.407800
C     2.091761    7.748194    0.161398
H    -3.458786    6.809056   -5.409301
H    -3.242634    5.887184   -3.910757
H    -3.062315    7.647713   -3.898690
C     0.583704    9.840961   -2.566042
H    -0.636382    9.233145   -4.209115
C     1.988973   10.427784   -0.636957
C     2.740345    8.707423    0.883381
H     2.144249    6.718598    0.486146
H     0.558032   10.891283   -2.834131
C     2.692543   10.066613    0.485222
H     1.952226   11.467574   -0.940892
H     3.304464    8.455036    1.772848
C     3.420617   11.057390    1.313066
O     4.054629   10.791392    2.298918
O     3.307001   12.318941    0.850831
H     3.813402   12.876427    1.454920
H    -1.504680    4.090032   -4.175012
         125
 Configuration:   45
C    -5.773321   -2.504972    5.118468
N    -5.992901   -2.695953    6.358688
C    -1.063099   -4.600264    3.993317
N    -0.595927   -5.096587    5.069538
C    -4.555065   -2.974016    4.482419
C    -4.228195   -2.840981    3.155457
C    -2.965960   -3.402478    2.853936
C    -2.361036   -3.949997    3.958316
S    -3.325701   -3.789772    5.384785
H    -6.487075   -1.995038    4.462609
H    -0.527529   -4.646135    3.039017
H    -4.875388   -2.359165    2.434636
H    -2.514564   -3.409360    1.870685
C    -7.169204   -2.173570    6.920484
C    -7.893130   -2.956421    7.820604
C    -7.628256   -0.880933    6.659608
C    -9.047297   -2.429742    8.380841
H    -7.559308   -3.957558    8.061275
C    -8.790461   -0.450908    7.287622
H    -7.080435   -0.214820    6.004461
N    -9.504167   -1.198463    8.131227
H    -9.632925   -3.027512    9.072148
H    -9.161045    0.552356    7.101160
C     0.686696   -5.667925    5.044009
C     0.904211   -6.869588    5.719155
C     1.776327   -5.064047    4.413337
C     2.176146   -7.422013    5.699900
H     0.087906   -7.359223    6.234458
C     3.010313   -5.699827    4.468998
H     1.673856   -4.108636    3.913617
N     3.225267   -6.860513    5.090683
H     2.363265   -8.363546    6.206551
H     3.870601   -5.243983    3.988636
C     2.929872   -1.205627    0.172602
C     3.964206   -1.559034   -0.674861
C     4.122222   -0.993348   -1.927230
C     3.195280   -0.021502   -2.396234
C     2.152511    0.341875   -1.511316
C     1.986567   -0.215933   -0.221268
H     2.806563   -1.709043    1.120881
H     4.677604   -2.307349   -0.345358
H     4.973874   -1.253809   -2.539366
Cl    0.995352    1.556509   -2.045640
C     0.928779    0.248881    0.612333
H     0.160167    0.841273    0.147352
C     0.842895   -0.019225    1.980057
C     3.248574    0.564571   -3.694088
H     2.631922    1.428872   -3.869245
C     4.044889    0.078908   -4.732728
H     4.592847   -0.837134   -4.543664
C     3.496599    1.886326   -6.556020
C     4.168838    0.632662   -5.992698
N     4.965534    0.092414   -6.974498
C     5.748130   -1.123066   -6.835141
C     4.918383   -2.374739   -7.107685
H     6.170788   -1.138489   -5.829055
H     6.591622   -1.055169   -7.523447
H     5.528094   -3.270992   -6.981881
H     4.072658   -2.429390   -6.420095
H     4.530476   -2.358284   -8.128205
C     1.963117    1.717992   -6.565287
H     1.561544    1.638785   -5.555320
H     1.487837    2.567311   -7.057443
H     1.689521    0.813796   -7.112099
C     3.945028    3.131431   -5.765469
H     5.030468    3.235627   -5.814782
H     3.497847    4.036459   -6.178207
H     3.657718    3.052930   -4.716945
C     3.453377    4.505058  -11.269711
C     4.254810    3.396442  -11.385921
C     4.455402    2.525977  -10.294374
C     3.809888    2.801124   -9.045201
C     2.983504    3.960398   -8.963043
C     2.811477    4.786255  -10.037719
H     5.750660    1.193257  -11.388703
H     4.738627    3.195040  -12.335792
C     5.285842    1.382201  -10.427594
C     4.036141    1.906335   -7.979499
H     2.483498    4.196167   -8.034175
H     2.183519    5.664260   -9.960250
C     4.869102    0.818010   -8.154612
C     5.502056    0.526561   -9.383006
H     6.127966   -0.348027   -9.503958
C     3.291926    5.375620  -12.459844
O     3.805470    5.184450  -13.529597
O     2.491939    6.434873  -12.225770
H     2.449826    6.933742  -13.051542
C    -0.180872    0.365983    2.823880
C    -1.450321    1.152001    2.489690
N    -0.194772    0.075592    4.168363
C    -1.091653    2.556508    1.961798
C    -2.322218    0.357593    1.497181
C    -2.113565    1.252716    3.856460
C     0.854092   -0.637400    4.875639
C    -1.312052    0.619652    4.787435
H    -0.559559    2.504685    1.012197
H    -1.993072    3.153151    1.817372
H    -0.454568    3.074724    2.680833
H    -2.585172   -0.612520    1.922868
H    -3.246128    0.892874    1.275378
H    -1.790797    0.185847    0.561126
C    -3.320709    1.858660    4.258805
C     1.993268    0.286594    5.297630
H     1.212932   -1.438978    4.227660
H     0.400710   -1.120469    5.742259
C    -1.628770    0.569283    6.162378
C    -3.662680    1.804294    5.648801
C    -4.224136    2.520883    3.374699
H     2.771653   -0.278684    5.812852
H     2.434540    0.771614    4.425254
H     1.623175    1.062389    5.970976
C    -2.794316    1.159540    6.567691
H    -0.971431    0.092471    6.877834
C    -4.864001    2.398132    6.095663
C    -5.378730    3.082483    3.836825
H    -3.995459    2.578542    2.319869
H    -3.072496    1.145016    7.615600
C    -5.709287    3.024422    5.213624
H    -5.116940    2.354374    7.148752
H    -6.066859    3.583040    3.166749
C    -6.979280    3.652866    5.648633
O    -7.754675    4.206773    4.916117
O    -7.195567    3.545892    6.975229
H    -8.039495    3.981465    7.149054
H     1.673254   -0.552644    2.428543
         125
 Configuration:   46
C    -4.525401    0.370388   -1.936440
N    -3.794701    0.520022   -0.903714
C    -2.884749    3.833036   -5.564214
N    -1.914955    4.487576   -5.060317
C    -4.325860    1.173004   -3.130048
C    -5.038587    1.080279   -4.300001
C    -4.598927    2.008188   -5.272170
C    -3.561653    2.785911   -4.819872
S    -3.104080    2.395148   -3.198454
H    -5.328175   -0.372720   -1.990945
H    -3.252317    4.008332   -6.580970
H    -5.842310    0.370773   -4.445672
H    -5.019992    2.106291   -6.263971
C    -4.073060   -0.255168    0.233732
C    -3.011683   -0.817544    0.943910
C    -5.366106   -0.452343    0.722456
C    -3.293083   -1.571908    2.073115
H    -1.993716   -0.672400    0.605810
C    -5.531200   -1.215390    1.871607
H    -6.222256   -0.000941    0.236376
N    -4.526581   -1.778067    2.545417
H    -2.482970   -2.030184    2.631591
H    -6.528287   -1.376419    2.269759
C    -1.336899    5.520068   -5.816632
C     0.052378    5.649745   -5.831626
C    -2.090582    6.461467   -6.520508
C     0.615942    6.678934   -6.570901
H     0.669793    4.949328   -5.284041
C    -1.421126    7.459981   -7.216809
H    -3.173218    6.434851   -6.505657
N    -0.093056    7.579960   -7.258328
H     1.695198    6.788706   -6.607649
H    -1.989529    8.203877   -7.766513
C     2.986711   -4.064584    1.727752
C     2.932800   -4.128349    3.108318
C     2.304407   -3.160318    3.870838
C     1.695653   -2.038001    3.243547
C     1.744409   -1.995556    1.829931
C     2.369443   -2.985807    1.035168
H     3.534229   -4.810218    1.169075
H     3.400562   -4.968242    3.611569
H     2.234334   -3.271949    4.943447
Cl    0.984900   -0.633159    1.013308
C     2.326432   -2.874883   -0.384587
H     2.019291   -1.928750   -0.794948
C     2.654780   -3.916148   -1.255151
C     1.082626   -0.966642    3.955683
H     0.478059   -0.280925    3.388014
C     1.228163   -0.764204    5.329217
H     1.905410   -1.428371    5.853961
C    -0.341693    1.321099    5.609999
C     0.622434    0.228277    6.075947
N     0.821014    0.376374    7.428411
C     1.696669   -0.454302    8.236169
C     3.147320    0.016842    8.180637
H     1.600330   -1.484102    7.887864
H     1.318713   -0.437701    9.259267
H     3.782549   -0.633371    8.784417
H     3.513594    0.004796    7.152671
H     3.230226    1.036378    8.562577
C     0.344023    2.241518    4.579168
H     0.591510    1.704991    3.663496
H    -0.306122    3.078258    4.321038
H     1.267670    2.647057    4.996110
C    -1.636971    0.689804    5.062216
H    -2.110238    0.077863    5.832291
H    -2.346316    1.459810    4.756733
H    -1.428165    0.053520    4.202184
C    -2.946480    5.455725    7.890012
C    -2.186397    4.829169    8.846323
C    -1.401115    3.701602    8.527974
C    -1.393810    3.203998    7.184410
C    -2.194003    3.881940    6.218148
C    -2.946689    4.970169    6.558416
H    -0.634625    3.470131   10.530548
H    -2.196867    5.213442    9.860778
C    -0.618622    3.063100    9.525783
C    -0.595436    2.075428    6.907843
H    -2.210926    3.530474    5.196104
H    -3.551493    5.473303    5.815252
C     0.132717    1.478270    7.918850
C     0.145750    1.964576    9.244694
H     0.746552    1.496481   10.013603
C    -3.748737    6.634184    8.299865
O    -3.783185    7.093384    9.410087
O    -4.458935    7.160331    7.282233
H    -4.940987    7.913951    7.645862
C     2.675091   -3.849820   -2.634900
C     2.363289   -2.655555   -3.539067
N     2.998755   -4.922265   -3.433185
C     0.903839   -2.196240   -3.341616
C     3.374587   -1.519567   -3.287730
C     2.544413   -3.266366   -4.921890
C     3.330894   -6.249807   -2.947358
C     2.894474   -4.595582   -4.778536
H     0.736419   -1.812270   -2.335588
H     0.649518   -1.411255   -4.054719
H     0.223083   -3.033953   -3.503618
H     4.389999   -1.873906   -3.474424
H     3.182909   -0.673988   -3.949233
H     3.320377   -1.169311   -2.256961
C     2.405535   -2.706947   -6.207973
C     2.086270   -7.090831   -2.676893
H     3.936973   -6.137360   -2.046694
H     3.970174   -6.725453   -3.692357
C     3.098288   -5.456573   -5.878749
C     2.622316   -3.564599   -7.334663
C     2.064834   -1.344690   -6.462026
H     2.366342   -8.075855   -2.299845
H     1.449133   -6.602940   -1.937284
H     1.509133   -7.220759   -3.594637
C     2.959905   -4.928212   -7.132889
H     3.343963   -6.501697   -5.742068
C     2.494330   -3.045062   -8.642027
C     1.951528   -0.872026   -7.737091
H     1.895556   -0.671546   -5.633470
H     3.105524   -5.556957   -8.004199
C     2.167388   -1.727413   -8.846114
H     2.658861   -3.699141   -9.490556
H     1.695746    0.162283   -7.931670
C     2.030174   -1.149583  -10.204179
O     1.752237   -0.003272  -10.435158
O     2.250838   -2.047026  -11.186006
H     2.138824   -1.571764  -12.018913
H     2.884758   -4.876136   -0.807152
         125
 Configuration:   47
C    -6.287197   -1.049802    1.804641
N    -7.186727   -1.429095    2.623065
C    -7.683007   -2.743010   -2.994022
N    -8.785959   -3.369274   -2.875157
C    -6.376503   -1.349148    0.386500
C    -5.478571   -0.972332   -0.581537
C    -5.852617   -1.426069   -1.867478
C    -7.026663   -2.137849   -1.848725
S    -7.695235   -2.263359   -0.258655
H    -5.411102   -0.470236    2.114785
H    -7.177171   -2.612510   -3.956689
H    -4.590443   -0.392558   -0.367812
H    -5.290041   -1.241205   -2.772973
C    -7.013978   -1.148199    3.988145
C    -8.109474   -0.705224    4.730305
C    -5.803132   -1.338573    4.656955
C    -7.934647   -0.441235    6.080528
H    -9.069173   -0.562113    4.250584
C    -5.744694   -1.055060    6.015722
H    -4.933222   -1.723763    4.139349
N    -6.778607   -0.608226    6.730738
H    -8.770335   -0.081929    6.672743
H    -4.813463   -1.200891    6.554407
C    -9.341827   -3.972377   -4.015103
C   -10.716270   -3.867771   -4.232121
C    -8.589883   -4.719615   -4.923908
C   -11.260316   -4.475987   -5.353482
H   -11.335172   -3.311106   -3.540227
C    -9.241456   -5.297548   -6.006258
H    -7.527306   -4.871098   -4.778951
N   -10.550531   -5.184487   -6.237402
H   -12.324967   -4.394423   -5.548568
H    -8.674961   -5.885971   -6.721436
C     0.312771    3.231964    1.596812
C     0.093159    4.068230    0.517291
C     0.716042    3.881343   -0.703565
C     1.633142    2.808761   -0.882911
C     1.834445    1.952100    0.225286
C     1.192918    2.120628    1.475466
H    -0.149027    3.441770    2.551061
H    -0.592616    4.901280    0.632291
H     0.477856    4.521994   -1.540640
Cl    2.946628    0.600053    0.038547
C     1.428865    1.177427    2.516888
H     2.257742    0.502868    2.391056
C     0.649451    1.084647    3.671804
C     2.363244    2.581624   -2.085453
H     2.865854    1.635298   -2.184498
C     2.459934    3.511689   -3.121979
H     2.005925    4.481746   -2.954639
C     3.870528    2.093296   -4.822027
C     3.114858    3.327215   -4.324716
N     3.180204    4.294786   -5.299426
C     2.606231    5.624469   -5.190957
C     3.532336    6.591755   -4.458746
H     1.643851    5.535986   -4.683923
H     2.391979    5.976611   -6.200882
H     3.069442    7.576852   -4.380297
H     3.747511    6.226854   -3.452980
H     4.477194    6.693177   -4.996482
C     5.066405    1.784465   -3.897641
H     4.738656    1.503274   -2.897101
H     5.663882    0.967894   -4.304685
H     5.708609    2.662813   -3.810997
C     2.907399    0.896954   -4.954289
H     2.097878    1.142225   -5.644209
H     3.427601    0.019172   -5.339370
H     2.467556    0.641010   -3.990368
C     6.657548    0.743191   -9.236576
C     6.221756    2.038584   -9.366476
C     5.455188    2.653303   -8.354588
C     5.128798    1.915316   -7.170667
C     5.600614    0.573333   -7.070430
C     6.338756    0.004661   -8.069590
H     5.284674    4.531019   -9.401727
H     6.474594    2.590380  -10.265636
C     5.011305    3.993935   -8.500453
C     4.361307    2.566271   -6.183360
H     5.370314   -0.010330   -6.190266
H     6.687986   -1.015859   -7.981271
C     3.936953    3.866043   -6.382001
C     4.261267    4.610501   -7.537478
H     3.940953    5.637238   -7.657919
C     7.456868    0.162960  -10.343274
O     7.762269    0.741908  -11.351338
O     7.821182   -1.113461  -10.109155
H     8.332117   -1.397563  -10.877774
C     0.860306    0.223036    4.730902
C     1.971302   -0.812973    4.913611
N     0.042651    0.178103    5.836151
C     1.900912   -1.880819    3.802441
C     3.344944   -0.115669    4.970517
C     1.600010   -1.422146    6.258656
C    -1.143689    0.993702    6.026170
C     0.453232   -0.807128    6.724019
H     2.102591   -1.452669    2.820826
H     2.627106   -2.673424    3.986339
H     0.906975   -2.331366    3.779321
H     3.366359    0.603236    5.791607
H     4.143348   -0.840600    5.132867
H     3.549761    0.420020    4.043592
C     2.211507   -2.442091    7.014982
C    -2.371105    0.389113    5.349794
H    -0.930991    1.992874    5.642000
H    -1.302693    1.103048    7.099810
C    -0.174436   -1.173082    7.934567
C     1.593972   -2.815495    8.252403
C     3.403764   -3.125849    6.631105
H    -3.241976    1.030029    5.497061
H    -2.199347    0.275603    4.278057
H    -2.588910   -0.595480    5.768552
C     0.404792   -2.166552    8.675306
H    -1.088326   -0.696817    8.265168
C     2.173819   -3.832712    9.042685
C     3.941140   -4.102558    7.418066
H     3.894468   -2.867027    5.703472
H    -0.047646   -2.478718    9.609950
C     3.323610   -4.466039    8.640666
H     1.701497   -4.111366    9.977647
H     4.847506   -4.620576    7.129551
C     3.960337   -5.533416    9.448342
O     4.968253   -6.112946    9.143579
O     3.291839   -5.805370   10.587303
H     3.786602   -6.504764   11.032513
H    -0.221738    1.727270    3.728699
         125
 Configuration:   48
C   -10.116001    2.055504   -3.597377
N   -10.996720    2.741311   -4.211247
C    -5.546945    2.665176   -6.165340
N    -5.761588    3.439754   -7.153669
C    -8.735843    2.015652   -4.047139
C    -7.706536    1.329706   -3.451007
C    -6.482125    1.493087   -4.139160
C    -6.607570    2.299628   -5.243298
S    -8.224513    2.874234   -5.458677
H   -10.340414    1.473824   -2.696868
H    -4.559446    2.245252   -5.945936
H    -7.834574    0.736595   -2.555231
H    -5.544494    1.042174   -3.842319
C   -12.322922    2.696860   -3.751462
C   -13.057898    3.881637   -3.694413
C   -12.964425    1.509781   -3.392279
C   -14.370819    3.828654   -3.250807
H   -12.600295    4.819705   -3.981229
C   -14.288042    1.571693   -2.974847
H   -12.455284    0.556331   -3.461125
N   -14.993525    2.701078   -2.893181
H   -14.955433    4.740850   -3.185086
H   -14.805552    0.659072   -2.695663
C    -4.702633    3.713500   -8.034508
C    -4.524316    5.020120   -8.490664
C    -3.842027    2.726790   -8.519764
C    -3.483923    5.281067   -9.369783
H    -5.182255    5.809389   -8.150361
C    -2.841337    3.098766   -9.408745
H    -3.963756    1.689183   -8.234137
N    -2.645923    4.348343   -9.833315
H    -3.318899    6.293273   -9.725310
H    -2.164994    2.345400   -9.800714
C     2.206875    0.455293   -1.386524
C     3.295194   -0.005813   -2.104773
C     4.281055   -0.790524   -1.534069
C     4.210284   -1.140384   -0.157021
C     3.082509   -0.675336    0.560158
C     2.057801    0.114756   -0.013112
H     1.485722    1.111889   -1.852021
H     3.378751    0.257682   -3.154093
H     5.087719   -1.178248   -2.139730
Cl    2.946554   -1.103381    2.262553
C     0.939482    0.496835    0.782650
H     1.024740    0.363684    1.847028
C    -0.242655    1.023933    0.258581
C     5.212185   -1.891303    0.523465
H     4.963710   -2.272778    1.498500
C     6.479619   -2.148933   -0.001888
H     6.720868   -1.684528   -0.951238
C     7.434749   -3.644247    1.932934
C     7.470497   -2.906343    0.593110
N     8.704548   -3.109368    0.021775
C     9.137304   -2.545864   -1.244895
C     9.672592   -1.125148   -1.088436
H     8.291993   -2.577694   -1.934477
H     9.899007   -3.207618   -1.659317
H     9.976327   -0.723579   -2.056594
H     8.906565   -0.472922   -0.665562
H    10.537073   -1.116482   -0.421502
C     7.226383   -2.647698    3.092012
H     6.251679   -2.163646    3.035332
H     7.300381   -3.157701    4.053196
H     7.993773   -1.872092    3.060777
C     6.356290   -4.745388    1.905370
H     6.560404   -5.449504    1.096650
H     6.342914   -5.300704    2.843903
H     5.366337   -4.318788    1.743760
C    10.861438   -6.632305    4.832558
C    11.495938   -6.214496    3.689022
C    10.828001   -5.417545    2.736052
C     9.466607   -5.035032    2.966520
C     8.841456   -5.486076    4.166237
C     9.514420   -6.259996    5.068861
H    12.529403   -5.285747    1.417245
H    12.527173   -6.507688    3.523231
C    11.495539   -4.991069    1.557869
C     8.835493   -4.237942    1.989840
H     7.814762   -5.215443    4.368835
H     9.026535   -6.597503    5.974003
C     9.522871   -3.865525    0.850648
C    10.868519   -4.223866    0.615385
H    11.394896   -3.896322   -0.271710
C    11.627150   -7.470336    5.787415
O    12.770576   -7.811556    5.643229
O    10.901454   -7.826591    6.865949
H    11.481684   -8.362857    7.421192
C    -1.336731    1.452827    0.984918
C    -1.528795    1.471055    2.502742
N    -2.476836    1.952855    0.399865
C    -1.464396    0.038537    3.071685
C    -0.496322    2.409335    3.158480
C    -2.941295    2.026403    2.623273
C    -2.693195    2.071867   -1.031127
C    -3.435700    2.263420    1.354692
H    -0.476513   -0.402018    2.939202
H    -1.699633    0.038404    4.136608
H    -2.191578   -0.598203    2.564529
H    -0.599767    3.419112    2.757080
H    -0.643103    2.456296    4.238100
H     0.520470    2.068171    2.963939
C    -3.738121    2.296083    3.754019
C    -3.197177    0.769192   -1.646433
H    -1.754676    2.389588   -1.488737
H    -3.405418    2.882148   -1.192762
C    -4.741259    2.746779    1.119759
C    -5.060691    2.799764    3.532426
C    -3.315256    2.102001    5.103049
H    -3.336332    0.884716   -2.722615
H    -2.482501   -0.036948   -1.472131
H    -4.152151    0.483414   -1.200814
C    -5.527925    3.006231    2.208347
H    -5.117142    2.897847    0.116160
C    -5.893276    3.084467    4.637526
C    -4.142356    2.389260    6.149676
H    -2.322803    1.723940    5.304025
H    -6.537815    3.376144    2.070525
C    -5.449445    2.886947    5.921559
H    -6.893290    3.464673    4.463441
H    -3.822005    2.245167    7.174221
C    -6.295415    3.180197    7.102829
O    -5.951686    3.030311    8.244764
O    -7.518842    3.643235    6.775867
H    -7.981091    3.801482    7.608597
H    -0.322053    1.071751   -0.821503
         125
 Configuration:   49
C     2.925321    0.750340    2.506743
N     1.959920    0.846783    3.332294
C     5.539540   -3.694709    3.624692
N     4.955340   -4.246223    4.613317
C     3.841039   -0.376241    2.538140
C     4.896891   -0.589009    1.686509
C     5.597444   -1.780188    1.986089
C     5.058754   -2.446745    3.058880
S     3.684804   -1.629894    3.719244
H     3.111859    1.494022    1.724587
H     6.419443   -4.130066    3.139033
H     5.150014    0.087790    0.881239
H     6.460296   -2.140133    1.441558
C     1.141213    1.986491    3.277761
C    -0.239676    1.832755    3.406802
C     1.647251    3.281535    3.149382
C    -1.041243    2.963694    3.364112
H    -0.668158    0.845854    3.525396
C     0.752468    4.344128    3.131989
H     2.713638    3.461755    3.091337
N    -0.571038    4.207916    3.230303
H    -2.118911    2.864781    3.448038
H     1.126696    5.358845    3.037426
C     5.501385   -5.426917    5.142464
C     4.643046   -6.469121    5.494876
C     6.866949   -5.593224    5.381814
C     5.188025   -7.627595    6.028074
H     3.576233   -6.370755    5.340379
C     7.302112   -6.791823    5.933202
H     7.572378   -4.799294    5.169501
N     6.494060   -7.804446    6.251852
H     4.539271   -8.455771    6.295350
H     8.359474   -6.938571    6.130910
C    -4.569518    1.592029    0.226893
C    -5.122541    0.348596    0.473827
C    -4.475594   -0.828799    0.144282
C    -3.201132   -0.793299   -0.486715
C    -2.641087    0.485621   -0.717375
C    -3.283164    1.698553   -0.371769
H    -5.128460    2.490231    0.447537
H    -6.099491    0.294735    0.943031
H    -4.913926   -1.782219    0.402576
Cl   -1.055672    0.573053   -1.478077
C    -2.616374    2.935713   -0.605615
H    -1.749108    2.914386   -1.242243
C    -3.023851    4.153352   -0.056758
C    -2.494891   -1.954698   -0.914644
H    -1.461693   -1.829278   -1.188014
C    -3.068445   -3.224628   -0.998724
H    -4.129588   -3.298499   -0.789783
C    -0.952500   -4.586993   -1.746064
C    -2.420553   -4.389569   -1.362978
N    -3.052986   -5.608253   -1.436214
C    -4.464021   -5.829965   -1.173364
C    -5.328677   -5.539718   -2.397118
H    -4.751718   -5.204158   -0.326793
H    -4.582113   -6.864124   -0.847136
H    -6.382860   -5.701103   -2.165828
H    -5.197366   -4.505814   -2.720873
H    -5.049377   -6.196261   -3.223644
C    -0.609769   -3.768607   -3.008113
H    -0.689464   -2.697130   -2.826037
H     0.406164   -3.985129   -3.340454
H    -1.293205   -4.027721   -3.818793
C    -0.039782   -4.236577   -0.554216
H    -0.288836   -4.862091    0.304954
H     1.008431   -4.404497   -0.804118
H    -0.161201   -3.193353   -0.262576
C     2.148306   -8.710140   -3.315512
C     0.865630   -9.164446   -3.133366
C    -0.161562   -8.294322   -2.712435
C     0.137497   -6.913498   -2.474288
C     1.480297   -6.477880   -2.676035
C     2.454170   -7.346128   -3.081348
H    -1.682728   -9.823105   -2.728847
H     0.647833  -10.211179   -3.317240
C    -1.484289   -8.776198   -2.528611
C    -0.917324   -6.077310   -2.055120
H     1.738360   -5.442445   -2.503793
H     3.469790   -7.002224   -3.227868
C    -2.183324   -6.599410   -1.871823
C    -2.496355   -7.954977   -2.114669
H    -3.502246   -8.334728   -1.991104
C     3.176151   -9.684340   -3.756908
O     2.974429  -10.848768   -3.976132
O     4.396258   -9.128149   -3.893940
H     4.988250   -9.834630   -4.181991
C    -2.444015    5.386081   -0.286295
C    -1.250196    5.729334   -1.179595
N    -2.892638    6.547218    0.299071
C     0.018773    5.004015   -0.686057
C    -1.576060    5.405101   -2.651006
C    -1.124482    7.229921   -0.954808
C    -3.996657    6.631731    1.238599
C    -2.103382    7.629844   -0.065018
H    -0.074780    3.922379   -0.780210
H     0.889992    5.323754   -1.258894
H     0.199453    5.239643    0.364310
H    -2.455840    5.965751   -2.972146
H    -0.744512    5.675337   -3.302798
H    -1.783457    4.342843   -2.780224
C    -0.218829    8.173408   -1.480042
C    -3.559530    6.323831    2.668172
H    -4.776213    5.944340    0.905495
H    -4.418128    7.635234    1.165910
C    -2.232935    8.962585    0.382568
C    -0.345937    9.532544   -1.045782
C     0.814202    7.865425   -2.415112
H    -4.411378    6.380675    3.347879
H    -3.131516    5.321784    2.729085
H    -2.803864    7.040258    2.996690
C    -1.355901    9.887447   -0.114042
H    -2.989609    9.247308    1.102081
C     0.540486   10.511293   -1.547586
C     1.653188    8.834250   -2.883644
H     0.936045    6.849377   -2.763084
H    -1.420332   10.921251    0.206588
C     1.520689   10.176404   -2.448581
H     0.439782   11.537896   -1.214668
H     2.435982    8.602724   -3.595480
C     2.463445   11.179479   -2.998225
O     3.332990   10.938264   -3.792163
O     2.254755   12.421556   -2.516796
H     2.913588   12.989657   -2.935550
H    -3.853792    4.124182    0.640033
         125
 Configuration:   50
C    -5.606636    0.561581    1.626536
N    -5.946726    0.472143    0.402128
C    -4.995294   -4.343590    3.472603
N    -5.246396   -5.148141    2.517364
C    -5.349032   -0.619701    2.430851
C    -4.958481   -0.637080    3.747109
C    -4.794648   -1.951559    4.241817
C    -5.064273   -2.904532    3.290760
S    -5.521043   -2.210314    1.774024
H    -5.475627    1.522353    2.135833
H    -4.702083   -4.683874    4.471533
H    -4.797429    0.262748    4.325865
H    -4.491005   -2.195788    5.251144
C    -6.228156    1.652701   -0.304461
C    -5.753762    1.787793   -1.609773
C    -7.007094    2.686115    0.219953
C    -6.045605    2.951175   -2.305996
H    -5.160819    1.000376   -2.057019
C    -7.248372    3.801751   -0.571997
H    -7.438356    2.613481    1.210795
N    -6.780303    3.952880   -1.812141
H    -5.673900    3.082467   -3.317327
H    -7.855397    4.613829   -0.183812
C    -5.208791   -6.528239    2.774491
C    -4.612147   -7.373550    1.838224
C    -5.786918   -7.107558    3.905804
C    -4.589225   -8.736633    2.092866
H    -4.168334   -6.963276    0.940260
C    -5.717303   -8.487240    4.052998
H    -6.302641   -6.502989    4.641709
N    -5.128641   -9.303205    3.176889
H    -4.117181   -9.410066    1.384448
H    -6.164729   -8.956943    4.923531
C     5.666858    1.267158   -0.060402
C     5.850126    2.505064   -0.649417
C     4.813128    3.206719   -1.237391
C     3.502053    2.655507   -1.267720
C     3.327056    1.396254   -0.646311
C     4.374276    0.673392   -0.026866
H     6.511122    0.724098    0.339812
H     6.843539    2.941656   -0.650417
H     4.982864    4.195634   -1.638760
Cl    1.715102    0.688122   -0.644088
C     4.087194   -0.567919    0.610776
H     3.132780   -1.018950    0.402049
C     4.966768   -1.215853    1.480522
C     2.392441    3.281884   -1.905810
H     1.414791    2.885677   -1.693255
C     2.509500    4.363256   -2.780846
H     3.513869    4.685514   -3.030910
C    -0.036525    4.785449   -3.261769
C     1.467409    5.035498   -3.390492
N     1.657121    6.088667   -4.253840
C     2.951028    6.610882   -4.656783
C     3.553598    5.820999   -5.815420
H     3.606508    6.597788   -3.784280
H     2.816281    7.659294   -4.926101
H     4.529707    6.226751   -6.086381
H     3.676650    4.772323   -5.539462
H     2.901026    5.871597   -6.689372
C    -0.393176    3.371613   -3.765610
H     0.053680    2.598098   -3.141460
H    -1.474255    3.227695   -3.768350
H    -0.031419    3.236177   -4.786500
C    -0.492907    5.022501   -1.808542
H    -0.256725    6.043611   -1.503547
H    -1.569574    4.879144   -1.710383
H     0.009172    4.338069   -1.124742
C    -4.534878    6.899517   -5.353190
C    -3.449969    7.551725   -5.884629
C    -2.135983    7.206321   -5.505739
C    -1.929817    6.155788   -4.553530
C    -3.080503    5.499947   -4.024977
C    -4.341107    5.859736   -4.409675
H    -1.209250    8.669538   -6.790866
H    -3.615244    8.345015   -6.605926
C    -1.022265    7.887743   -6.063323
C    -0.601244    5.841248   -4.202076
H    -2.958558    4.704037   -3.303834
H    -5.205556    5.355113   -3.998205
C     0.447608    6.547724   -4.758620
C     0.261038    7.576775   -5.707710
H     1.100103    8.097066   -6.151066
C    -5.886379    7.319515   -5.797498
O    -6.111057    8.188353   -6.597051
O    -6.871618    6.616589   -5.204215
H    -7.702802    6.959948   -5.556043
C     4.759508   -2.439112    2.088141
C     3.556902   -3.376754    1.963346
N     5.668060   -3.014732    2.945667
C     2.277282   -2.683615    2.475286
C     3.415165   -3.869723    0.509642
C     3.956825   -4.509442    2.898855
C     6.930755   -2.417223    3.342275
C     5.190013   -4.216779    3.449769
H     2.007503   -1.829594    1.854464
H     1.439425   -3.381731    2.480510
H     2.427649   -2.327965    3.496237
H     4.325071   -4.386449    0.198937
H     2.580244   -4.564725    0.413673
H     3.248210   -3.035133   -0.171306
C     3.290984   -5.701009    3.249664
C     6.764860   -1.440896    4.503664
H     7.359873   -1.924426    2.468101
H     7.612576   -3.226823    3.606111
C     5.825294   -5.053623    4.392862
C     3.929066   -6.567272    4.195408
C     2.025752   -6.101831    2.725362
H     7.726042   -0.997722    4.769377
H     6.074717   -0.639851    4.233414
H     6.365679   -1.956859    5.379254
C     5.186746   -6.210187    4.747543
H     6.778361   -4.789887    4.832667
C     3.297300   -7.772448    4.574778
C     1.442403   -7.274034    3.109661
H     1.518582   -5.470729    2.009281
H     5.640098   -6.878861    5.470767
C     2.080397   -8.125096    4.046074
H     3.784736   -8.423430    5.291380
H     0.483467   -7.581083    2.710607
C     1.393072   -9.384340    4.418828
O     0.332051   -9.740356    3.980516
O     2.081194  -10.116879    5.317692
H     1.551756  -10.906189    5.487516
H     5.885145   -0.695375    1.727211
