# Supplementary material for: Synthesis and Computational Characterization of Organic UV-Dyes for Cosensitization of Transparent Dye-Sensitized Solar Cells
Source: Molecules. 2021 Dec 3;26(23):7336. doi: 10.3390/molecules26237336 (PMC8658785; doi:10.3390/molecules26237336)
Supplement: Supplementary file 1 [file molecules-26-07336-s001.zip › Optimized Py-1@Ti38.xyz]

150

Ti -5.603051962106929 0.7837001028218339 1.548699108332924
Ti -6.052938983544657 -2.491877226837889 2.007816972100517
O -6.48761090201528 -3.334081474491181 0.4381808524900081
O -6.053356015956194 0.7133335974488521 -0.2752009217755592
O -6.540666608918398 -0.7533908754815142 2.110128401648184
Ti 0.3267727780657476 5.190535710302606 0.6963244506747782
Ti 5.524793884626984 2.827990336054344 -0.4034398596153484
Ti 5.129245918057252 -0.5578246891754375 0.2153483821972525
Ti 4.441437165380664 2.597940755709183 -4.089908580924983
Ti 2.043672150843998 4.520822653371402 -3.26125987655376
Ti 3.442667886621032 4.792197660658129 -0.24622567768801
Ti 2.847764261983113 1.497216521220891 0.8590679235513634
O -1.970472490755852 5.407280915496966 3.001856654030846
O 3.104092007487201 -0.2097058959330035 0.6316234373236264
O 1.630984277815431 2.827278245018069 -2.704497872863235
O 3.417794930230107 2.973490232695057 -0.4271063422281676
O 4.616629259367475 -0.7585870786537313 -1.643043150007095
O 5.10932278877943 2.138007270663658 -2.294504515693081
O 0.03269644410247421 4.997877341116885 -1.07846607377673
O 2.157705451538247 5.19710500991406 1.016528865441664
O 1.574634777226011 1.751876428852937 2.231831300706936
O 3.426975011654052 4.089686417573884 -4.449386183164811
O 4.776175733005362 -2.073660831540598 1.132387581389741
O 3.607455653857559 1.032824281697337 -4.442703129897914
O 5.118780807524185 1.428670567982703 0.7851135025274945
O -0.48723647654046 3.666987502745572 1.441233938422072
O 5.40457485070403 -1.055991373461564 -3.985322580964604
O 6.248445090734911 2.743029193959002 -4.475552911682437
O 0.5114508419277087 5.354293245712005 -3.826309093457646
O 2.980739602332009 5.414656381902388 -1.898693507835822
O 1.248235443085241 1.536072226381963 -0.1741992121493087
Ti 6.518333846629329 -1.117207631717013 -2.302093701397182
Ti 6.967537103922977 2.102837724009149 -2.848414113654958
O 7.113405392009577 -2.842577451121645 -2.541368787688242
O 7.507564412427926 0.39712304129469 -2.919823520798793
O 6.820262442688417 -0.7753247863209168 -0.4583271336588731
O 7.243889529122859 2.855612559510067 -1.175517078264314
O 5.28561379859906 4.596292329296563 0.101102413716446
O -0.3824408710622411 6.84894793454841 1.155450247948748
Ti 2.874446234614024 -7.117231755786327 -3.433799732968319
Ti 4.462872376221112 -7.220838476263438 0.01060052509004119
Ti 1.7401225637073 -5.861947550835758 1.242287631873694
O 1.121916855810075 -7.121773689467618 -2.797041379913647
O 2.804851135448798 -7.314791537772924 0.9953690627468171
O 2.818751636099361 -4.424765697155841 1.548080769229139
O 3.937693674056226 -6.724965846306122 -1.915339320218528
O 4.401236981074635 -4.062106415500869 -2.144243115650923
O 0.2517135201616888 -5.880997844717544 2.412491825232221
O 2.940056785089346 -5.624998593379558 -4.416969947298328
O 5.369497444921519 -5.956573121800807 0.5407112868145261
O 4.254154292248304 -8.306994226595171 -3.887338149331009
O 5.098106923424946 -3.943193497130244 -4.516901448123898
O 0.7635010665658178 -5.552631883289648 -0.3184800921368052
Ti 5.506976614663511 -7.662703247435101 -2.63601667964653
Ti 6.034216612934094 -4.303193781805766 -2.994089465788536
O 6.510739971112327 -6.125911159938103 -2.948632944782077
O 5.659926012091712 -8.428458458889963 -1.029250953839851
Ti -1.835694205672603 -1.845172506811802 -2.16254506769716
Ti 0.2198039809868554 -1.763820671390317 0.9348971051226309
Ti -2.689730743274098 -4.968696302079957 -1.136249934759291
Ti -1.23109493670211 -4.929554156134978 1.899891457074271
Ti 3.410860443064847 -3.916867098482508 -3.683679456216312
Ti -4.881947182744049 -3.12414076149184 -0.5767161426652393
Ti -4.489647174628576 0.2386256392920854 -1.090866274730957
Ti -3.431157109583942 -2.967066335058012 2.985812034381493
Ti -2.794398092593224 0.2342060845399909 2.380611237045037
Ti 1.087175306525699 -2.029314225543932 -2.321709494540278
Ti 2.922397352195063 -2.615513344784693 1.134948843421091
Ti 0.4730997718933401 -5.519418418450361 -2.113485291844714
O -4.533846208740032 -4.812574360879811 -1.380223153853888
O -2.484470615547089 -4.53339614906175 3.210931731951849
O -5.013661630528985 -1.65949999771837 -1.570175261137041
O -2.543301532308498 -1.415579404999887 3.291866883621066
O 1.456900728568401 -4.034229891695012 -2.653457525668083
O -5.181281477067665 -3.099892592957684 3.563746308220372
O -4.308735130763955 0.7531650112235621 3.095635469485924
O -0.3228868711955011 -1.595473768477718 -1.006588183634544
O 1.582591158497734 -1.922438769956385 2.194162788590869
O -2.251219882532046 -5.650853409929164 0.4990074137041916
O 2.766067030963131 -2.11697397612019 -3.785964026862215
O -2.685066362250414 -3.119296343220433 -0.9635778258120394
O -0.8575538811934378 -3.208957167940222 1.371513189169329
O -2.56533540403773 -0.2771094611251975 -1.973289515057336
O -4.251852733979692 -2.528129078815335 1.273196595862921
O -3.74490408805839 0.2814222813513588 0.6906567248722495
O -0.3453071203027818 -2.046004438835095 -3.397997949430407
O 1.819403976983313 -2.460558098094292 -0.3099855759497507
O -1.372701539025506 -5.326686381114742 -2.392652695010465
Ti -4.753158150122876 7.206900078760314 1.21016167249468
Ti -5.128125631096845 3.940309016112981 2.130680588079778
O -5.006886179439882 7.791288088252776 -0.4615519812866883
O -6.243764723139085 2.472883049035643 1.951290262748178
O -5.675907265231605 5.71273816221282 1.850845991903593
Ti -0.9783631798047995 5.229967227568203 -2.644374822974717
Ti -2.116809220733542 1.94557626809859 -2.24332490307231
Ti -0.005075305796031687 1.723460603403397 1.275770374398838
Ti 3.816343277361603 -0.5652459868672979 -3.426151307070396
Ti -3.773908490829954 6.563721822487024 -1.442354723524772
Ti -2.441040800195004 3.590665674005267 2.549113631715102
Ti -2.074893401551213 6.813644926487021 1.907886417574678
Ti 0.6767347812745461 1.35056630456484 -2.1134263943697
O -4.032874901455243 1.726575086454598 -1.996103851358389
O -1.721365499534262 1.805392019315897 2.667073440957294
O -4.64639439633392 5.254788630819911 -1.911771417083457
O 1.726784807155742 -0.1837348020216336 -2.422905276359041
O -4.005338454855766 3.708976747357553 3.567847075782878
O -3.46906262030314 8.014090173619778 2.309289325144638
O -1.02961751917598 1.893546580231756 -0.8255311183568359
O -1.959332575567587 3.722751250457145 -2.860276133318171
O -2.111846988579874 6.63595924999939 -2.424299409584429
O -0.6025561627528412 -0.1288114318886932 1.377777992203782
O -3.592136273669041 3.589722754662177 1.129318875967635
O -3.211552432975541 6.218410099371718 0.5112253352273687
O -0.7075150032302587 1.233224348269291 -3.303475626176696
C -11.39220818956662 -1.504453737407799 -15.95531472359729
H -8.561386950345728 -3.802647136826624 -8.594299528365461
C -10.96336180182828 -1.205779541000889 -17.25604949272349
C -12.77462977475775 -1.566012330578105 -15.72129703315724
C -11.91725234800015 -0.9879683365298412 -18.24684691601078
H -9.89823821291443 -1.144062879359077 -17.49233240379929
C -13.64073736932685 -1.331624748620677 -16.78057423660058
H -13.14615672948081 -1.791345501455945 -14.72074619909242
N -13.23985272137876 -1.044012955503393 -18.03294196894414
H -11.60578498766888 -0.7540953860706747 -19.26951032089984
H -14.72298274326881 -1.372652876687097 -16.62550411052523
C -4.409126182815942 -2.033789608793153 -6.554337280258792
C -3.264566516495703 -1.254322774547799 -6.326376093596161
C -4.801361074881148 -2.919035345674932 -5.536008574512442
C -2.59162728375656 -1.361552758407948 -5.122145013476413
H -2.904204494228741 -0.5529734552226694 -7.081421082434727
C -4.0776588556988 -2.962248712795778 -4.359124281049509
H -5.677601638762969 -3.553275146334947 -5.67280499345033
N -2.991100372167719 -2.191769922598781 -4.136377519847652
H -1.703132485340778 -0.7615437133489034 -4.920110505228503
H -4.37601712437208 -3.63516407230802 -3.554810797530491
N -10.77716461275112 -2.053065313550798 -13.70110070890338
C -10.41725900820681 -1.728254545914946 -14.89896853767588
N -6.242237907022159 -2.554447020281093 -8.001906405669553
C -5.151168056545075 -1.88957693020223 -7.789551547911626
C -8.781074503846058 -2.751292756269832 -10.54236942826522
C -8.058297448820444 -1.799960910607852 -11.29455390744643
C -8.658609064877741 -1.45127800172499 -12.51086543724693
C -9.856581028817075 -2.135920336923814 -12.69851255783186
S -10.25743141795752 -3.198602383486939 -11.3402333770472
C -8.178236933098534 -3.099103744546504 -9.330068005142834
C -6.986297679094602 -2.412825952761704 -9.116401106894108
S -6.602182480763974 -1.299154698278447 -10.48932897125595
H -9.354897313122702 -1.61852861716155 -15.17813333544345
H -4.748912039461826 -1.166982611930722 -8.520338915987853
H -8.286781346222121 -0.7025804497117688 -13.20649756804286
