# Supplementary material for: Synthesis and Computational Characterization of Organic UV-Dyes for Cosensitization of Transparent Dye-Sensitized Solar Cells
Source: Molecules. 2021 Dec 3;26(23):7336. doi: 10.3390/molecules26237336 (PMC8658785; doi:10.3390/molecules26237336)
Supplement: Supplementary file 1 [file molecules-26-07336-s001.zip › Optimized Py-2@Ti38.xyz]

147

Ti -5.545370248785471 0.8894538100269896 1.576294097740146
Ti -6.046726854796485 -2.377088070159224 2.034092362076666
O -6.491502021088557 -3.215323749073649 0.467563213945045
O -5.991354762043242 0.8299195348003566 -0.2515208267795908
O -6.509740634149318 -0.6301524452474216 2.132150890834311
Ti 0.4547225154429348 5.194502530695059 0.7031103750840151
Ti 5.618071688815157 2.737909595620308 -0.3546634124671592
Ti 5.162973303799387 -0.6386115814790267 0.2612232352284443
Ti 4.550154936067494 2.522717502260603 -4.045998262621651
Ti 2.180886565292604 4.487097132388242 -3.231378725554721
Ti 3.570251068568668 4.738617511590621 -0.2103315930862214
Ti 2.910302626923009 1.451918538204217 0.8944560115458697
O -1.84168204768735 5.461328899787889 3.001268574251556
O 3.139991746954076 -0.2605420167961131 0.6728018897665207
O 1.736219920568062 2.801670460670846 -2.67660788935721
O 3.512622075468891 2.920061416818306 -0.3867112209505024
O 4.653232516162427 -0.8311620044428524 -1.599173956340217
O 5.200980851143669 2.055538865415253 -2.246715412484822
O 0.1721457790191318 4.996379141640443 -1.072905065294389
O 2.282108663715331 5.173067870822351 1.04010801432854
O 1.636889890247642 1.738071391365603 2.259025735814539
O 3.562939022893671 4.030247351413708 -4.411960340533415
O 4.774638725847991 -2.147210791333259 1.176459671660553
O 3.691183326597969 0.9712787559743091 -4.401868235676719
O 5.181027158615557 1.345925033299781 0.831209439552239
O -0.3879556681656507 3.687025837423357 1.451989936123312
O 5.446258931971204 -1.149985722656725 -3.937017874585456
O 6.361425134422175 2.638360823831036 -4.422554859345508
O 0.6694132197260977 5.346671847336056 -3.813325853691083
O 3.130088358569857 5.36591855828855 -1.866290215718932
O 1.317998021266107 1.515588479493763 -0.1467966639577872
Ti 6.551304522294444 -1.2255111952767 -2.250717825759414
Ti 7.061303118370074 1.987707078667838 -2.791238066469597
O 7.117654167017336 -2.960498583883299 -2.488244578227494
O 7.56948134691721 0.2721847179575033 -2.86231441123616
O 6.851717623858752 -0.8892297752223924 -0.4045747860813206
O 7.342032962829892 2.734151728065682 -1.116188810515151
O 5.407904980973797 4.510334885218986 0.1471251586300392
O -0.2322762927156984 6.866589447498833 1.144666366230443
Ti 2.803098195267032 -7.156147264404624 -3.391013458588771
Ti 4.381403659654723 -7.286513601046504 0.05711434683701908
Ti 1.68071102074512 -5.873867915980005 1.278867149329515
O 1.04884382693138 -7.129565859269404 -2.759722099218565
O 2.71998184413637 -7.346005361305266 1.038466521922688
O 2.779878186909479 -4.450702048067114 1.579638860743123
O 3.869868689801825 -6.782345849992941 -1.870878518253258
O 4.381613679981058 -4.126721059078482 -2.098515381880232
O 0.1925436132308702 -5.865305463712554 2.447698406506558
O 2.895669372426206 -5.666950473689609 -4.376736589463372
O 5.311100634227575 -6.040002075232796 0.5887620101347361
O 4.161299744181956 -8.371267779213712 -3.841818527231192
O 5.084280861413739 -4.0252906198932 -4.470643363833505
O 0.710473312155147 -5.552219705593057 -0.2834076433055908
Ti 5.423603531266021 -7.749625595744832 -2.587881038238855
Ti 6.010973392091691 -4.399044132837433 -2.946089997408958
O 6.454278513872325 -6.230683369870742 -2.898979036493806
O 5.558307215056391 -8.516745791276152 -0.9802844484012643
Ti -1.828420574304966 -1.800731143654135 -2.14948337987872
Ti 0.217036848971301 -1.751639884993591 0.9591521248509906
Ti -2.725495529915212 -4.907948163988758 -1.107265936265037
Ti -1.276035676647898 -4.894004019036791 1.93048884300972
Ti 3.395241011173573 -3.968001078900865 -3.639523872479288
Ti -4.881790685588803 -3.027287012421167 -0.5496738410709155
Ti -4.432614222493953 0.3344530180379558 -1.058279262482992
Ti -3.436401581073484 -2.892049944759664 3.019380006015846
Ti -2.74149180712172 0.2947801764217573 2.409423561354644
Ti 1.094475815392689 -2.035709935656009 -2.282831303100483
Ti 2.907432273154405 -2.642855486665738 1.169821737211512
Ti 0.4261713257767969 -5.515163897242942 -2.079458009543517
O -4.563865250741367 -4.723967989455565 -1.356157644290008
O -2.521054715027754 -4.477887675413246 3.242109353204744
O -4.991246737397195 -1.562016594401941 -1.538602521952702
O -2.522319173469424 -1.35446057133874 3.327271469626076
O 1.436380397692687 -4.04734409876895 -2.617216001189544
O -5.188267737111937 -2.995539404112154 3.594339373826132
O -4.252123845603054 0.8417515742505169 3.116743977661694
O -0.3186601442295627 -1.558021493619437 -0.9830898556397671
O 1.57453479225057 -1.932021598815541 2.223950481858621
O -2.303555776780155 -5.600360031081744 0.5289411509267136
O 2.784170534694375 -2.160005058443663 -3.753223441799672
O -2.690553887735039 -3.057938175056056 -0.9367708492951957
O -0.8820651000102209 -3.17776227003713 1.399054193575611
O -2.540947508371862 -0.2180479733420176 -2.007314780314713
O -4.245001794935212 -2.441743268414418 1.305062656958548
O -3.687309564911371 0.3482710231478304 0.7157991988976256
O -0.3360260939134203 -2.036320138486624 -3.368279244727622
O 1.802596757575831 -2.474870083622548 -0.278170470735338
O -1.414947659379564 -5.291220022467288 -2.364153634837832
Ti -4.59742979410034 7.286830869074844 1.191141389278118
Ti -5.024114313887837 4.036644841261933 2.149493580149034
O -4.836902734826354 7.867611843221284 -0.4833726413337368
O -6.163741242696884 2.586444910279213 1.977839085362562
O -5.543592509948955 5.812889438591696 1.846788972543567
Ti -0.8307989660970605 5.248122041039408 -2.642267788809393
Ti -2.031996135861973 1.988884584529165 -2.231192151183236
Ti 0.0610457788606467 1.739093616467825 1.293980709083424
Ti 3.863540624076656 -0.6309110105123966 -3.385605449556917
Ti -3.612358709151595 6.625153925461937 -1.456319864391769
Ti -2.342412703909946 3.647920639370275 2.568016970357804
Ti -1.925877628419276 6.859179391286832 1.894642278120537
Ti 0.7503031991772037 1.342607646288748 -2.091572313301098
O -3.942165816580518 1.829684024021127 -1.9363637460964
O -1.649039535927522 1.853261415910073 2.695209321715405
O -4.499359070034624 5.331082943317703 -1.938082724899737
O 1.777566245986034 -0.2121627355834755 -2.392137864069328
O -3.902168640365135 3.799054312276321 3.587697731446919
O -3.303277424708262 8.082284346440687 2.285817793910539
O -0.9488609445862048 1.917107602884975 -0.8122809787223705
O -1.83512018818638 3.757160249130323 -2.862221633858023
O -1.940224676481235 6.672974533285063 -2.42430165507305
O -0.5764709820926913 -0.1015078075051897 1.40409833720218
O -3.495420563322809 3.653965192410726 1.149616846616033
O -3.069754647791953 6.26963006032286 0.5015349783708222
O -0.6246409005456557 1.246262190435731 -3.28639424607597
N -8.50319816318884 -1.761563561080793 -12.75163163517103
C -4.157064952625428 -2.265767450243994 -8.93891698521616
N -4.867888806241235 -2.254120647079592 -7.86238523841231
C -6.188409394180477 -1.987178635053073 -12.23092233844889
C -4.845756813707911 -2.099500793027561 -12.56785771160544
C -4.016651934535136 -2.210050737624998 -11.44298271859873
C -4.729228037133371 -2.183305919210339 -10.25065020366148
S -6.446025039525932 -2.016262115204362 -10.50921140611081
H -7.012284443382257 -1.854419318370456 -14.22482388235852
H -3.056415551631448 -2.359532766496564 -8.908750145500946
H -4.492428272409614 -2.100219809400573 -13.59856898493919
H -2.93196700205727 -2.308306539320181 -11.48194901807511
C -9.510609802738806 -1.562676681614115 -13.69716743178317
C -10.70951858673089 -2.277429824735888 -13.57321631477801
C -9.403742828628111 -0.6419705219839209 -14.75084570326315
C -11.70655203246587 -2.076718397244228 -14.5200826870651
H -10.83575108912749 -2.984047010116292 -12.75155680513491
C -10.47529505721532 -0.5053234632697337 -15.62860623058906
H -8.517740595859038 -0.01203297489066844 -14.85199452325651
N -11.6150852250995 -1.20773710868054 -15.54135693633896
C -7.284695967105844 -1.853700008967508 -13.15391201417092
H -12.64221943390457 -2.640024426227862 -14.45458432859644
H -10.41712175781134 0.2143362060802178 -16.45148632971312
C -4.220227809858291 -2.224652121816839 -6.636351459361953
C -4.664849987014906 -3.04926257949828 -5.591585416958375
C -3.153296766088133 -1.351639848516025 -6.36508231176222
C -4.017284126840122 -3.002888660728865 -4.368952537291029
H -5.505375177465186 -3.725460088492851 -5.750551750059455
C -2.561826206232424 -1.37114717338929 -5.11501529440459
H -2.808699315897869 -0.6410800830603959 -7.117780642841954
N -2.973817244156642 -2.185190503306337 -4.12122569826636
H -4.346577794613976 -3.644631514161335 -3.5509385319853
H -1.721003536868116 -0.7135843932926 -4.887771726428451
