# Supplementary material for: Synthesis and Computational Characterization of Organic UV-Dyes for Cosensitization of Transparent Dye-Sensitized Solar Cells
Source: Molecules. 2021 Dec 3;26(23):7336. doi: 10.3390/molecules26237336 (PMC8658785; doi:10.3390/molecules26237336)
Supplement: Supplementary file 1 [file molecules-26-07336-s001.zip › Optimized CA-1@Ti38.xyz]

171

Ti      -4.90491330       1.40512773       3.01619552
Ti      -5.56881951      -1.87144190       3.34374382
O      -6.49188311      -2.54243263       1.90455847
O      -5.76970289       1.58678875       1.35833151
O      -5.81650645      -0.10854560       3.66061247
Ti       0.68561018       5.26127537       0.51298769
Ti       5.30566021       2.75967542      -1.93940550
Ti       4.90444432      -0.59525640      -1.26074445
Ti       3.28777614       2.74532311      -5.18302745
Ti       1.27735564       4.81958600      -3.76620292
Ti       3.42550508       4.80517132      -1.23114590
Ti       2.98930213       1.55843522      -0.02776500
O      -0.63344846       5.58103145       3.55202007
O       3.02026030      -0.12519552      -0.40379084
O       0.88550276       3.18137227      -3.11073621
O       3.25515150       2.99223172      -1.45124220
O       3.91476520      -0.74753265      -2.91621757
O       4.38156415       2.13833531      -3.65239918
O      -0.21305516       5.13359957      -1.05962994
O       2.53387117       5.16452754       0.33184672
O       2.32984925       1.75043379       1.75771910
O       2.32495714       4.30701628      -5.24792519
O       4.69122099      -2.08317799      -0.24011606
O       2.26278646       1.25675186      -5.29372120
O       5.14493467       1.35782661      -0.68875300
O       0.11015737       3.79830753       1.54862151
O       4.03389866      -0.92361045      -5.38942294
O       4.93334995       2.76290768      -6.03895079
O      -0.30469829       5.76503232      -3.83323066
O       2.57601006       5.58008702      -2.64696192
O       1.10397180       1.80644940      -0.39462585
Ti       5.52715612      -1.17861418      -4.06521879
Ti       6.02551293       2.02674433      -4.67977417
O       5.86837873      -2.93825141      -4.48090283
O       6.43608563       0.29727622      -4.88549541
O       6.33220762      -0.92014826      -2.34870142
O       6.76539358       2.72511314      -3.12591984
O       5.28444432       4.51778804      -1.36471988
O       0.34246653       6.94001965       1.22445574
Ti       1.17539615      -6.83426550      -4.37199444
Ti       3.62107596      -7.23218202      -1.49954123
Ti       1.47089320      -5.70942722       0.47464727
O      -0.32583375      -6.69663003      -3.27045620
O       2.28352125      -7.22574527      -0.10663749
O       2.73666055      -4.38341523       0.56417109
O       2.63818058      -6.61081291      -3.19115732
O       3.24726703      -3.99236381      -3.45007436
O       0.32950822      -5.72194115       1.97688356
O       1.12995898      -5.30660042      -5.30182491
O       4.73307087      -6.05244850      -1.22526600
O       2.27115637      -8.10709099      -5.21387203
O       3.33930128      -3.77878196      -5.91251259
O       0.16364345      -5.19697384      -0.75433831
Ti       3.86817515      -7.62808671      -4.33763935
Ti       4.59338297      -4.29776723      -4.69382291
O       4.88537415      -6.15052955      -4.85063924
O       4.37700027      -8.48227194      -2.85405695
Ti      -2.60583946      -1.28577688      -1.73095305
Ti       0.23126473      -1.55235020       0.70281064
Ti      -3.39688023      -4.38667050      -0.63777097
Ti      -1.16431161      -4.65386847       1.88958699
Ti       1.92457163      -3.67915475      -4.68082642
Ti      -5.20127514      -2.39936769       0.51435177
Ti      -4.58038399       0.94399025       0.12958948
Ti      -2.83973647      -2.62365929       3.55978676
Ti      -2.06988204       0.57791904       3.06552461
Ti       0.39113912      -1.68825172      -2.56252166
Ti       2.88545953      -2.58029214       0.17617126
Ti      -0.62075225      -5.08136539      -2.40043835
O      -5.21597992      -4.08439411      -0.35647683
O      -2.01728361      -4.27644719       3.48854898
O      -5.39821070      -0.80413931      -0.29246508
O      -1.77472945      -1.17037089       3.74284034
O       0.27805921      -3.66359093      -3.19149140
O      -4.38328584      -2.66411875       4.57334026
O      -3.27021676       1.17010997       4.19205896
O      -0.76294626      -1.49996360      -1.04521534
O       1.88423001      -1.84067494       1.52692397
O      -2.56400576      -5.20290347       0.76843346
O       1.46930455      -1.82099260      -4.52665186
O      -3.19746484      -2.56226919      -0.38977850
O      -0.79766047      -2.90972718       1.42517074
O      -2.85882602       0.24053836      -1.01839174
O      -4.04564121      -2.00834083       2.15006923
O      -3.39741175       0.81295480       1.70384707
O      -1.38937034      -1.30099957      -3.41406722
O       1.51331247      -2.30292497      -1.01029876
O      -2.45162132      -4.71463461      -2.20483767
Ti      -3.68878814       7.63120874       2.62697931
Ti      -4.02686541       4.41107338       3.68670053
O      -4.40063582       8.17740259       1.07674862
O      -5.28716199       3.07084357       3.74969884
O      -4.47606392       6.22968875       3.56514766
Ti      -1.50190541       5.47372310      -2.39490418
Ti      -2.77305241       2.28246745      -2.17484252
Ti       0.55833233       1.88008777       1.39913332
Ti       2.68365014      -0.37383798      -4.41088710
Ti      -3.59616499       6.84671991      -0.16753145
Ti      -1.37769501       3.82740047       3.29111097
Ti      -0.95930754       7.02056070       2.53627312
Ti       0.01885721       1.72521079      -2.31656526
O      -4.31331394       2.30995121      -1.01013171
O      -0.75312270       1.99792957       3.14662479
O      -4.59516582       5.54780039      -0.24807985
O       1.03699167       0.03799956      -2.74177016
O      -2.54585617       4.03110258       4.72631679
O      -2.07655435       8.33010973       3.28967634
O      -1.27850293       2.36301765      -1.09828138
O      -2.61666585       4.03906123      -2.76165410
O      -2.45599391       6.86454709      -1.73817733
O      -0.28163322       0.08752706       1.39928155
O      -2.89450373       3.95574191       2.27793629
O      -2.49115114       6.52433246       1.54013211
O      -1.39586502       1.36796756      -3.37358623
H      -9.08535782      -0.32932427     -10.33088366
H      -1.40736211      -0.32529829      -3.68989067
H     -10.63170184       2.64229785      -7.62213420
H     -12.07884338       3.54807314      -9.45722613
H      -7.89570400       9.66194738     -16.20575502
H      -7.14697785      10.06421075     -18.55519998
H      -8.88862784       6.31268148     -19.81830174
H      -5.97030917       1.83658381      -5.07098704
H      -5.51363489      -2.41231285      -4.48108387
H      -7.33091600      -2.87795867      -6.16339426
H      -5.92129027       9.29759135     -20.03538651
H     -10.53130507       0.58902142     -12.15304913
C     -11.36714151       2.11867051     -10.89400421
O     -12.17582390       2.62489184     -11.91241815
C     -11.55526554       3.45431621     -12.82819645
C     -12.25998545       3.71427020     -14.00697302
C     -11.71776212       4.56005730     -14.96532174
C     -10.46575788       5.14299410     -14.75102723
C      -9.76401155       4.87831144     -13.57534470
C     -10.30645656       4.03789639     -12.60907459
C     -10.54277447       1.02812727     -11.15439413
C      -9.73639176       0.52323165     -10.14125769
C      -9.76440353       1.11353791      -8.87387463
C     -10.61452269       2.19031598      -8.61314935
C     -11.41705376       2.69859015      -9.63160618
N      -9.89548966       6.00259909     -15.72729637
N      -8.90187228       0.62863616      -7.85624522
C      -9.30091985       7.25198981     -15.42596240
C      -8.77198803       7.75838185     -16.71993799
C      -9.05715765       6.82949910     -17.71848366
C      -9.79359260       5.68628701     -17.10692101
C      -8.06813707       1.46570298      -7.06079559
C      -7.26097449       0.53629198      -6.22602930
C      -7.63086051      -0.77226077      -6.53142911
C      -8.68107972      -0.74461481      -7.58364292
C      -8.08979071       8.93125877     -16.99185008
C      -7.66264152       9.13356345     -18.30704875
C      -7.92618264       8.19075599     -19.31329950
C      -8.65927129       7.02662847     -19.02642595
C      -6.26674663       0.81440778      -5.30565193
C      -5.63921888      -0.27733498      -4.68440100
C      -6.02588713      -1.59369187      -4.98513027
C      -7.03098691      -1.85844214      -5.91630983
O     -10.22158134       4.68452377     -17.64386688
O      -9.23567830       7.77412095     -14.32974482
O      -8.04220303       2.67925112      -7.09364090
O      -9.23735005      -1.68206983      -8.12266246
C      -7.47853998       8.39071219     -20.72946228
O      -8.07305820       7.93301422     -21.67805984
O      -6.34145401       9.12864622     -20.90971007
C      -4.53342031      -0.03841021      -3.70260740
O      -4.06044021      -1.09809290      -3.13418699
O      -4.14629882       1.14054851      -3.51072754
H     -13.23358532       3.24638718     -14.15831380
H     -12.26068731       4.75953647     -15.88884303
H      -8.79209989       5.34007253     -13.40500773
H      -9.75282397       3.84095513     -11.69142446
