# Supplementary material for: Synthesis and Computational Characterization of Organic UV-Dyes for Cosensitization of Transparent Dye-Sensitized Solar Cells
Source: Molecules. 2021 Dec 3;26(23):7336. doi: 10.3390/molecules26237336 (PMC8658785; doi:10.3390/molecules26237336)
Supplement: Supplementary file 1 [file molecules-26-07336-s001.zip › Optimized CA-2@Ti38.xyz]

164

Ti     -15.56102541     -10.88297938       0.44350026
Ti     -16.61188742     -14.05379970       0.09522859
O     -16.85733435     -14.50600214      -1.66818200
O     -15.56243125     -10.51207345      -1.39872775
O     -16.80595389     -12.29273289       0.46749605
Ti      -9.06260874      -7.68581394       1.00390413
Ti      -4.12608887     -10.70135476       0.64767997
Ti      -5.13254739     -14.00484884       0.73300723
Ti      -4.40127973     -10.28561903      -3.14243672
Ti      -6.62224887      -8.03156264      -2.58911867
Ti      -5.89353496      -8.44519870       0.63304225
Ti      -7.16106290     -11.65629007       1.20693376
O     -11.58957950      -7.27593731       3.08569543
O      -7.14227448     -13.31001314       0.72045022
O      -7.45106174      -9.61473515      -2.33210830
O      -6.13688049     -10.21095996       0.19265124
O      -5.26939733     -13.92794621      -1.19245748
O      -4.21355018     -11.10700051      -1.35388192
O      -9.14595681      -7.61788911      -0.80659376
O      -7.35452041      -8.01679977       1.65927824
O      -8.53545178     -11.44005778       2.52358507
O      -5.06808895      -8.61211281      -3.48492678
O      -5.94148455     -15.49387748       1.38748835
O      -5.41934980     -11.60192475      -3.85208130
O      -4.97825165     -12.12160082       1.54645712
O     -10.19563556      -9.09936473       1.52948748
O      -4.05351890     -13.99648009      -3.35724695
O      -2.55380711     -10.46457698      -3.15218198
O      -7.89180906      -6.87616915      -3.26282368
O      -5.90805615      -7.51088731      -0.93367902
O      -8.64383724     -11.13964950       0.06764541
Ti      -3.36548324     -14.53296919      -1.54832353
Ti      -2.30213048     -11.40769931      -1.53219971
O      -3.05309322     -16.29527068      -1.97017178
O      -2.02916127     -13.16801076      -1.70651448
O      -3.41164536     -14.48209191       0.36693550
O      -2.29571730     -10.88792184       0.24978769
O      -4.22208913      -8.98031912       1.32116308
O      -9.52053090      -5.99118653       1.60712580
Ti      -7.65965523     -19.46174352      -4.41645578
Ti      -6.83424447     -20.34614603      -0.81692850
Ti      -9.47377789     -18.66270287       0.17359800
O      -9.47195146     -19.17146150      -4.07914663
O      -8.64397700     -20.24343463      -0.15606741
O      -8.26707674     -17.54014585       0.97937259
O      -6.88081048     -19.51393037      -2.68990647
O      -5.94469776     -17.00948278      -2.34839796
O     -11.16088171     -18.60291913       1.01596890
O      -7.11784533     -17.89483848      -5.08805600
O      -5.85239602     -19.34454265       0.04197341
O      -6.44148726     -20.83489072      -4.81753361
O      -4.72730161     -16.67086655      -4.47486892
O     -10.01864889     -17.90675737      -1.44229242
Ti      -5.37897406     -20.63475880      -3.27439697
Ti      -4.22236605     -17.43378703      -2.89722691
O      -4.08805055     -19.29821941      -3.11818970
O      -5.68416891     -21.62493883      -1.81991412
Ti     -11.63202426     -13.59732231      -3.05856023
Ti     -10.26120933     -14.37975581       0.32509268
Ti     -13.14503183     -16.60815483      -2.79103603
Ti     -12.33663519     -17.32552744       0.41688289
Ti      -6.52936487     -16.43939380      -3.98985288
Ti     -15.07304771     -14.46693650      -2.32866333
Ti     -14.00498372     -11.22859283      -2.03035670
Ti     -14.37094550     -15.18060209       1.41454324
Ti     -13.14229197     -12.07765344       1.64710303
Ti      -8.63482487     -14.36681566      -2.53174260
Ti      -7.77828039     -15.75722868       0.90630798
Ti      -9.95651979     -17.58338597      -3.24064133
O     -14.85836356     -16.07685347      -3.30287589
O     -13.77085404     -16.92511786       1.51860453
O     -14.72051978     -12.82190383      -2.95951174
O     -13.36851686     -13.88601287       2.19318657
O      -8.65275825     -16.27300356      -3.37705822
O     -16.20081024     -15.06633606       1.62968412
O     -14.65376583     -11.37594340       2.18583938
O     -10.32205370     -14.07652608      -1.65739772
O      -9.19539595     -14.94831225       1.75088041
O     -13.12267892     -17.60925295      -1.26097793
O      -6.80607882     -14.54736961      -3.83463891
O     -12.89656200     -14.85060341      -2.27042338
O     -11.62969322     -15.62385292       0.36117584
O     -12.03646317     -12.08854941      -2.37176240
O     -14.74213114     -14.33861472      -0.31174824
O     -13.69029028     -11.61222703      -0.12380584
O      -9.79365337     -13.71592297      -4.02808069
O      -8.41661841     -15.22723863      -0.72704972
O     -11.63456463     -16.96966818      -3.81463733
Ti     -13.66343498      -4.82718161       1.06583098
Ti     -14.76771976      -8.00539396       1.62351770
O     -13.52872308      -4.11690325      -0.57385272
O     -16.05317057      -9.19808677       1.06257450
O     -14.92998175      -6.14383445       1.43735204
Ti      -9.63166110      -7.04417775      -2.53595909
Ti     -11.24190769     -10.02205292      -3.15756647
Ti      -9.92901629     -11.05723337       1.42965782
Ti      -5.63369851     -13.30187487      -3.03097430
Ti     -12.36156283      -5.47079648      -1.44869293
Ti     -12.30011848      -8.92431765       2.39126680
Ti     -11.27433235      -5.78184855       2.15332936
Ti      -8.74730563     -10.95474121      -2.12855183
O     -13.12164798      -9.83788933      -2.75775265
O     -11.87347884     -10.81847720       2.40588944
O     -13.32283477      -6.60262768      -2.14587076
O      -7.80555673     -12.74416761      -2.23051161
O     -13.95826476      -8.59624232       3.17548507
O     -12.47488621      -4.36362482       2.43933230
O     -10.37164164     -10.19031071      -1.53900134
O     -10.63514700      -8.29132612      -3.46607676
O     -10.60710540      -5.54332646      -2.26837739
O     -10.86259997     -12.72302026       0.90154530
O     -13.17800983      -8.57233666       0.82768371
O     -12.22247795      -6.03974703       0.53171093
O      -9.57338347     -11.07906527      -3.71934841
H     -24.91951175     -13.78262891     -11.98704962
H      -9.59677734     -12.73474420      -4.19048373
H     -26.69513260     -14.79768108     -13.35643998
H     -24.92501914     -13.13480093     -16.91340997
H     -23.11228783     -12.10094216     -15.51203517
H     -14.81877740      -9.96122304      -8.93730931
H     -27.13180015     -16.08334117     -14.83302239
C     -20.31299707     -10.06517424     -10.30168129
C     -21.26796082     -10.50905463     -11.23441355
C     -20.88178238     -11.23581287     -12.35250282
C     -19.49346087     -11.49561822     -12.59251118
C     -18.54864758     -11.10947028     -11.58994920
C     -18.98165089     -10.38902479     -10.45242307
C     -19.04803027     -12.16137715     -13.75885102
C     -17.71022412     -12.45011180     -13.92473346
C     -16.77988200     -12.15559638     -12.90998964
C     -17.18404006     -11.51573318     -11.74768832
N     -16.30855633     -11.25072157     -10.68839576
C     -15.59907741     -12.22644622     -10.24931407
C     -14.69080893     -12.10562073      -9.11155014
N     -21.80885107     -11.72900254     -13.27656404
C     -22.83466866     -12.34906312     -12.81515041
C     -23.88780029     -12.89477777     -13.66592827
C     -14.15104262     -13.28181417      -8.56837574
C     -13.38987619     -13.23911796      -7.41029551
C     -13.13376621     -12.01141645      -6.78823709
C     -13.62564796     -10.82587023      -7.35576199
C     -14.40396641     -10.87204851      -8.50208074
C     -24.90685144     -13.65256289     -13.07152410
C     -25.89664924     -14.23961287     -13.85116702
C     -25.89149154     -14.07132089     -15.24040507
C     -24.89415263     -13.27986706     -15.83237324
C     -23.89931607     -12.70588315     -15.05889156
C     -12.39455564     -11.97614437      -5.49723543
O     -11.99829459     -10.87162507      -5.04544050
O     -12.23863888     -13.12553851      -4.91971811
C     -26.92465068     -14.67507326     -16.13626119
O     -27.20046533     -14.22759738     -17.22703304
O     -27.56520394     -15.79037425     -15.66687855
H     -20.63701204      -9.47163439      -9.44467758
H     -22.32157700     -10.25524512     -11.10320437
H     -18.23983220     -10.08434547      -9.71427715
H     -19.78001739     -12.42347693     -14.52253971
H     -17.36567346     -12.92822149     -14.84390220
H     -15.72483442     -12.40350742     -13.04154840
H     -15.70314647     -13.24264247     -10.67298704
H     -22.94764643     -12.53920521     -11.73163343
H     -14.36132913     -14.24087968      -9.04753112
H     -12.99447102     -14.15351860      -6.96997451
H     -13.40993117      -9.87640299      -6.86440039
