# Supplementary material for: Synthesis and Computational Characterization of Organic UV-Dyes for Cosensitization of Transparent Dye-Sensitized Solar Cells
Source: Molecules. 2021 Dec 3;26(23):7336. doi: 10.3390/molecules26237336 (PMC8658785; doi:10.3390/molecules26237336)
Supplement: Supplementary file 1 [file molecules-26-07336-s001.zip › Optimized Py-1&VG20 Dimer.xyz]

   128
 Py-1/VG20-C2 Dimer
N       7.09889766     -0.24000776      1.96932852
C       7.60753971      0.89190570      1.68133665
N      -0.16057524     -1.05609180      2.62479295
C      -0.74743861     -1.94767628      1.92696467
C       3.46139040     -1.33341051      2.21346100
C       3.51132428     -0.01703477      2.65105355
C       4.80928199      0.55553488      2.61175596
C       5.73355723     -0.34901204      2.15405292
S       5.03710159     -1.92336844      1.82049339
C       2.15736540     -1.87953303      2.15176011
C       1.21849657     -0.95979068      2.54171035
S       1.93072148      0.56592630      3.04115848
H       6.99424487      1.78751784      1.51790907
H      -0.20880733     -2.60080042      1.23139522
H       5.06289011      1.55745240      2.92780966
H       1.91887640     -2.88603989      1.83929427
C       9.05858066      1.04558200      1.50097466
C       9.60807551      2.30128812      1.26297835
C       9.91618648     -0.05613322      1.51505048
C      10.97775377      2.40378924      1.03839364
H       8.98289625      3.18601025      1.22751854
C      11.26673969      0.15778973      1.28706504
H       9.51766712     -1.04678639      1.69416598
N      11.80236581      1.35921407      1.04796447
H      11.41972573      3.37014149      0.82074490
H      11.96021896     -0.67755808      1.29075170
C      -2.19841663     -2.15840874      2.00883645
C      -3.04267678     -1.29577387      2.71081177
C      -2.76118892     -3.25561058      1.36621525
C      -4.39920789     -1.57677555      2.73275064
H      -2.63200876     -0.43192085      3.21788025
C      -4.13613261     -3.44291863      1.45295767
H      -2.14791496     -3.92958654      0.77675384
N      -4.95193426     -2.62895517      2.11773715
H      -5.08246406     -0.92900802      3.27351687
H      -4.59876380     -4.28443142      0.94340249
C      -3.10549238     -3.54530240     -1.87075189
C      -1.92759244     -4.27275839     -1.95303133
C      -0.68571638     -3.70466095     -1.73909086
C      -0.55408024     -2.30093158     -1.47463406
C      -1.77426404     -1.58308623     -1.35835582
C      -3.04881386     -2.16513922     -1.53651945
H      -4.05601782     -4.00722362     -2.09625388
H      -1.97913038     -5.32685959     -2.20692953
H       0.20526904     -4.30480000     -1.85833317
Cl     -1.68049322      0.10839979     -0.88811012
C      -4.20676019     -1.36785903     -1.29280202
H      -4.05448025     -0.30686547     -1.20036872
C      -5.48944152     -1.87376199     -1.14971850
C       0.68104978     -1.62336039     -1.34373326
H       0.64741054     -0.55413396     -1.21971058
C       1.94546349     -2.24020913     -1.41427446
H       1.98431104     -3.32349185     -1.45093508
C       3.35231070     -0.05392566     -1.56501887
C       3.14156187     -1.56388733     -1.44556143
N       4.38126868     -2.17587395     -1.45448146
C       4.58863485     -3.60653593     -1.35356851
C       4.50343813     -4.30120500     -2.70977259
H       3.84444800     -4.00433389     -0.65773314
H       5.56275416     -3.77183508     -0.89065748
H       4.64677793     -5.37750651     -2.59769457
H       3.53045002     -4.12513843     -3.17213813
H       5.27354169     -3.91557040     -3.38061153
C       2.87374191      0.39246169     -2.96656538
H       1.79801896      0.23417694     -3.06478112
H       3.09424952      1.45078563     -3.12179976
H       3.38291123     -0.18265014     -3.74256258
C       2.64390538      0.75005974     -0.44320231
H       3.36812747      1.29316726      0.16419241
H       1.93588764      1.47054362     -0.86243521
H       2.09153259      0.08722665      0.22069535
C       7.51688408      3.32541150     -1.45329421
C       8.00119456      2.03796112     -1.48349479
C       7.12565297      0.93333207     -1.49674923
C       5.71112186      1.16051381     -1.49500682
C       5.24187784      2.50809166     -1.48607315
C       6.11643544      3.55746895     -1.46309308
H       8.70360301     -0.53732221     -1.47565311
H       9.07425886      1.87641474     -1.48062870
C       7.62826488     -0.39524271     -1.48852323
C       4.86596009      0.03812492     -1.50021450
H       4.17595563      2.69721479     -1.49374346
H       5.75280663      4.57688462     -1.45194712
C       5.39805192     -1.23731431     -1.48328161
C       6.79131688     -1.47780289     -1.47731675
H       7.19045321     -2.48389367     -1.46920801
C       8.49284425      4.43709891     -1.39296689
O       9.68275401      4.30955960     -1.25480722
O       7.91321043      5.65021123     -1.49098598
H       8.62657597      6.29909726     -1.43930539
C      -6.62306481     -1.10860970     -0.90194508
C      -6.72766141      0.41153852     -0.76731573
N      -7.85912222     -1.64466093     -0.72168706
C      -5.90753584      0.88855582      0.45120602
C      -6.31328133      1.10222724     -2.08070839
C      -8.21155125      0.58854803     -0.48901587
C      -8.16968423     -3.06812039     -0.67973259
C      -8.80631176     -0.65426867     -0.45370843
H      -4.83963073      0.71565314      0.31748268
H      -6.06824660      1.95352176      0.62231099
H      -6.22695416      0.34816653      1.34424936
H      -6.92420964      0.73482551     -2.90737681
H      -6.45439073      2.18066080     -2.00964781
H      -5.26746464      0.90967585     -2.31810549
C      -8.98204295      1.74772657     -0.25680309
C      -8.05023913     -3.62659698      0.73541159
H      -7.50073793     -3.57834006     -1.37191815
H      -9.17830310     -3.19392696     -1.07718524
C     -10.17559869     -0.84720571     -0.17686154
C     -10.37603569      1.57180221      0.01365166
C      -8.46277460      3.07541969     -0.26957876
H      -8.22085948     -4.70459748      0.72921318
H      -7.06317650     -3.41653913      1.15578852
H      -8.79398352     -3.16583941      1.38951577
C     -10.93574239      0.26755746      0.04935319
H     -10.61131848     -1.83686930     -0.13351515
C     -11.18689436      2.70493154      0.25181025
C      -9.27190339      4.14964897     -0.03644707
H      -7.41265669      3.24044740     -0.46499693
H     -11.99285311      0.16685184      0.26758646
C     -10.65173571      3.96827709      0.22685099
H     -12.24238701      2.56783683      0.45610033
H      -8.88126009      5.15971613     -0.04572921
C     -11.47552933      5.17866804      0.47118698
O     -11.05423470      6.30338661      0.45899130
O     -12.76955746      4.89456878      0.71438613
H     -13.21389892      5.73947613      0.86046872
H      -5.61156917     -2.94921586     -1.17486505
