# Supplementary material for: Synthesis and Computational Characterization of Organic UV-Dyes for Cosensitization of Transparent Dye-Sensitized Solar Cells
Source: Molecules. 2021 Dec 3;26(23):7336. doi: 10.3390/molecules26237336 (PMC8658785; doi:10.3390/molecules26237336)
Supplement: Supplementary file 1 [file molecules-26-07336-s001.zip › Output Trajectory of Batch Optimization.xyz]

         125
 Energy =      0.10627333 a.u.  #Cluster:    1
C          -0.00537570      3.83375637      1.12256411
N           0.10978571      3.77896814      2.40570103
C          -1.45695554     -1.07205976     -0.25706904
N          -1.80798104     -1.61477077      0.86155799
C          -0.38770667      2.63370961      0.40974003
C          -0.19546264      2.37415321     -0.92804675
C          -0.60622576      1.06357355     -1.30415446
C          -1.10672405      0.33555586     -0.25010795
S          -1.12659080      1.28308734      1.20930344
H           0.17208518      4.73346043      0.50692286
H          -1.36346514     -1.60225911     -1.23079721
H           0.24403032      3.06525896     -1.63373847
H          -0.48694734      0.68564847     -2.31699249
C           0.50145225      4.86438652      3.20247223
C           1.82754878      5.32087319      3.20927764
C          -0.42625814      5.42239936      4.09529259
C           2.17382617      6.32113170      4.12276712
H           2.56498673      4.90403801      2.53194322
C           0.01876242      6.41958446      4.96589420
H          -1.45668483      5.08165215      4.10559469
N           1.29189628      6.86095996      4.98474640
H           3.19507342      6.72147275      4.17680297
H          -0.65817830      6.90004266      5.68323734
C          -2.08521308     -2.98519049      1.01078847
C          -1.21810514     -3.98439413      0.55631502
C          -3.21292625     -3.34358600      1.76650411
C          -1.49512720     -5.31043566      0.90122731
H          -0.33266738     -3.74252794     -0.04176056
C          -3.40845302     -4.69696783      2.05186666
H          -3.91151251     -2.58867500      2.10885259
N          -2.56430950     -5.66338454      1.64023793
H          -0.84126044     -6.13219686      0.57957630
H          -4.27109430     -5.03984982      2.63356576
C           2.38754173     -4.27219295      0.97968632
C           2.21614469     -5.01390806     -0.20767339
C           1.80950257     -4.42328742     -1.37625089
C           1.54293138     -3.00908435     -1.47623508
C           1.79837548     -2.30194149     -0.26781172
C           2.16981928     -2.90222671      0.92223754
H           2.67276278     -4.76326966      1.89487246
H           2.41212428     -6.08537484     -0.17734461
H           1.68395437     -5.02003282     -2.27442661
CL          1.70730983     -0.57658163     -0.25844605
C           2.27621839     -2.06257035      2.11531548
H           3.28057689     -1.88980024      2.50872466
C           1.15176279     -1.52810288      2.64427581
C           1.03385050     -2.39635165     -2.59672965
H           0.83434636     -1.33205254     -2.57521155
C           0.80392700     -3.05867163     -3.84252508
H           1.22351363     -4.06578410     -3.93078423
C          -0.56010204     -1.17319264     -5.01039673
C           0.14142583     -2.53061396     -4.89200370
N           0.02991448     -3.19604506     -6.16659981
C           0.08879185     -4.65446849     -6.26024882
C          -1.11966437     -5.33620493     -5.60684791
H           1.03524728     -4.99295143     -5.77544073
H           0.16845954     -4.94335920     -7.33220478
H          -1.03363686     -6.42525623     -5.64722128
H          -1.21226443     -5.04300613     -4.55113647
H          -2.05501628     -5.05089956     -6.10157803
C          -1.69126864     -1.08163638     -3.97939345
H          -1.32179243     -1.33169545     -2.97752626
H          -2.14513052     -0.08813078     -3.95667615
H          -2.48555946     -1.80086380     -4.21677117
C           0.45401779     -0.03445572     -4.88048233
H           1.19166797     -0.08728423     -5.69256962
H          -0.02098352      0.94759008     -4.93023747
H           1.01973854     -0.10565038     -3.94186153
C          -3.43325636      1.53583850     -8.61666063
C          -3.09378352      0.31896319     -9.16693187
C          -2.32266873     -0.61227273     -8.43116278
C          -1.89499116     -0.27818043     -7.11342123
C          -2.26757642      0.99099817     -6.57341794
C          -3.01397123      1.87341453     -7.30172043
H          -2.32489705     -2.09729090    -10.00599525
H          -3.41949882      0.06247257    -10.17995768
C          -1.98014353     -1.87178712     -8.99543337
C          -1.13865734     -1.21940201     -6.41187048
H          -1.94138110      1.23772563     -5.56501094
H          -3.29929514      2.84366183     -6.89160370
C          -0.80756856     -2.45493999     -6.99450280
C          -1.23850789     -2.79290635     -8.30119996
H          -0.97675177     -3.75343974     -8.73108218
C          -4.23178711      2.46408212     -9.41290744
O          -4.65899270      2.31600872    -10.53267110
O          -4.49428521      3.62722350     -8.74803882
H          -5.03306507      4.25902786     -9.28118624
C           1.08562904     -0.50681233      3.62679302
C           2.22477793      0.45695986      4.03943779
N          -0.03994625     -0.17320710      4.27496559
C           3.33364263     -0.31635048      4.74364463
C           2.70804696      1.21249380      2.80878785
C           1.50223452      1.37540457      5.00677545
C          -1.32577976     -0.87397111      4.18422468
C           0.17475746      0.96758457      5.11353547
H           3.95321903     -0.88766159      4.03912584
H           4.01355550      0.36197085      5.27948538
H           2.94100213     -1.01633192      5.49214976
H           1.90201826      1.81488201      2.35806422
H           3.52041562      1.90804949      3.05089438
H           3.07627920      0.53803010      2.02154694
C           1.96304901      2.48955022      5.73379678
C          -1.28161059     -2.17386813      4.98131145
H          -1.56133033     -1.08891036      3.10190134
H          -2.14228252     -0.20674196      4.54223944
C          -0.76352686      1.62392948      5.92913099
C           1.02698784      3.15330368      6.56922699
C           3.29906087      2.97258890      5.65833446
H          -2.24438180     -2.70168058      4.91369785
H          -0.52074480     -2.86836802      4.59595904
H          -1.07325192     -2.00883812      6.04415831
C          -0.32137342      2.70765450      6.64915223
H          -1.79762170      1.29008987      5.97971104
C           1.44932500      4.28986939      7.31364695
C           3.68180283      4.07117530      6.37898019
H           4.00911671      2.46034912      5.00919624
H          -1.01103789      3.25375950      7.29753550
C           2.74308646      4.73526555      7.21236368
H           0.72668463      4.80580329      7.95462592
H           4.70420326      4.46054011      6.32617293
C           3.20886700      5.93548186      7.92948376
O           4.28414849      6.47045612      7.84560266
O           2.25480029      6.41593685      8.76901945
H           2.52261316      7.25766098      9.21801139
H           0.18191147     -1.85330186      2.21951668
         125
 Energy =      0.10840232 a.u.  #Cluster:    2
C           1.51353260      1.64268594     -1.15112178
N           2.02340594      2.58071959     -0.42259202
C           2.08209975     -2.72853088      1.78537976
N           2.30243599     -2.27658033      2.97267670
C           1.65574230      0.27628812     -0.68678876
C           1.17581204     -0.85148872     -1.30944053
C           1.30607659     -2.02457547     -0.51224759
C           1.88980577     -1.77948455      0.70978597
S           2.33774517     -0.11032064      0.86615569
H           0.93664964      1.78664607     -2.08947475
H           2.01552868     -3.79711806      1.51465101
H           0.70676929     -0.85726637     -2.28903220
H           0.94934995     -2.98984065     -0.84376230
C           1.88718693      3.95052842     -0.70472337
C           0.64868433      4.54487412     -0.96914702
C           3.02715354      4.76070411     -0.58054565
C           0.58969179      5.93727021     -1.07339892
H          -0.25926416      3.94102719     -1.07725042
C           2.86729391      6.14230892     -0.71004910
H           4.00044221      4.32006809     -0.39600560
N           1.67435286      6.72489441     -0.94148486
H          -0.35834064      6.45541569     -1.26983583
H           3.71870004      6.82671657     -0.62714100
C           2.46189568     -3.08560046      4.10597954
C           3.71999883     -3.16259812      4.72236254
C           1.36003719     -3.71554235      4.70352307
C           3.82080546     -3.87018297      5.92232123
H           4.58424873     -2.68075085      4.27645226
C           1.56481306     -4.39485870      5.90793626
H           0.37659956     -3.66921595      4.24852854
N           2.76736472     -4.47270393      6.50818152
H           4.77728639     -3.97301806      6.45068007
H           0.74315786     -4.90721888      6.42501869
C          -2.62128258      3.40086855     -1.81836668
C          -2.84992960      4.30025901     -0.80987913
C          -2.48354487      4.02828833      0.52602577
C          -1.92503045      2.78812489      0.80056883
C          -1.74665139      1.85849306     -0.20794218
C          -2.02090812      2.10910766     -1.58112481
H          -2.92422497      3.62776907     -2.83606567
H          -3.32456005      5.25651941     -1.02786106
H          -2.63570193      4.76544242      1.29593331
CL         -1.18196492      0.29870624      0.27839430
C          -1.71973950      1.21140476     -2.57442334
H          -1.39051926      0.21363431     -2.31642212
C          -1.85525416      1.49453451     -3.97237690
C          -1.43709273      2.43777134      2.13543694
H          -2.18527156      2.17464170      2.88589615
C          -0.10092617      2.41802425      2.34798016
H           0.54928815      2.80073297      1.53715265
C          -0.03929554      0.88714888      4.51442834
C           0.56608310      1.84737029      3.46185319
N           1.87892667      1.99586909      3.69364538
C           2.79366886      2.86454512      2.94401197
C           2.60045087      4.32117857      3.35407538
H           2.60750389      2.74440519      1.83784996
H           3.84402383      2.53315993      3.10901813
H           3.28328406      4.97484228      2.79142902
H           1.58301228      4.67894590      3.13910603
H           2.79310600      4.48746554      4.41971419
C          -1.06565501      1.62900596      5.36275454
H          -1.99242464      1.83267150      4.80982622
H          -1.35012238      1.04081991      6.24719344
H          -0.68024894      2.58618377      5.73675117
C          -0.61302860     -0.33433968      3.80963435
H           0.15392753     -0.85896794      3.21519808
H          -1.00926687     -1.06701811      4.52270274
H          -1.42726550     -0.07610336      3.11736059
C           1.77404557     -2.03777792      8.61194737
C           2.83391880     -1.33576103      8.09143380
C           2.63933955     -0.46551283      6.98442324
C           1.33628121     -0.32924717      6.43781030
C           0.25827173     -1.05934179      7.01011135
C           0.47030157     -1.89847957      8.07141134
H           4.72881598      0.09787049      6.87172299
H           3.83743034     -1.44793796      8.51683939
C           3.74155798      0.23785999      6.42398285
C           1.18755945      0.52957319      5.33193544
H          -0.73828450     -0.94881960      6.58314979
H          -0.35085241     -2.47235968      8.51196976
C           2.29057057      1.20296738      4.81265494
C           3.58638648      1.07019954      5.34182021
H           4.43015748      1.59962564      4.90463635
C           2.03202534     -2.96112668      9.73145817
O           3.04454774     -3.06801775     10.37441120
O           0.94729922     -3.73138350     10.00555464
H           1.11697925     -4.39781474     10.71914960
C          -2.03699915      0.56551446     -4.93038477
C          -2.25875343     -0.94489166     -4.78296376
N          -2.17493949      0.89975854     -6.32681312
C          -1.03112370     -1.62993508     -4.17058938
C          -3.52002729     -1.19242839     -3.95234082
C          -2.44373788     -1.39210222     -6.22074034
C          -1.49188402      2.06615574     -6.88540008
C          -2.30587450     -0.27625031     -7.06271950
H          -1.02086860     -1.50795186     -3.08071340
H          -1.02173097     -2.70308671     -4.38585537
H          -0.10693772     -1.20677964     -4.57867943
H          -4.40662450     -0.79915052     -4.46469018
H          -3.68500897     -2.25450602     -3.75972683
H          -3.45417507     -0.67262246     -2.98401775
C          -2.70073418     -2.65851726     -6.75291372
C           0.03237435      1.89727364     -6.92210574
H          -1.76752340      2.95554754     -6.27028671
H          -1.88868983      2.25900751     -7.90724470
C          -2.38858028     -0.39729092     -8.47108460
C          -2.78694568     -2.78376264     -8.16950542
C          -2.87459764     -3.82774868     -5.94995721
H           0.52341705      2.79479129     -7.30777646
H           0.42813979      1.70073837     -5.91630798
H           0.32507989      1.05231212     -7.55547834
C          -2.62680468     -1.64066925     -8.99908169
H          -2.27195876      0.47660860     -9.10229446
C          -3.03061058     -4.05679182     -8.74243024
C          -3.10879005     -5.04419215     -6.52397574
H          -2.82318033     -3.72256648     -4.86714731
H          -2.69813292     -1.77060098    -10.07994683
C          -3.18465721     -5.16346060     -7.93982261
H          -3.09387408     -4.14517154     -9.83072338
H          -3.24396479     -5.94300557     -5.91834636
C          -3.43097523     -6.49442438     -8.48992043
O          -3.56733596     -7.54101309     -7.90505574
O          -3.50256410     -6.47897822     -9.85433143
H          -3.67149804     -7.37044758    -10.24090963
H          -1.79568505      2.55136138     -4.24921269
         125
 Energy =      0.11023764 a.u.  #Cluster:    3
C           1.95730070     -2.45075283     -2.89053724
N           2.18530563     -1.66725075     -3.89011874
C           0.99306973      0.85196218      1.14182814
N           1.40768838      2.00756498      0.72921049
C           1.60985522     -1.85725223     -1.61761017
C           0.88139055     -2.43975005     -0.60436546
C           0.63834233     -1.55445306      0.48221322
C           1.18720707     -0.30579347      0.29101117
S           2.04377722     -0.22816097     -1.21548139
H           2.00160307     -3.55351139     -2.92399510
H           0.43449507      0.66913713      2.09079577
H           0.50410170     -3.45190155     -0.62110503
H           0.04823063     -1.84148931      1.34722084
C           2.49857269     -2.11693531     -5.18081845
C           1.58512163     -2.85376256     -5.94861200
C           3.71378378     -1.71140016     -5.75439165
C           1.92268386     -3.14436782     -7.27416044
H           0.63782734     -3.17794531     -5.53253567
C           3.96014944     -2.05857413     -7.08400715
H           4.43398722     -1.14229025     -5.17447089
N           3.08324011     -2.75514939     -7.83418995
H           1.24446235     -3.70869750     -7.92984552
H           4.89388260     -1.77848151     -7.58747499
C           1.17368667      3.18833901      1.46851845
C           1.45182770      4.39354716      0.80157616
C           0.69051318      3.23541245      2.78237031
C           1.21455173      5.59408177      1.47471852
H           1.83716030      4.38644197     -0.20958759
C           0.49136455      4.48766407      3.37333528
H           0.42390055      2.32764034      3.33011448
N           0.74727929      5.64574178      2.73695829
H           1.39896343      6.56253551      0.99898541
H           0.10245276      4.58056591      4.39573951
C          -2.62413481      3.30869080      2.52210845
C          -2.81914845      4.35805361      1.65926353
C          -2.60687830      4.22549439      0.27314215
C          -2.22080916      2.98035988     -0.20700307
C          -2.07199702      1.91428825      0.66161971
C          -2.19856870      2.00936360      2.07309215
H          -2.80065183      3.44133615      3.58528247
H          -3.13762264      5.32751313      2.04266891
H          -2.72877463      5.07281856     -0.38119345
CL         -1.71642144      0.38436535     -0.05863932
C          -1.88398940      0.96415481      2.91813810
H          -1.64554011     -0.00424326      2.49711363
C          -1.90811612      1.05145002      4.34127261
C          -1.90644973      2.79887843     -1.62430656
H          -2.74882386      2.81950356     -2.31985057
C          -0.62144328      2.63238993     -2.00259218
H           0.16645405      2.69747282     -1.22157885
C          -0.83302734      1.35664333     -4.32448321
C          -0.15475437      2.30409212     -3.30475955
N           1.01290606      2.73193012     -3.80090380
C           1.92207124      3.70315037     -3.17604453
C           3.02479710      3.01059346     -2.38637351
H           1.32638952      4.37840350     -2.51001942
H           2.35088993      4.34993298     -3.97707229
H           3.83364767      3.70915678     -2.13635220
H           2.65538165      2.60919131     -1.42325925
H           3.47522102      2.17315148     -2.93483842
C          -1.06746956      0.00065003     -3.67704556
H          -1.61827393     -0.67924839     -4.33772186
H          -0.12097371     -0.50284415     -3.42544321
H          -1.64594036      0.08427977     -2.74345843
C          -2.12217442      1.98732509     -4.84110093
H          -1.99745230      3.04562467     -5.10017655
H          -2.47098333      1.48291505     -5.75421617
H          -2.93906028      1.90623856     -4.10932039
C           0.44734055     -0.82624561     -9.03843265
C           1.46098987      0.02833356     -8.68220800
C           1.39101890      0.74099505     -7.45346814
C           0.24942173      0.57409702     -6.62600555
C          -0.79081589     -0.30520134     -7.03544496
C          -0.69250776     -0.99797080     -8.21248858
H           3.32998919      1.67337787     -7.71646270
H           2.33625914      0.15623685     -9.32869465
C           2.46434916      1.58517992     -7.05447596
C           0.21895988      1.29410239     -5.41629248
H          -1.66026719     -0.42881691     -6.38971821
H          -1.47790215     -1.69000204     -8.53038291
C           1.28768776      2.11437269     -5.06433583
C           2.43282237      2.27065308     -5.86380537
H           3.26073408      2.89906138     -5.54337303
C           0.57375541     -1.58495331    -10.29597360
O           1.16273704     -1.27110606    -11.29597977
O          -0.08815281     -2.77042070    -10.21319196
H           0.00968489     -3.32747666    -11.02683011
C          -1.55033655      0.06752244      5.19276306
C          -1.03827164     -1.34397827      4.89174892
N          -1.53558784      0.24696244      6.62606002
C          -2.06638429     -2.13562725      4.07991942
C           0.32156309     -1.26494934      4.18868130
C          -0.87594523     -1.94032073      6.27789435
C          -2.44605042      1.19878591      7.26510376
C          -1.24945794     -0.97563199      7.22906925
H          -2.33561020     -1.60826964      3.15421891
H          -1.70087076     -3.12985965      3.81333583
H          -2.99342934     -2.26389585      4.65114067
H           1.04118127     -0.71616746      4.81023501
H           0.74016178     -2.25673623      3.99927434
H           0.23571114     -0.73401717      3.23538410
C          -0.44147937     -3.20599405      6.67817517
C          -3.91724068      0.78455899      7.14359975
H          -2.28407308      2.19772459      6.79497364
H          -2.15813973      1.30770533      8.33436875
C          -1.22153914     -1.25815315      8.61666188
C          -0.40133141     -3.48924104      8.07417304
C          -0.04138603     -4.22661043      5.76109920
H          -4.58113570      1.53023478      7.58866387
H          -4.20365938      0.66393106      6.08846087
H          -4.10452274     -0.17596099      7.63695005
C          -0.79816367     -2.50037166      9.01506903
H          -1.52293287     -0.50270692      9.33376381
C           0.03533009     -4.76314043      8.51424857
C           0.37604509     -5.44713048      6.20816792
H          -0.07845293     -4.00610911      4.69571031
H          -0.76083278     -2.75029756     10.07644124
C           0.41738185     -5.72139723      7.60373185
H           0.06437871     -4.97233981      9.58740263
H           0.68418022     -6.23259015      5.51487888
C           0.87655073     -7.04558922      8.01520904
O           1.23831186     -7.96847454      7.32687550
O           0.87130979     -7.18984420      9.37397638
H           1.17904468     -8.07955179      9.66766045
H          -2.24643422      2.00763229      4.75502856
         125
 Energy =      0.11030227 a.u.  #Cluster:    4
C          -1.28822545      0.62607210     -0.86700598
N          -1.63599300      1.81915602     -0.50252120
C          -0.84443561     -2.08882726      3.66366764
N          -0.81506000     -1.17497849      4.57491919
C          -1.15294030     -0.40284949      0.14565553
C          -0.59409853     -1.64893739     -0.03223064
C          -0.45967528     -2.37562264      1.18326296
C          -0.91312458     -1.67542226      2.27901174
S          -1.55733356     -0.13600979      1.81135214
H          -1.01901633      0.32514279     -1.90804865
H          -0.81836900     -3.17648816      3.85238300
H          -0.25287564     -2.04007911     -0.98558716
H          -0.02284446     -3.36282225      1.22169295
C          -1.70734870      2.88289573     -1.42926301
C          -1.70560280      4.17741222     -0.88370444
C          -1.78700782      2.73006348     -2.81959915
C          -1.76273577      5.26488504     -1.75870451
H          -1.65236741      4.32423831      0.18684838
C          -1.84732910      3.88157865     -3.61139331
H          -1.75813974      1.74565680     -3.29104548
N          -1.83722891      5.12519786     -3.09616743
H          -1.74628782      6.29576884     -1.39093535
H          -1.89753024      3.81940427     -4.70616951
C          -0.71542165     -1.44820076      5.94716072
C          -1.68874976     -0.91026834      6.80376756
C           0.37630262     -2.13956437      6.49198945
C          -1.52078732     -1.08264985      8.17893243
H          -2.54295140     -0.37586165      6.39905983
C           0.45407156     -2.25637064      7.88346268
H           1.14543980     -2.56277681      5.85535264
N          -0.46983416     -1.73662302      8.71281553
H          -2.24895874     -0.69153045      8.90004205
H           1.28396762     -2.78771542      8.36949900
C           2.19376643      4.17077336     -1.57382279
C           1.93088088      4.14847553     -2.95762904
C           1.52258381      3.00388055     -3.59493076
C           1.34580139      1.75502609     -2.90168294
C           1.69592897      1.81917156     -1.52690369
C           2.05700552      2.98132960     -0.86915592
H           2.47573006      5.08947766     -1.08671928
H           2.04993631      5.07365183     -3.52162206
H           1.33030989      3.01822599     -4.66370371
CL          1.68144532      0.37530343     -0.57730476
C           2.21970805      2.96401642      0.58462838
H           3.23211441      3.10640551      0.96895712
C           1.13217519      2.79843468      1.36659779
C           0.83440963      0.61362823     -3.48607898
H           0.82981645     -0.31273794     -2.92632379
C           0.34359948      0.55523796     -4.82348837
H           0.42764349      1.48141403     -5.40263962
C          -0.45283501     -1.92706191     -4.83987938
C          -0.21300371     -0.52582678     -5.40866471
N          -0.76515475     -0.48878985     -6.74309095
C          -0.23326375      0.44117303     -7.74121222
C           1.20870074      0.11483422     -8.14726866
H          -0.29308833      1.47155848     -7.31709634
H          -0.90104975      0.43161011     -8.63120683
H           1.59914764      0.84563977     -8.86028537
H           1.87123764      0.11193492     -7.26924073
H           1.28055720     -0.87859528     -8.60447508
C           0.86789494     -2.57463026     -4.41619111
H           1.41387313     -1.93760280     -3.70638411
H           0.71518949     -3.55127833     -3.95157225
H           1.52416288     -2.71677038     -5.28286219
C          -1.46043154     -1.85804900     -3.68661698
H          -2.39099708     -1.38136923     -4.02074598
H          -1.71733734     -2.85227175     -3.31170545
H          -1.06139957     -1.26652747     -2.85682466
C          -2.40745302     -6.62471073     -6.49760045
C          -2.47162263     -5.73842267     -7.55062052
C          -2.01836189     -4.40617319     -7.39743096
C          -1.49462441     -3.98616032     -6.14024634
C          -1.43797641     -4.93367411     -5.07235222
C          -1.88083748     -6.21467912     -5.24322174
H          -2.48342826     -3.84795768     -9.43658027
H          -2.87519809     -6.05867129     -8.51630619
C          -2.08213604     -3.49354990     -8.48580215
C          -1.05783896     -2.66460507     -6.02028040
H          -1.03048843     -4.60908897     -4.11661319
H          -1.83842756     -6.93940002     -4.42842031
C          -1.14394765     -1.77900617     -7.10772884
C          -1.65285797     -2.19706584     -8.36179809
H          -1.70176393     -1.49962108     -9.19069596
C          -2.89082022     -7.98792607     -6.70158113
O          -3.35998123     -8.47533277     -7.70195037
O          -2.76975478     -8.75679000     -5.57999176
H          -3.09405910     -9.67934816     -5.71217382
C           1.11281968      2.62833702      2.77802883
C           2.11244711      1.81019252      3.63083550
N           0.14550695      3.11430078      3.56560349
C           2.17638850      0.38456067      3.10470531
C           3.47599312      2.49333192      3.62823584
C           1.46368155      1.88513901      5.00062107
C          -0.94598294      4.00805139      3.15219932
C           0.30688597      2.65574087      4.91348234
H           2.92273443     -0.21576131      3.63851783
H           1.21376545     -0.13781755      3.21636102
H           2.43868305      0.35217608      2.03520278
H           3.40396318      3.57538354      3.79101996
H           4.11728855      2.10009486      4.43077151
H           4.01664071      2.32211786      2.68580621
C           1.84773261      1.32507437      6.23408405
C          -2.21040924      3.23089765      2.81191623
H          -0.60494778      4.60827422      2.27019804
H          -1.13505009      4.73685156      3.97489618
C          -0.53276969      2.90974301      6.01110871
C           1.02181974      1.59612629      7.35647143
C           3.00175292      0.50864070      6.39405074
H          -3.08041780      3.89696241      2.74480467
H          -2.13557057      2.72474689      1.83033595
H          -2.44618615      2.46059955      3.55752734
C          -0.15786934      2.37939019      7.22235019
H          -1.44495126      3.49131140      5.89881455
C           1.37857490      1.05450886      8.62314096
C           3.31886481     -0.01201220      7.61933761
H           3.62145726      0.29619619      5.52270519
H          -0.77292079      2.54862949      8.11013177
C           2.49724404      0.26918613      8.74262142
H           0.74260372      1.26123189      9.49125414
H           4.19707561     -0.65170659      7.75713230
C           2.87209510     -0.34378325     10.02896403
O           3.62953383     -1.26168772     10.21243780
O           2.24880953      0.26762930     11.06826666
H           2.44344117     -0.15615888     11.94298478
H           0.13828382      2.73212226      0.87311387
         125
 Energy =      0.11119724 a.u.  #Cluster:    5
C          -0.47863130      4.52647129     -1.18408587
N           0.38593415      4.26698294     -2.10681433
C          -0.61799188      0.05953728      1.67409625
N           0.28545042     -0.11920110      2.57803178
C          -0.69281530      3.52367300     -0.16045878
C          -0.94992531      3.75427520      1.17168545
C          -0.97909400      2.55582450      1.93877396
C          -0.76523581      1.42709841      1.18229319
S          -0.55717746      1.82992787     -0.48630474
H          -1.07073526      5.45284157     -1.09719930
H          -1.26941188     -0.71534579      1.22756536
H          -1.10224780      4.72832274      1.60903481
H          -1.14890532      2.54739023      3.00621715
C           0.71891596      5.17025335     -3.13172102
C           0.87587315      6.54772553     -2.92639392
C           0.99896706      4.62466673     -4.39440711
C           1.32161829      7.32852561     -3.99937278
H           0.67616362      6.99946478     -1.96214489
C           1.43271947      5.48850510     -5.40207455
H           0.87988378      3.55785231     -4.57073265
N           1.59617782      6.81292527     -5.21061583
H           1.47823699      8.41143287     -3.89581782
H           1.66616056      5.12506140     -6.41117864
C           0.59948739     -1.37344089      3.14351117
C           1.81829191     -1.43286801      3.84069708
C          -0.20519650     -2.51499870      3.07346090
C           2.18419774     -2.64583458      4.42887340
H           2.45881097     -0.56190621      3.90947662
C           0.24988965     -3.68349059      3.69837099
H          -1.13856870     -2.53043192      2.51270021
N           1.41329296     -3.74949423      4.36879699
H           3.12991481     -2.75689376      4.96955638
H          -0.32968342     -4.61536785      3.65210594
C           3.96887919     -3.01434349      0.84186775
C           3.40105148     -4.27211320      1.13065501
C           2.07277362     -4.53386035      0.91053384
C           1.17248733     -3.54892182      0.36934305
C           1.80439615     -2.31094392      0.07406890
C           3.13834097     -2.03048847      0.31842651
H           5.01067243     -2.82776399      1.04339978
H           4.04615943     -5.04669062      1.54522789
H           1.66531902     -5.51381645      1.14228095
CL          0.87423829     -1.06309746     -0.67946402
C           3.64331909     -0.68917679      0.04807990
H           4.42705430     -0.60284314     -0.70969964
C           3.12151772      0.37189181      0.71205785
C          -0.17859573     -3.74495997      0.18572057
H          -0.76268905     -2.96811398     -0.29368034
C          -0.89049257     -4.92103310      0.56446288
H          -0.28764909     -5.74229435      0.96390859
C          -3.27411037     -4.09298376     -0.08112950
C          -2.22889973     -5.06938475      0.47002823
N          -2.91072635     -6.28989629      0.82500889
C          -2.36371585     -7.19487573      1.83486319
C          -2.53038372     -6.65675974      3.26199560
H          -1.28467788     -7.36337542      1.60605931
H          -2.86099552     -8.18549164      1.73094173
H          -2.02872925     -7.29890132      3.99144765
H          -2.10956646     -5.64686087      3.35158410
H          -3.58794476     -6.58767051      3.54161029
C          -3.28204413     -2.79049905      0.72932119
H          -2.34591119     -2.23964058      0.58350588
H          -4.10938692     -2.13882185      0.43364515
H          -3.39692470     -3.00376055      1.79786486
C          -3.02109496     -3.83811952     -1.56966508
H          -3.11838244     -4.76941623     -2.14159324
H          -3.72333702     -3.11348322     -1.98705379
H          -2.00120699     -3.46569743     -1.73969533
C          -8.58617914     -3.86948177     -0.69663360
C          -8.27228226     -5.07677462     -0.11115484
C          -6.92536735     -5.41532634      0.16089874
C          -5.89084219     -4.49355683     -0.17473723
C          -6.25275023     -3.25482177     -0.78839021
C          -7.55983263     -2.94954158     -1.04215894
H          -7.41933934     -7.34466038      1.00893702
H          -9.06514213     -5.78495248      0.14915361
C          -6.60412803     -6.66105089      0.76649658
C          -4.57357640     -4.84960622      0.12199593
H          -5.45805266     -2.56031442     -1.05470196
H          -7.83724125     -2.00424962     -1.51167459
C          -4.28231399     -6.09230539      0.71178385
C          -5.30819400     -7.01055762      1.04637095
H          -5.06061435     -7.96170276      1.50404944
C          -9.99053482     -3.56118319     -0.95202140
O         -10.96229195     -4.23791377     -0.71456815
O         -10.15817141     -2.33642085     -1.53166493
H         -11.10526801     -2.12369336     -1.70852033
C           3.30261711      1.73765345      0.38894520
C           3.88814917      2.31422804     -0.92338045
N           2.89112831      2.74704179      1.17454145
C           5.36660899      1.95540443     -1.02630054
C           3.06576937      1.82846490     -2.10970208
C           3.70420595      3.80410477     -0.70420262
C           2.30888125      2.62321338      2.51446412
C           3.11891789      4.00986630      0.54231957
H           5.51877274      0.90428863     -1.30600527
H           5.87115192      2.56172906     -1.79254317
H           5.90373198      2.13517587     -0.08614887
H           2.85441525      0.74976268     -2.06604223
H           2.08779209      2.34054196     -2.16632238
H           3.56978799      2.02472789     -3.06328617
C           4.00244761      4.89887678     -1.53800535
C           3.40703091      2.53608402      3.56810576
H           1.64690944      1.70732663      2.55794899
H           1.62718464      3.48379688      2.70405660
C           2.81271349      5.28832274      1.04156391
C           3.69431943      6.19410633     -1.04570933
C           4.57502157      4.75793101     -2.83252750
H           2.96820656      2.43765199      4.57256951
H           4.05243882      1.65943189      3.41628741
H           4.04968375      3.42373463      3.57667179
C           3.10768566      6.36401904      0.23931925
H           2.36159138      5.41400066      2.02342326
C           3.96008000      7.32442581     -1.86722248
C           4.82187445      5.85977117     -3.60629688
H           4.80026554      3.75771148     -3.20251609
H           2.89083441      7.37908400      0.58184237
C           4.50071822      7.15264821     -3.11642952
H           3.71885174      8.32399666     -1.49267567
H           5.25967686      5.76924701     -4.60581261
C           4.75173121      8.29723856     -4.01061724
O           5.54439172      8.38014474     -4.91009284
O           3.93161262      9.33900813     -3.70045016
H           4.03924051     10.11266678     -4.31013549
H           2.42256610      0.15540993      1.54505090
         125
 Energy =      0.11248871 a.u.  #Cluster:    6
C          -1.76380073      2.19670017     -1.72788947
N          -1.91438684      1.75308984     -2.93004719
C          -1.90894374     -2.22553568      1.17798522
N          -2.41354347     -3.09749806      0.36898382
C          -1.74026445      1.23238749     -0.64858004
C          -1.27634592      1.41371100      0.63353213
C          -1.32352610      0.22081700      1.41494532
C          -1.82498968     -0.85396531      0.72103091
S          -2.28379655     -0.39894705     -0.89410932
H          -1.64833508      3.25803797     -1.44877606
H          -1.51808724     -2.43255384      2.19292927
H          -0.88317861      2.34234279      1.02471166
H          -0.95192505      0.17168034      2.43871873
C          -1.92070030      2.54362763     -4.08477347
C          -0.76825163      3.21169336     -4.52496586
C          -3.07276009      2.55364770     -4.88736742
C          -0.81639125      3.86020141     -5.76261131
H           0.13556445      3.21975016     -3.92559274
C          -3.02012080      3.23506279     -6.10452355
H          -3.97308231      2.03945530     -4.56550209
N          -1.91537769      3.87364326     -6.53962375
H           0.05179911      4.40048963     -6.16145647
H          -3.88850648      3.28616147     -6.77331822
C          -2.52513691     -4.46728191      0.64724282
C          -1.41343794     -5.26237413      0.95049229
C          -3.77959380     -5.07528950      0.47691303
C          -1.59474436     -6.64380758      1.05102512
H          -0.42703024     -4.81344649      1.09583087
C          -3.85948542     -6.46382062      0.60357699
H          -4.65724193     -4.47762470      0.25573943
N          -2.79092636     -7.23846692      0.87662980
H          -0.75894880     -7.31607875      1.28227959
H          -4.81025442     -6.99577063      0.48485171
C           1.78805974     -3.30864748      2.49720204
C           1.92633278     -4.38183444      1.65596736
C           1.78357634     -4.25410098      0.25739706
C           1.54536445     -2.98455027     -0.25085154
C           1.46854534     -1.89325940      0.59212524
C           1.54365770     -1.97282928      2.01098658
H           1.89764618     -3.43584801      3.56944970
H           2.14868521     -5.36811908      2.06250023
H           1.87371421     -5.11343552     -0.38463889
CL          1.23467082     -0.35819167     -0.17025499
C           1.38925260     -0.87289070      2.81879655
H           1.34902817      0.11305857      2.36930368
C           1.29789384     -0.92223228      4.24425861
C           1.31242513     -2.73616089     -1.67453311
H           2.16671240     -2.35325428     -2.24331513
C           0.07788549     -2.90861153     -2.20097389
H          -0.70312020     -3.36258072     -1.56407161
C           0.42985669     -1.40805698     -4.36457287
C          -0.33798795     -2.41415000     -3.46526147
N          -1.52514855     -2.68980133     -4.02510137
C          -2.50750767     -3.68867103     -3.58057422
C          -3.69756873     -3.04694471     -2.87738425
H          -2.00615218     -4.42297098     -2.90098635
H          -2.83879553     -4.26718804     -4.47614488
H          -4.59024036     -3.67966979     -2.94888795
H          -3.50415659     -2.90672996     -1.79721178
H          -3.95675246     -2.06176368     -3.28545459
C           0.80968366     -0.16835510     -3.57222671
H           1.68563090     -0.32800375     -2.92923046
H           1.03896999      0.68321125     -4.22560887
H          -0.01313542      0.16990377     -2.91949273
C           1.63380942     -2.11059877     -4.98660510
H           1.34686758     -3.01151656     -5.54360910
H           2.14779299     -1.45086465     -5.70086257
H           2.37927378     -2.40541801     -4.23632060
C          -0.68220844      1.59523197     -8.65104889
C          -1.78187502      0.81703875     -8.38231714
C          -1.75527975     -0.10861065     -7.30375125
C          -0.58118842     -0.20705192     -6.51169674
C           0.54946485      0.59264255     -6.83483549
C           0.50160103      1.47770790     -7.87892316
H          -3.78086861     -0.79671748     -7.65091806
H          -2.68987385      0.90953040     -8.98867899
C          -2.89740442     -0.90684950     -7.01659796
C          -0.61082023     -1.10225372     -5.42486818
H           1.45365312      0.49522900     -6.23379712
H           1.36288928      2.10532319     -8.12857942
C          -1.74391838     -1.87304347     -5.18200711
C          -2.90702891     -1.79449989     -5.96777585
H          -3.77989821     -2.40231188     -5.73960836
C          -0.77406928      2.57691165     -9.74696301
O          -1.67297438      2.70912180    -10.53736306
O           0.32688313      3.36996923     -9.80408984
H           0.25990643      4.07423741    -10.49822607
C           1.39856142      0.14888770      5.05684058
C           1.70253171      1.60878939      4.70049752
N           1.17670511      0.07610712      6.48061674
C           3.05575566      1.70845701      3.99141519
C           0.56909377      2.20413421      3.85778590
C           1.75569993      2.27551123      6.06266429
C           1.43090906     -1.16840894      7.20904169
C           1.50193316      1.30845874      7.04873426
H           3.09334645      1.03735970      3.12073119
H           3.26300582      2.72371833      3.64531175
H           3.87013330      1.40817392      4.66059263
H          -0.40597529      1.95133586      4.29170433
H           0.63378785      3.29489787      3.80807058
H           0.59755297      1.81593252      2.83301630
C           2.00720597      3.60438036      6.41521816
C           2.91708378     -1.54448847      7.24017135
H           0.83518363     -1.97771360      6.72467140
H           1.03185862     -1.06556869      8.24279837
C           1.50260370      1.63868769      8.42546158
C           1.99659599      3.94254372      7.79913863
C           2.28089973      4.63250685      5.46127707
H           3.07750526     -2.49868294      7.74878584
H           3.32076250     -1.63213474      6.22096953
H           3.51180015     -0.78047508      7.75415391
C           1.74377118      2.94257046      8.77699660
H           1.30969623      0.87473264      9.17048138
C           2.24288682      5.28220159      8.19070420
C           2.51614886      5.91644395      5.86151106
H           2.30183494      4.36502590      4.40586768
H           1.74680588      3.23305133      9.82854069
C           2.49387694      6.24898130      7.24478858
H           2.23014260      5.53453445      9.25480695
H           2.72570102      6.70857611      5.13936886
C           2.74780977      7.64206614      7.60506601
O           2.97070702      8.58167643      6.88154372
O           2.71205577      7.83558408      8.95714245
H           2.88276682      8.77170394      9.21653114
H           1.11525001     -1.91012634      4.67693680
         125
 Energy =      0.11404575 a.u.  #Cluster:    7
C           1.63611979      1.08766983      0.15770877
N           1.63595108      1.14573330      1.44296355
C           2.72740461     -3.99362986     -0.89952000
N           2.18631273     -4.65657306      0.07069832
C           1.94582507     -0.18966320     -0.46324720
C           2.01466485     -0.44791687     -1.81488100
C           2.32096488     -1.80494031     -2.10300203
C           2.46013264     -2.57361650     -0.96602675
S           2.23909869     -1.62092757      0.46263476
H           1.40431658      1.92369251     -0.53871187
H           3.38355584     -4.40977662     -1.68096173
H           1.82732500      0.28856965     -2.58992648
H           2.41252376     -2.17286298     -3.11258603
C           1.34570622      2.28716731      2.20018827
C           0.02398872      2.60464048      2.54713937
C           2.39861192      3.04845844      2.73380924
C          -0.18901602      3.68191010      3.41111731
H          -0.81099019      2.03445052      2.15545746
C           2.08016957      4.10382888      3.59147423
H           3.42907253      2.81784624      2.48679831
N           0.81356282      4.42029189      3.92542771
H          -1.20052841      3.98488927      3.70799504
H           2.85818668      4.73897145      4.03272540
C           2.32958269     -6.03685145      0.28412486
C           2.74841945     -6.96967986     -0.67478470
C           1.94502232     -6.49306905      1.55719351
C           2.72626068     -8.32661977     -0.33256768
H           3.09420745     -6.65820603     -1.65317504
C           1.96588521     -7.86607536      1.80483977
H           1.63742275     -5.78151162      2.32225325
N           2.33258270     -8.77042565      0.87379330
H           3.03711426     -9.10096919     -1.04488147
H           1.67809972     -8.28031392      2.77991930
C          -0.62065099      1.60036007     -3.82004642
C          -0.78113663      0.40261296     -4.46826268
C          -1.09536041     -0.77286542     -3.76949572
C          -1.24920150     -0.71232111     -2.37621244
C          -1.09818466      0.51481243     -1.73716070
C          -0.78032791      1.74077696     -2.39268650
H          -0.36332239      2.49290383     -4.38529922
H          -0.66286641      0.34854459     -5.54978116
H          -1.24036452     -1.69483919     -4.30955388
CL         -1.24655214      0.53289448     -0.01939963
C          -0.62404516      2.93505780     -1.73395973
H          -0.72155278      2.97946118     -0.65552892
C          -0.42151474      4.18867310     -2.39989054
C          -1.53050922     -1.90285690     -1.62269850
H          -1.99287011     -1.77821302     -0.63006007
C          -1.22769153     -3.16197564     -2.07206001
H          -0.79732748     -3.25629798     -3.07796267
C          -1.78251168     -4.48134666      0.17104275
C          -1.35950571     -4.33496155     -1.31275114
N          -1.09663741     -5.56522900     -1.81558525
C          -0.70881465     -5.86469871     -3.19747898
C           0.79034464     -5.66690332     -3.40259477
H          -1.29409003     -5.20824439     -3.88966096
H          -1.00683103     -6.91235157     -3.44114213
H           1.06937262     -5.83364752     -4.45229221
H           1.11112136     -4.64878024     -3.13757192
H           1.37668445     -6.36484673     -2.79078457
C          -0.88168742     -3.65688839      1.07518714
H           0.17480795     -3.97151413      0.99817774
H          -0.91014822     -2.58273309      0.84604789
H          -1.15506406     -3.76014672      2.13289771
C          -3.25664600     -4.10621679      0.30568330
H          -3.88869287     -4.64704661     -0.41029975
H          -3.63622671     -4.35108869      1.30768490
H          -3.42612750     -3.03100425      0.15503254
C          -1.88521972     -8.40435486      3.81596858
C          -1.51538467     -8.95388644      2.61155454
C          -1.42334687     -8.13698629      1.45232925
C          -1.71720947     -6.75172143      1.55969426
C          -2.10811532     -6.21754399      2.81870054
C          -2.18696095     -7.02241560      3.92368732
H          -0.80112070     -9.77556919      0.17218360
H          -1.28333199    -10.02291756      2.53288143
C          -1.02670148     -8.70473768      0.20958780
C          -1.58505776     -5.97002890      0.39580669
H          -2.34015582     -5.15470105      2.89018205
H          -2.48115203     -6.61712546      4.89675142
C          -1.18517932     -6.56240456     -0.79935909
C          -0.90514791     -7.93513102     -0.92217471
H          -0.59084531     -8.36376259     -1.87038997
C          -1.96816618     -9.28693937      4.99091186
O          -1.76580537    -10.47365165      5.03472712
O          -2.32133768     -8.60426585      6.11111419
H          -2.38603423     -9.18043820      6.91503509
C          -0.15886773      5.36633986     -1.80041882
C           0.08907393      5.67075461     -0.31875946
N           0.03366780      6.59011969     -2.54061629
C          -1.12698476      5.30015446      0.53071952
C           1.36550453      4.95532258      0.12902207
C           0.30147145      7.17224821     -0.31709516
C          -0.66893149      6.80545279     -3.80718193
C           0.18810425      7.64353474     -1.63282221
H          -1.30450958      4.21706464      0.52709617
H          -1.00468131      5.61793634      1.57137067
H          -2.03321262      5.77950720      0.14208008
H           2.22100384      5.27317350     -0.48066011
H           1.60535654      5.17143791      1.17454778
H           1.26504179      3.87113147      0.01381991
C           0.57412071      8.04999067      0.73801122
C          -2.18924874      6.90695611     -3.63409762
H          -0.41215673      5.96289334     -4.49107170
H          -0.26796440      7.72673334     -4.28573220
C           0.31726336      9.01908108     -1.93910060
C           0.71162017      9.43400998      0.43127436
C           0.71602714      7.63149804      2.09568252
H          -2.69358019      7.03183552     -4.59570864
H          -2.59015827      6.00076914     -3.15758859
H          -2.46265345      7.75334591     -2.99356766
C           0.57670283      9.88749379     -0.90889731
H           0.21901995      9.36359103     -2.96231975
C           0.98265254     10.35440378      1.47511902
C           0.97806676      8.53506881      3.08556643
H           0.61080151      6.57093516      2.33175818
H           0.68454612     10.95428121     -1.10859744
C           1.11358295      9.91650433      2.77232487
H           1.08552597     11.41515368      1.23173345
H           1.08636716      8.21907634      4.12672685
C           1.39314027     10.83449676      3.87458161
O           1.54960805     10.58983435      5.04554791
O           1.47541161     12.13149041      3.45033189
H           1.66228168     12.76487633      4.18216055
H          -0.52016463      4.16651385     -3.48995389
         125
 Energy =      0.11424739 a.u.  #Cluster:    8
C          -0.84301494     -1.35332949     -1.42586533
N          -2.00312123     -1.48145448     -0.88486061
C           2.61548952     -3.44598248      2.01932591
N           2.24466922     -3.05233782      3.19377240
C           0.30795463     -1.92424200     -0.74751362
C           1.56983699     -2.06752494     -1.28068229
C           2.49460879     -2.63869900     -0.36540476
C           1.93345886     -2.90315746      0.86611875
S           0.25477830     -2.47510852      0.89194005
H          -0.62085913     -0.82096927     -2.37878713
H           3.41540298     -4.17893985      1.81592245
H           1.85241442     -1.75439794     -2.27929865
H           3.52777569     -2.81483029     -0.62311343
C          -3.18910782     -0.97257289     -1.43350079
C          -4.02956789     -1.82186451     -2.17142323
C          -3.60812542      0.33689588     -1.15611550
C          -5.25637589     -1.31745605     -2.60923127
H          -3.73173378     -2.84113474     -2.39169242
C          -4.85229594      0.74684187     -1.64242787
H          -2.98474343      1.01644165     -0.58552260
N          -5.66366771     -0.05836600     -2.35539327
H          -5.95104478     -1.92999388     -3.19689570
H          -5.22665673      1.76324571     -1.46966076
C           2.83097328     -3.48331566      4.39333624
C           4.20853806     -3.68843063      4.56017130
C           1.98123188     -3.59823125      5.50646951
C           4.68126045     -3.98164793      5.84413187
H           4.88938174     -3.63281610      3.71961669
C           2.55033498     -3.89353509      6.74578109
H           0.90822371     -3.45287224      5.39516024
N           3.87668541     -4.07195689      6.91759067
H           5.74706762     -4.15876735      6.03484536
H           1.93821280     -3.99332038      7.65166891
C           3.54935507      0.93348590     -0.62712975
C           3.65406938      1.02895723     -2.02221580
C           2.54909476      1.21621549     -2.81362563
C           1.21816107      1.34189753     -2.27153136
C           1.17260497      1.21844863     -0.85166483
C           2.28170664      1.02610727     -0.02991454
H           4.44005330      0.80640102     -0.03235555
H           4.64107947      0.95026918     -2.47642261
H           2.65830915      1.27616004     -3.89345381
CL         -0.37716383      1.27800071     -0.09838364
C           2.13229138      0.91381766      1.39216757
H           1.14954956      1.18000039      1.81784994
C           3.12017435      0.48928766      2.24475531
C           0.10732777      1.54249305     -3.05313585
H          -0.87834027      1.58326300     -2.60476607
C           0.16708609      1.81284403     -4.46067326
H           1.15564103      2.08360287     -4.84504421
C          -2.34192847      1.42674579     -5.04881653
C          -0.87871029      1.80278487     -5.30993561
N          -0.77105398      2.21958549     -6.68588692
C           0.49532119      2.09488098     -7.40748527
C           0.91146000      0.63483809     -7.62804294
H           1.27778688      2.63849354     -6.82699441
H           0.40667669      2.62663185     -8.38139903
H           1.88264648      0.56737221     -8.12466473
H           0.98096481      0.09832971     -6.67148192
H           0.17804971      0.10018862     -8.24274699
C          -2.42082338     -0.03120883     -4.58936722
H          -1.84912514     -0.17753978     -3.66676321
H          -3.45473578     -0.34082315     -4.40623722
H          -2.00396936     -0.70294084     -5.34860799
C          -2.97562661      2.39418012     -4.04940148
H          -2.85613755      3.43144718     -4.38800256
H          -4.04697913      2.20643792     -3.92607806
H          -2.50139839      2.31822621     -3.06277181
C          -6.89690106      0.93015965     -7.81207386
C          -5.90660331      1.32383814     -8.68445826
C          -4.58657359      1.54485314     -8.22068955
C          -4.29190020      1.35711781     -6.83955721
C          -5.34420056      0.95339343     -5.96344928
C          -6.61075849      0.74515405     -6.43247914
H          -3.82542585      2.08119707    -10.17459711
H          -6.13135200      1.46848303     -9.74531611
C          -3.56458162      1.94468620     -9.12415510
C          -2.97460765      1.57140158     -6.41941956
H          -5.12032233      0.81630992     -4.90416563
H          -7.41548605      0.43872838     -5.75987881
C          -1.98552372      1.96915013     -7.33082069
C          -2.27605581      2.15623615     -8.70337882
H          -1.49630450      2.46395431     -9.39087424
C          -8.24128980      0.71054509     -8.34172625
O          -8.62888865      0.84396775     -9.47795135
O          -9.12074961      0.30220512     -7.38213945
H         -10.03109709      0.15674254     -7.73405299
C           2.94301256      0.31726286      3.62623198
C           1.67725994      0.60481014      4.47623110
N           3.91790938     -0.15127713      4.44272683
C           1.38016627      2.10144525      4.44392852
C           0.51123507     -0.24554332      3.99589194
C           2.13559691      0.18086929      5.85966672
C           5.28043952     -0.51736559      4.04672173
C           3.46257684     -0.23530627      5.79118935
H           1.08338374      2.44584866      3.44311055
H           0.55674472      2.35671848      5.12537058
H           2.24558497      2.70022564      4.75614285
H           0.80325049     -1.30297144      3.86530092
H          -0.32063023     -0.24308256      4.71106184
H           0.10338254      0.09470783      3.03348923
C           1.44605859      0.13942544      7.08668003
C           6.19981164      0.70009980      4.10904450
H           5.26347059     -0.95063445      3.01602467
H           5.64845997     -1.33217583      4.71562239
C           4.18733933     -0.67910850      6.91191446
C           2.15626996     -0.34097475      8.21849177
C           0.08828001      0.53954673      7.23366347
H           7.22724214      0.43149947      3.82900741
H           5.87318395      1.49609346      3.42457384
H           6.23842283      1.13551920      5.11607493
C           3.51954244     -0.73237443      8.11144865
H           5.22900302     -0.97985488      6.82795917
C           1.48540941     -0.43333609      9.46906485
C          -0.53681541      0.44502082      8.44733992
H          -0.44583167      0.92190285      6.36331772
H           4.03429964     -1.09168601      9.00769602
C           0.17068760     -0.05266272      9.57406574
H           2.03252444     -0.81417031     10.33834616
H          -1.58205624      0.74621952      8.57475233
C          -0.56378007     -0.13751690     10.84624212
O          -1.70518207      0.17588423     11.06499736
O           0.21621166     -0.64285803     11.83974047
H          -0.25442997     -0.71056381     12.70880970
H           4.09918228      0.23718671      1.82100468
         125
 Energy =      0.11499210 a.u.  #Cluster:    9
C           1.60456564     -0.51710061      0.45834598
N           1.04346448     -0.92252472      1.54930606
C          -0.32030497      4.37013398     -0.18259636
N          -1.07142150      4.58123158      0.84615086
C           1.36088823      0.84615423      0.03507045
C           1.60646990      1.36214537     -1.21651399
C           1.08608324      2.67619084     -1.38423974
C           0.44520827      3.14747844     -0.25943858
S           0.52571453      1.99483233      1.03654820
H           2.23458874     -1.13417230     -0.20908655
H          -0.23545767      5.05278265     -1.04807868
H           2.07978098      0.82271647     -2.03388532
H           1.15446387      3.20561853     -2.32526866
C           1.04533497     -2.25358651      1.98736550
C           1.17097408     -2.48492180      3.36766451
C           0.77650943     -3.33370988      1.13302881
C           0.99300830     -3.78690178      3.83773177
H           1.39496612     -1.66510467      4.04354517
C           0.61052348     -4.59953530      1.70322539
H           0.68210949     -3.19498205      0.05842446
N           0.70695573     -4.82551756      3.02676874
H           1.07431912     -4.02910884      4.90406276
H           0.38868441     -5.48041138      1.08710516
C          -1.94489001      5.66852702      0.97605248
C          -1.72061650      6.61568473      1.98688743
C          -3.12792209      5.73106430      0.22361075
C          -2.70742956      7.57725136      2.21738253
H          -0.80378232      6.59933055      2.56743896
C          -4.05491433      6.72835728      0.53521010
H          -3.31746262      5.01638697     -0.57495996
N          -3.85741159      7.62976540      1.51710762
H          -2.59005580      8.34579083      2.99120486
H          -5.00041868      6.82622998     -0.01392779
C          -2.95662784      2.23646614     -1.52244105
C          -2.45682905      2.58158571     -2.78923840
C          -1.52553537      1.80455053     -3.43315307
C          -1.02500145      0.57685049     -2.87159389
C          -1.61465008      0.24329234     -1.61788499
C          -2.51158696      1.04875114     -0.93587978
H          -3.68771804      2.85678127     -1.03125675
H          -2.82437105      3.49125303     -3.26266644
H          -1.15369813      2.09523778     -4.41057093
CL         -1.07483447     -1.19158213     -0.81578025
C          -2.90170542      0.67436572      0.40784180
H          -3.14056447     -0.38705996      0.57280112
C          -2.90579299      1.56880702      1.43478076
C          -0.03972583     -0.19388906     -3.44223333
H           0.19676078     -1.15948841     -3.00887318
C           0.73116859      0.18568672     -4.58232782
H           0.40677999      1.08881010     -5.10614730
C           2.45097675     -1.76959693     -4.48588348
C           1.82468757     -0.47446452     -5.01669894
N           2.57766575     -0.06141324     -6.17553260
C           2.61555330      1.34625785     -6.57206917
C           3.33403089      2.23226621     -5.54557806
H           1.56429901      1.69188327     -6.71479252
H           3.10595418      1.42630706     -7.56787247
H           3.31672378      3.28320413     -5.84514166
H           2.85832300      2.15141546     -4.55880730
H           4.38092030      1.93124458     -5.42370149
C           2.87669872     -1.61382575     -3.02101805
H           2.00328626     -1.43604715     -2.38177849
H           3.39037055     -2.50821537     -2.65561015
H           3.56497823     -0.76897459     -2.90844184
C           1.47556487     -2.93402574     -4.67700465
H           1.24553528     -3.07321062     -5.74098492
H           1.88098341     -3.87494280     -4.29773049
H           0.52191799     -2.73941691     -4.16751637
C           6.72480292     -4.82977274     -5.48599802
C           6.74438357     -3.76744734     -6.36269658
C           5.71743101     -2.79304535     -6.33390594
C           4.66045645     -2.91976257     -5.38674477
C           4.66880914     -4.03792180     -4.49786389
C           5.67021204     -4.96627424     -4.54372144
H           6.56285021     -1.62980937     -7.95208391
H           7.55611882     -3.66799566     -7.09011516
C           5.74003892     -1.69644978     -7.23840915
C           3.67035095     -1.93319383     -5.37389322
H           3.85257322     -4.13582407     -3.78379111
H           5.67776817     -5.82162616     -3.86541526
C           3.71096110     -0.86565989     -6.28576723
C           4.76023152     -0.73689836     -7.22800107
H           4.77322199      0.09714260     -7.92077911
C           7.80920201     -5.80734159     -5.54921208
O           8.76242838     -5.82092637     -6.29044517
O           7.66689798     -6.80203111     -4.62610502
H           8.39593158     -7.46643715     -4.66348525
C          -3.00310402      1.20180634      2.79376723
C          -3.10653180     -0.23394051      3.37230572
N          -2.93156708      2.08160646      3.81349327
C          -4.43538086     -0.86180379      2.96930538
C          -1.89756546     -1.04595071      2.93512612
C          -3.07220559      0.03696886      4.86445075
C          -2.81005645      3.53730917      3.69192231
C          -2.98982832      1.41115436      5.07328337
H          -4.51227149     -1.01796160      1.88420451
H          -4.56753393     -1.84754191      3.43855550
H          -5.29257891     -0.24933976      3.27695508
H          -0.95668143     -0.47077966      3.00110404
H          -1.74970504     -1.93877863      3.55582888
H          -1.96874339     -1.39727767      1.89601900
C          -3.10124582     -0.84899750      5.95874287
C          -4.17669438      4.17378065      3.46448062
H          -2.10951271      3.77721804      2.84295433
H          -2.32246774      3.94810589      4.60530070
C          -2.96712250      1.98761422      6.35610237
C          -3.06846871     -0.27796042      7.25830189
C          -3.14895775     -2.26389200      5.81788340
H          -4.08341196      5.26456866      3.34595712
H          -4.65934146      3.79997668      2.55058191
H          -4.86586418      3.99562863      4.29795556
C          -3.00964565      1.13311646      7.43142547
H          -2.92194831      3.06663906      6.48729137
C          -3.09065959     -1.13741682      8.39142788
C          -3.16041885     -3.07242012      6.92223044
H          -3.16890696     -2.69583335      4.81575310
H          -2.99546410      1.53223466      8.44924130
C          -3.13385174     -2.49893206      8.22144228
H          -3.06976402     -0.69616607      9.39352004
H          -3.18823354     -4.16434439      6.82871262
C          -3.15458335     -3.42423504      9.36667831
O          -3.20062855     -4.62663815      9.34558527
O          -3.11506427     -2.75371234     10.54935173
H          -3.12710915     -3.35338010     11.33811113
H          -2.72861312      2.63188652      1.20262967
         125
 Energy =      0.11527580 a.u.  #Cluster:   10
C           3.80297686     -2.10939606     -3.92812820
N           2.83589676     -1.87495581     -4.75183509
C           1.53662516     -2.26306629      0.86130356
N           0.48932678     -2.99691638      0.69543644
C           3.51034154     -2.05007993     -2.51124377
C           4.32714533     -1.55139317     -1.51802357
C           3.71414557     -1.57868654     -0.23663027
C           2.44909803     -2.12356945     -0.26023091
S           2.00232736     -2.59433665     -1.86315125
H           4.83939124     -2.36089232     -4.20867370
H           1.78942054     -1.68740382      1.77369541
H           5.32287473     -1.16851780     -1.67308645
H           4.19511253     -1.19077402      0.65108084
C           2.96110754     -1.87001935     -6.14986871
C           4.08741845     -1.39469213     -6.83596075
C           1.83091870     -2.27140116     -6.88164404
C           4.02512162     -1.31388426     -8.23168362
H           4.98512468     -1.09732802     -6.30824871
C           1.86868456     -2.15609534     -8.27208996
H           0.95147021     -2.65379735     -6.36719509
N           2.93924124     -1.67570895     -8.93697373
H           4.87476746     -0.94837305     -8.82176669
H           1.01643025     -2.45143872     -8.89803987
C          -0.49140936     -3.16330421      1.69154431
C          -0.18961400     -3.46462425      3.02596862
C          -1.83306793     -3.09959889      1.28215987
C          -1.25402527     -3.68812420      3.90691078
H           0.83573935     -3.50538394      3.37424338
C          -2.82153044     -3.34028161      2.23771851
H          -2.08336618     -2.86389621      0.25288857
N          -2.54250055     -3.63791535      3.52256874
H          -1.08305997     -3.90505844      4.96907346
H          -3.88613218     -3.29702968      1.98343732
C           1.99612977      0.93736704      2.82873893
C           2.89016856      1.51805372      1.96750972
C           2.60568580      1.66509149      0.60040545
C           1.37980436      1.19338334      0.10282621
C           0.48370839      0.60171214      0.98811497
C           0.70796205      0.45153797      2.39067381
H           2.22669978      0.84970579      3.88647244
H           3.84465541      1.88716364      2.34096678
H           3.31657914      2.15871181     -0.04221853
CL         -0.95419986     -0.09281522      0.34224831
C          -0.20235740     -0.10849506      3.24076056
H          -1.19513439     -0.37751443      2.89516604
C           0.06641113     -0.38745580      4.62774110
C           1.06397167      1.30101155     -1.29199257
H           0.00826106      1.16323169     -1.58056828
C           1.99203469      1.55142877     -2.27152731
H           3.03360899      1.71175214     -1.96531173
C           0.38492822      1.18173372     -4.35642405
C           1.71051463      1.55758537     -3.64521806
N           2.62465659      1.90669203     -4.58373355
C           3.99900278      2.34603127     -4.32541520
C           4.93306778      1.15117112     -4.15532662
H           4.00933766      2.99020897     -3.41034401
H           4.33728963      2.99782628     -5.16575501
H           5.95418327      1.47913663     -3.91935354
H           4.60391584      0.48879770     -3.33915695
H           4.98259395      0.54261969     -5.06686386
C          -0.03741485     -0.23098081     -3.98660506
H           0.72852916     -0.97251274     -4.27653094
H          -0.21190269     -0.35694877     -2.90883864
H          -0.96299426     -0.52796555     -4.49458959
C          -0.67916234      2.22499561     -4.02335533
H          -0.31867291      3.24931681     -4.18303579
H          -1.56608764      2.10164200     -4.66045485
H          -1.02313924      2.15035148     -2.98207027
C          -1.23502858      0.38311039     -9.39885612
C           0.05866190      0.84585217     -9.43720091
C           0.73996848      1.16102553     -8.23018987
C           0.06640462      0.98894040     -6.99196595
C          -1.27710646      0.52131811     -6.98908702
C          -1.91309947      0.21961663     -8.16342189
H           2.56484675      1.74374244     -9.24647801
H           0.58049936      0.96868236    -10.39414432
C           2.08405964      1.62466472     -8.27055511
C           0.78671844      1.27879153     -5.81735020
H          -1.79043706      0.40273348     -6.03480995
H          -2.94378949     -0.14787431     -8.16833533
C           2.10740835      1.71298736     -5.89854839
C           2.78007424      1.90340486     -7.11900750
H           3.81122769      2.24585666     -7.14560493
C          -1.90497996      0.07096957    -10.67107571
O          -1.49692005      0.26786463    -11.78702968
O          -3.12115577     -0.50328124    -10.47250523
H          -3.59265567     -0.71835312    -11.31687079
C          -0.83977712     -0.26403974      5.61319891
C          -2.27151534      0.28734058      5.54229307
N          -0.58856871     -0.67593233      6.97004414
C          -2.24777886      1.70388896      4.96423483
C          -3.17115161     -0.64525731      4.73310240
C          -2.69025588      0.29323577      7.00136263
C           0.77762375     -0.71479179      7.49413598
C          -1.64298683     -0.22727406      7.77527163
H          -1.76688589      1.70902284      3.97372873
H          -3.25310438      2.11677879      4.85143977
H          -1.67273651      2.38222078      5.60362397
H          -3.12428533     -1.67399283      5.12009549
H          -4.21856327     -0.33393642      4.76541155
H          -2.86416338     -0.68439522      3.68057568
C          -3.88205907      0.70943812      7.60448984
C           1.40106238      0.67920994      7.63476984
H           1.39077624     -1.34763794      6.81027683
H           0.76692829     -1.23840805      8.47619265
C          -1.74237614     -0.33538285      9.18173517
C          -3.98799058      0.59804667      9.02020448
C          -4.98748171      1.24349221      6.87407383
H           2.43478001      0.62207564      7.98458911
H           1.39813540      1.20982764      6.67189625
H           0.83757200      1.29907174      8.34198101
C          -2.90773769      0.07466405      9.77992414
H          -0.91810898     -0.73777048      9.75982078
C          -5.18090565      1.01518839      9.66437946
C          -6.12634690      1.63892410      7.51501421
H          -4.89883934      1.32654719      5.79106033
H          -3.02048551      0.00300335     10.86228003
C          -6.22618257      1.52342184      8.92989426
H          -5.25496678      0.92551981     10.75159866
H          -6.97697443      2.04750795      6.96514580
C          -7.47274854      1.96341484      9.55434698
O          -8.45679790      2.42811251      9.03365797
O          -7.45098047      1.79767154     10.91040015
H          -8.28590152      2.08854453     11.34735239
H           1.07844834     -0.73303141      4.84770294
         125
 Energy =      0.11557905 a.u.  #Cluster:   11
C           2.87290352     -2.83866776     -2.02045420
N           3.26490862     -3.52487703     -1.00149779
C           0.86491054      1.61688835      0.00707242
N           0.95222370      1.42872365      1.28223772
C           2.36831164     -1.50002221     -1.81262841
C           1.73123740     -0.72498093     -2.75592001
C           1.19260846      0.47767316     -2.21571091
C           1.42727994      0.60850921     -0.86660583
S           2.35650696     -0.72880297     -0.25647619
H           2.85868976     -3.20913897     -3.06166037
H           0.36312717      2.47102668     -0.48430648
H           1.59416900     -0.99878843     -3.79382978
H           0.60325206      1.16476385     -2.81979392
C           3.69334847     -4.85457855     -1.03642980
C           5.06380239     -5.15715227     -1.00705635
C           2.75737147     -5.89544468     -0.92153896
C           5.43999915     -6.49158834     -0.83652584
H           5.80672497     -4.37313723     -1.11201133
C           3.23561416     -7.19661208     -0.75426147
H           1.69050211     -5.69088782     -0.97609642
N           4.54894202     -7.49321667     -0.70045632
H           6.49511951     -6.79079062     -0.80557929
H           2.55375297     -8.05151844     -0.65967238
C           0.30414026      2.21112471      2.24551682
C           1.00459747      2.50681549      3.42746351
C          -1.04965753      2.56672330      2.14436237
C           0.30964278      3.11930156      4.47103249
H           2.05703444      2.25557264      3.51912017
C          -1.65667919      3.17143621      3.24903623
H          -1.62096962      2.36475788      1.24104307
N          -0.99886849      3.43593253      4.39355379
H           0.80080993      3.37162564      5.41825210
H          -2.71514374      3.46136042      3.23304899
C          -1.24695790     -2.38915662     -3.09661885
C          -0.79175228     -3.59280183     -2.61738681
C          -0.51724005     -3.78758869     -1.25323493
C          -0.75935785     -2.73205768     -0.37035582
C          -1.27197536     -1.54026168     -0.85618581
C          -1.49485936     -1.26223712     -2.23584522
H          -1.44954696     -2.26397767     -4.15552560
H          -0.63487117     -4.42527092     -3.30249908
H          -0.16385320     -4.74019517     -0.89553573
CL         -1.53710629     -0.26925855      0.28713673
C          -1.86841011     -0.01450440     -2.67655997
H          -2.11837831      0.74981778     -1.94871244
C          -1.94691307      0.37988055     -4.04623103
C          -0.43001128     -2.82887182      1.03657623
H          -1.16508223     -2.40417311      1.73833084
C           0.74016355     -3.36147748      1.48453550
H           1.42303499     -3.82419837      0.75419318
C           0.59958271     -2.32051022      3.91702265
C           1.18689641     -3.24882607      2.81962944
N           2.25955547     -3.89389387      3.31947577
C           3.17740573     -4.77606134      2.58908752
C           4.41872816     -4.00288709      2.15518455
H           2.65505143     -5.20631653      1.69643768
H           3.44525447     -5.64000377      3.24088547
H           5.14025288     -4.66724382      1.65951490
H           4.17013266     -3.21585844      1.42026998
H           4.93233803     -3.51957013      2.99301307
C           0.65732564     -0.88161481      3.42924712
H           0.04879300     -0.70939693      2.52721671
H           0.29559480     -0.17233029      4.18443729
H           1.67807108     -0.56362524      3.16549756
C          -0.80414345     -2.76666236      4.30715723
H          -0.87465094     -3.85323901      4.44041092
H          -1.11544803     -2.31383723      5.26007988
H          -1.55878579     -2.46692673      3.56465373
C           1.89458893     -0.84984873      8.89414723
C           2.78835459     -1.81323727      8.49085045
C           2.68358427     -2.38735269      7.19508260
C           1.63745206     -1.95818014      6.33632564
C           0.72804658     -0.96116454      6.78504804
C           0.85425755     -0.41364955      8.03418581
H           4.40582025     -3.67795788      7.46213512
H           3.59000708     -2.14466745      9.16062365
C           3.62048251     -3.36929367      6.76653366
C           1.57269253     -2.54527700      5.05762986
H          -0.06796736     -0.63058914      6.11526716
H           0.16315516      0.36153655      8.38334739
C           2.52213164     -3.48358090      4.66455466
C           3.55805369     -3.92118270      5.50970833
H           4.27877494     -4.66506116      5.17630884
C           2.04641567     -0.27977910     10.24370263
O           2.87386774     -0.56630793     11.07101175
O           1.10781390      0.66693795     10.49975473
H           1.19244198      1.06564563     11.40387258
C          -2.20976049      1.63648698     -4.46150601
C          -2.51821371      2.88576935     -3.62784934
N          -2.16459611      2.02619025     -5.84986816
C          -3.79766830      2.68293472     -2.81115773
C          -1.32022003      3.24174448     -2.74017291
C          -2.72949748      3.94711847     -4.69131718
C          -2.49617605      1.06073200     -6.89994562
C          -2.57712298      3.35563528     -5.95549065
H          -3.71819318      1.80163853     -2.15966299
H          -4.02392404      3.54941510     -2.18467696
H          -4.65674258      2.51517974     -3.47096589
H          -0.41674381      3.36450776     -3.34986286
H          -1.48346022      4.17785985     -2.19846164
H          -1.13338222      2.44737839     -2.00802119
C          -3.03677877      5.30558801     -4.57154063
C          -3.96666502      0.62804871     -6.86573714
H          -1.82847011      0.17602412     -6.77557940
H          -2.24283711      1.50558152     -7.88796862
C          -2.74364004      4.10292824     -7.14630681
C          -3.19539293      6.06250079     -5.76787820
C          -3.20581164      5.96600396     -3.31585610
H          -4.18042268     -0.12382106     -7.62990242
H          -4.22556774      0.19847762     -5.88703505
H          -4.63775578      1.47926689     -7.02878548
C          -3.04482611      5.43657699     -7.03508786
H          -2.62707997      3.62439684     -8.11237310
C          -3.50818214      7.44228279     -5.68296141
C          -3.50721182      7.29650992     -3.25803316
H          -3.09083267      5.38111618     -2.40439931
H          -3.17654877      6.04340405     -7.93213453
C          -3.65971886      8.04726028     -4.45689206
H          -3.62750929      8.01673243     -6.60599060
H          -3.63773509      7.80975249     -2.30257362
C          -3.98209359      9.46660715     -4.32505822
O          -4.13971704     10.11595788     -3.32053444
O          -4.10732398     10.07709630     -5.54093287
H          -4.32658218     11.03607635     -5.46932298
H          -1.75461581     -0.40083723     -4.78677228
         125
 Energy =      0.11569279 a.u.  #Cluster:   12
C          -2.46851405     -0.93094422      2.52449969
N          -2.79021247     -2.16980278      2.65811598
C          -1.52295444      0.10043123     -2.60392362
N          -1.11372661     -0.99235599     -3.16226846
C          -2.31804300     -0.37438794      1.19099674
C          -2.52726720      0.95126963      0.86564074
C          -2.27485270      1.22667461     -0.49912943
C          -1.86684635      0.10902006     -1.20688544
S          -1.81033866     -1.28342311     -0.18120249
H          -2.26796267     -0.22164963      3.35611758
H          -1.61564035      1.06979963     -3.12536343
H          -2.81607339      1.71957305      1.57096640
H          -2.36946383      2.22042299     -0.91387960
C          -2.97364307     -2.78848756      3.90592702
C          -4.08536168     -2.49031616      4.70769146
C          -2.09233855     -3.80540460      4.30123534
C          -4.26432516     -3.22408672      5.88384373
H          -4.79477092     -1.72633579      4.41282187
C          -2.35560504     -4.47541314      5.49855480
H          -1.23037569     -4.06430635      3.69226706
N          -3.41938879     -4.19476445      6.27783413
H          -5.11354969     -3.03632975      6.55044632
H          -1.69332168     -5.26909870      5.86916721
C          -0.79610868     -1.09119402     -4.52268868
C          -1.64432408     -0.62809878     -5.54084051
C           0.37657638     -1.78283443     -4.87285403
C          -1.28159268     -0.87723728     -6.86776118
H          -2.57575623     -0.12744957     -5.30449498
C           0.65527951     -1.97098495     -6.22642665
H           1.02657837     -2.18312949     -4.09723774
N          -0.15047939     -1.52006530     -7.21047900
H          -1.91551027     -0.55826476     -7.70353065
H           1.55231520     -2.50736792     -6.56095872
C          -1.05715257      3.86907360      1.86907152
C          -1.30003981      4.71198477      0.81210019
C          -0.70278532      4.51706888     -0.44349349
C           0.15745193      3.42318669     -0.60957721
C           0.39646387      2.57787388      0.46630051
C          -0.15699010      2.74858070      1.76988406
H          -1.53307741      4.04482864      2.82895365
H          -1.97116722      5.56096595      0.93975136
H          -0.87741041      5.21446134     -1.24580123
CL          1.22964112      1.10530297      0.12547420
C           0.12796063      1.88412319      2.79648960
H           0.94663365      1.17899357      2.68240834
C          -0.61211800      1.79640945      4.01554854
C           0.76213532      3.11982381     -1.87589692
H           1.77733042      2.68908520     -1.84161805
C           0.12639547      3.28032414     -3.07912505
H          -0.84699394      3.78294380     -3.09250959
C           1.97559468      2.00223039     -4.47320919
C           0.63832503      2.76409369     -4.28124790
N          -0.02350029      2.79632460     -5.45852375
C          -1.30364713      3.46575550     -5.71078787
C          -1.08304657      4.95017880     -5.99169307
H          -1.97558794      3.32399028     -4.82747626
H          -1.81391308      2.97000652     -6.57074182
H          -2.03543650      5.45736358     -6.19863684
H          -0.61973067      5.46683544     -5.13926678
H          -0.43343301      5.11356769     -6.86139150
C           3.13125906      2.98259434     -4.27799709
H           3.16981968      3.38553851     -3.25682581
H           4.09789362      2.49482231     -4.47080960
H           3.06756282      3.83599211     -4.96598610
C           2.05664148      0.79690148     -3.54296127
H           1.08727716      0.52938642     -3.09650024
H           2.39454977     -0.10730767     -4.07075725
H           2.75544682      0.95205362     -2.70730441
C           4.36276930     -0.75225598     -8.38256083
C           3.21772634     -0.19377346     -8.89891791
C           2.38685181      0.61683796     -8.07841049
C           2.75606532      0.82944341     -6.72426420
C           3.95464822      0.24924675     -6.22448706
C           4.73964639     -0.52853372     -7.03324017
H           0.94656866      0.99571573     -9.65566961
H           2.92794757     -0.37490672     -9.94082209
C           1.19407053      1.18498822     -8.60654459
C           1.88374413      1.59961613     -5.93173993
H           4.23506008      0.42987894     -5.18661614
H           5.65902301     -0.98680740     -6.65516945
C           0.71176984      2.11546925     -6.47749207
C           0.35026606      1.93797606     -7.82428554
H          -0.56161714      2.37166479     -8.22627616
C           5.19286704     -1.58604024     -9.26709136
O           5.04375040     -1.78103655    -10.44631956
O           6.22467901     -2.16105053     -8.59583354
H           6.79584324     -2.73039318     -9.17214894
C          -0.48627448      0.78623433      4.90122677
C           0.49870957     -0.39395141      4.90650597
N          -1.26743949      0.69397942      6.10239296
C           0.47377503     -1.20603363      3.60879783
C           1.90353749      0.14981831      5.19773901
C          -0.00169285     -1.22539288      6.07349598
C          -2.46883021      1.48621244      6.33088773
C          -1.06104124     -0.54229464      6.69684465
H           0.18984787     -0.58882001      2.74502625
H           1.45524306     -1.63213394      3.37683706
H          -0.23679244     -2.03641011      3.67037979
H           1.90511731      0.74715708      6.11791806
H           2.62973376     -0.65711694      5.32654893
H           2.24572629      0.80230205      4.38482365
C           0.41111697     -2.47346803      6.54198477
C          -3.67865438      0.98151254      5.53429354
H          -2.24532855      2.54741026      6.06675065
H          -2.69661795      1.48038056      7.42216155
C          -1.74527129     -1.08912058      7.80887369
C          -0.27947298     -3.03237781      7.65622213
C           1.47210546     -3.22245527      5.94588617
H          -4.58522206      1.53389334      5.79951557
H          -3.52184342      1.09748972      4.45556806
H          -3.86412636     -0.08199261      5.73185314
C          -1.34613507     -2.31863466      8.26794480
H          -2.56261354     -0.54800739      8.27075533
C           0.09276367     -4.31222704      8.13527921
C           1.81020145     -4.45639279      6.42160858
H           2.00163128     -2.78261356      5.10284707
H          -1.86075126     -2.78014453      9.11334392
C           1.11158231     -5.01226174      7.52987292
H          -0.44701031     -4.73675687      8.98726713
H           2.61536254     -5.03923431      5.96961884
C           1.52686238     -6.33430360      7.99014942
O           2.35763873     -7.07280888      7.51957234
O           0.84645639     -6.72567226      9.10844374
H           1.11449473     -7.61815636      9.42984786
H          -1.34322490      2.58753532      4.19676157
         125
 Energy =      0.11591406 a.u.  #Cluster:   13
C           0.62286300      4.55624249     -0.16189839
N           1.29828016      4.65733965      0.93065160
C          -1.66657449     -0.18275767      0.33930531
N          -1.10338470     -0.64810353      1.40553454
C          -0.17066703      3.36080952     -0.35821372
C          -0.62978484      2.85441215     -1.55513581
C          -1.25584273      1.58450170     -1.41604879
C          -1.26508290      1.13650304     -0.11358836
S          -0.55617804      2.29736652      0.95383759
H           0.62273706      5.29163119     -0.98363705
H          -2.40540830     -0.71447121     -0.28997471
H          -0.51143410      3.33854218     -2.51393735
H          -1.63662387      1.02305786     -2.26234960
C           2.15345416      5.71256761      1.27162330
C           1.66040733      6.87403862      1.88182201
C           3.54069240      5.52971649      1.15297351
C           2.58519498      7.80297181      2.37058868
H           0.59365775      7.04228728      1.98378952
C           4.38040885      6.51788679      1.67195522
H           3.94640951      4.64079153      0.68118041
N           3.91696118      7.63226756      2.27148970
H           2.26107485      8.72518618      2.86967928
H           5.47270984      6.43045771      1.61581856
C          -1.32678054     -1.95831130      1.87301432
C          -1.16695219     -2.17213415      3.25149185
C          -1.59216085     -3.04841067      1.03564021
C          -1.26868524     -3.48032263      3.73001068
H          -0.96828931     -1.34085626      3.91898525
C          -1.67023524     -4.32148597      1.61074142
H          -1.68199026     -2.93069286     -0.04864275
N          -1.51366703     -4.53658273      2.93012169
H          -1.14996667     -3.71100238      4.79410371
H          -1.85634786     -5.21398184      0.99878246
C           0.75927820     -4.59656737     -1.06982555
C           1.53799566     -4.89435048      0.02231151
C           2.07031375     -3.88802642      0.84390551
C           1.83164741     -2.55004021      0.50485422
C           1.10035568     -2.26607674     -0.64496936
C           0.44381768     -3.24273460     -1.44430241
H           0.36166040     -5.39449713     -1.69093240
H           1.74531716     -5.93409181      0.27499430
H           2.61803337     -4.14851300      1.73623222
CL          1.01215300     -0.61651039     -1.13754749
C          -0.45849925     -2.89820999     -2.42171986
H          -0.60970837     -1.85102134     -2.65962646
C          -1.23183886     -3.82687581     -3.18484673
C           2.23169687     -1.48015931      1.37158470
H           1.58866019     -0.57621688      1.33410385
C           3.30518681     -1.50136079      2.22489779
H           3.93106707     -2.39726357      2.26325164
C           2.91982015      0.97302442      3.07857059
C           3.64924482     -0.39556751      3.01914053
N           4.70937003     -0.36057273      3.86166895
C           5.68934607     -1.43257835      4.05655787
C           6.77696375     -1.36710645      2.98652947
H           5.16376146     -2.41990445      4.02916067
H           6.12975727     -1.34639840      5.07770441
H           7.52380236     -2.15889465      3.13491657
H           6.36674831     -1.49541527      1.97384271
H           7.31129896     -0.40843379      2.99960174
C           2.99236859      1.64671110      1.71381505
H           2.42785303      1.10886576      0.93864141
H           2.56903617      2.66537848      1.74950535
H           4.02363252      1.74655340      1.35519622
C           1.50791910      0.77847570      3.61279541
H           1.49752572      0.22962609      4.56196011
H           1.01214496      1.74257296      3.79756629
H           0.85626530      0.22912911      2.91019075
C           3.54275515      5.65221330      5.58335354
C           4.58729829      4.83599856      5.94743572
C           4.66287747      3.50778692      5.44826662
C           3.65821163      3.05170805      4.55500821
C           2.59300232      3.92137432      4.19566843
C           2.52912880      5.19040278      4.70666521
H           6.48437633      3.04091001      6.52718803
H           5.36850927      5.20073972      6.62341681
C           5.72996605      2.65054030      5.83883813
C           3.77799380      1.73477215      4.06975468
H           1.82926511      3.57131276      3.49389657
H           1.70829384      5.86347757      4.43676932
C           4.82818072      0.92093789      4.48330255
C           5.82503287      1.36074189      5.37361049
H           6.63945995      0.70645896      5.67327624
C           3.51078491      7.02454877      6.11684577
O           4.27726991      7.52318100      6.90102678
O           2.46278203      7.73739517      5.62598013
H           2.44509550      8.67155028      5.95779457
C          -2.31921256     -3.48863926     -3.90768648
C          -2.97375647     -2.11181686     -4.07676888
N          -3.05300843     -4.42751401     -4.71867966
C          -3.40432811     -1.55935153     -2.71287835
C          -2.02739098     -1.16065158     -4.81363849
C          -4.18930658     -2.42696180     -4.92757226
C          -3.04846043     -5.85492243     -4.39828507
C          -4.19948114     -3.80443383     -5.20591096
H          -2.53892651     -1.47400582     -2.04450615
H          -3.87772498     -0.57869829     -2.80425948
H          -4.12590244     -2.23380013     -2.23608622
H          -1.76311525     -1.56910228     -5.79770922
H          -2.47643678     -0.17766671     -4.97299293
H          -1.08665458     -1.02728080     -4.26288271
C          -5.20105724     -1.59385345     -5.41097947
C          -3.77105806     -6.16753283     -3.08192586
H          -1.98611867     -6.19286814     -4.34847700
H          -3.51231303     -6.41385777     -5.24154408
C          -5.23802456     -4.39657312     -5.96518421
C          -6.24569597     -2.18611978     -6.17786853
C          -5.24407174     -0.18645794     -5.16658296
H          -3.71380018     -7.23181026     -2.83876523
H          -3.32831082     -5.60391267     -2.24838340
H          -4.82946349     -5.88768896     -3.13180662
C          -6.23649017     -3.58367156     -6.43797582
H          -5.22947664     -5.46244104     -6.16453070
C          -7.29364759     -1.37130970     -6.67328935
C          -6.26471452      0.57873095     -5.65309189
H          -4.44094846      0.26113461     -4.58369495
H          -7.05114008     -4.00620222     -7.02820330
C          -7.30565644     -0.01965615     -6.41636496
H          -8.09193722     -1.83297900     -7.26154209
H          -6.30641527      1.65479375     -5.47103556
C          -8.36882298      0.85546842     -6.90455711
O          -8.49946282      2.04499003     -6.74935081
O          -9.30661121      0.16948823     -7.62319969
H         -10.03129113      0.74731611     -7.96067463
H          -0.90284267     -4.86860576     -3.15865767
         125
 Energy =      0.11598121 a.u.  #Cluster:   14
C          -4.11900835     -0.26731818     -2.21387444
N          -3.71580232     -0.97948201     -3.20822426
C          -0.27570298     -0.98364612      1.34934430
N           0.60013533     -1.65431490      0.67552417
C          -3.30110736     -0.25089954     -1.01795119
C          -3.29421203      0.71207612     -0.03190485
C          -2.26548377      0.51329224      0.93052520
C          -1.49791758     -0.59936904      0.66630281
S          -2.07308867     -1.43880621     -0.73209081
H          -5.02211387      0.36524445     -2.20457666
H          -0.16808880     -0.63641349      2.39499533
H          -3.96926683      1.55462878      0.00948024
H          -2.09092766      1.19962003      1.75140412
C          -4.33126455     -1.07091891     -4.46276838
C          -3.82267419     -0.30762438     -5.52640153
C          -5.31869051     -2.03283869     -4.71480402
C          -4.31154459     -0.56183464     -6.80963869
H          -3.06301008      0.44765876     -5.35619171
C          -5.73611152     -2.21718474     -6.03789384
H          -5.73692678     -2.63063817     -3.91155860
N          -5.24383778     -1.50056175     -7.06619173
H          -3.95092395     -0.00283936     -7.68190370
H          -6.48646009     -2.97643275     -6.30346245
C           1.86728144     -1.99252734      1.19101925
C           2.54257900     -1.25304182      2.16853018
C           2.50739400     -3.09362499      0.59845491
C           3.84587380     -1.63454086      2.50701776
H           2.10047899     -0.36267138      2.62747365
C           3.80861279     -3.39575384      1.00517706
H           1.99914730     -3.68684537     -0.15376247
N           4.46895940     -2.68336105      1.93923531
H           4.42619033     -1.07864930      3.25614085
H           4.36104561     -4.23808789      0.57566298
C           4.39736220      0.64802313     -0.64803481
C           4.96357699      1.24805547      0.48755407
C           4.18428290      1.81116316      1.46949025
C           2.74680312      1.82245583      1.39866584
C           2.23643225      1.31484234      0.17203144
C           3.00438005      0.67504315     -0.79844873
H           5.02654095      0.14735912     -1.36778737
H           6.04884934      1.24879314      0.58800598
H           4.64780410      2.26966850      2.33903884
CL          0.55724335      1.52389975     -0.15646401
C           2.35579524     -0.03100003     -1.86225025
H           1.31616656     -0.35638975     -1.64874383
C           2.91143775     -0.34641657     -3.07719823
C           1.92105592      2.20710742      2.42820299
H           0.84701071      2.19192411      2.27861320
C           2.36264794      2.65053406      3.71275939
H           3.42524646      2.88868980      3.80549802
C           0.06143023      2.46137316      4.91344025
C           1.55663144      2.77877311      4.78681033
N           2.03840817      3.17186340      6.08785333
C           3.19065741      4.06518671      6.21603955
C           2.90030755      5.48191779      5.70650843
H           4.03961712      3.61537735      5.64907969
H           3.50723645      4.09080561      7.28279400
H           3.78497319      6.12059160      5.77581010
H           2.57990533      5.46197570      4.65500637
H           2.09374059      5.95501354      6.27838801
C          -0.76800626      3.35313395      3.98493712
H          -0.49629975      3.19791283      2.93216284
H          -1.83964857      3.16909013      4.09410586
H          -0.59027132      4.41223970      4.20652378
C          -0.17245044      0.97034913      4.64632972
H           0.36545101      0.36147876      5.38511487
H          -1.23093621      0.70690290      4.70508413
H           0.20812026      0.69442743      3.65561579
C          -3.73550477      2.58132663      8.67974939
C          -2.56719553      3.05624219      9.23445984
C          -1.38336888      3.13121083      8.46168588
C          -1.41002288      2.71044977      7.10059096
C          -2.63898808      2.22444489      6.55823992
C          -3.76919701      2.16046197      7.32321459
H          -0.19319911      3.94122488     10.07837048
H          -2.54533007      3.37982425     10.27990379
C          -0.17853664      3.62308261      9.03459345
C          -0.22608099      2.80031099      6.36364878
H          -2.65286467      1.90369434      5.51811473
H          -4.70882935      1.78846500      6.91096651
C           0.95455349      3.27556339      6.95812177
C           0.98185885      3.70315133      8.30815802
H           1.90237624      4.07492680      8.74463329
C          -4.93190698      2.52148382      9.51626709
O          -5.05337192      2.84253209     10.67400156
O          -6.01342814      2.03151412      8.84305787
H          -6.82492845      1.98790798      9.40315057
C           2.19438473     -1.04147645     -4.06347483
C           0.75624194     -1.61130284     -3.94026504
N           2.66179111     -1.30452012     -5.30820244
C           0.71918738     -2.65930730     -2.83687968
C          -0.23569426     -0.46853401     -3.76159032
C           0.56118228     -2.24598843     -5.30298621
C           4.00449946     -0.99131412     -5.80392620
C           1.70017354     -2.03395185     -6.07368480
H           0.82835358     -2.22234649     -1.82783900
H          -0.23708448     -3.20235872     -2.82884753
H           1.50918401     -3.41027813     -2.95361193
H          -0.14135912      0.28890629     -4.54882626
H          -1.27614091     -0.83493985     -3.79939471
H          -0.12741721      0.04724396     -2.79667644
C          -0.54603394     -2.93520005     -5.83360253
C           4.99905358     -2.06811463     -5.37465618
H           4.31337236      0.01240088     -5.41742549
H           3.97500671     -0.89737129     -6.91476688
C           1.80762196     -2.47911760     -7.40405767
C          -0.46092907     -3.36040211     -7.18502942
C          -1.71911807     -3.21613922     -5.08142987
H           6.00787305     -1.84317218     -5.74644753
H           5.06788820     -2.15221634     -4.28009490
H           4.72436020     -3.05897594     -5.75853838
C           0.72127421     -3.12754710     -7.94245967
H           2.71356278     -2.31295188     -7.98088352
C          -1.57785342     -4.01714472     -7.77249539
C          -2.76710058     -3.88012512     -5.65789386
H          -1.78287971     -2.88189591     -4.04085846
H           0.75320427     -3.48048909     -8.97651996
C          -2.70182948     -4.26241277     -7.02350904
H          -1.52786191     -4.31565164     -8.82438593
H          -3.67381578     -4.11068607     -5.08680999
C          -3.90242383     -4.89587724     -7.59451605
O          -4.94989490     -5.11954524     -7.04307773
O          -3.71871346     -5.23540211     -8.89712461
H          -4.52889084     -5.62477909     -9.31432730
H           3.93575574     -0.02929742     -3.28944150
         125
 Energy =      0.11677280 a.u.  #Cluster:   15
C           2.31346881     -1.39634697     -1.20698385
N           2.94539387     -0.38261187     -0.71657730
C           1.28256256     -4.73742136      2.74604991
N           1.78520666     -4.25058443      3.83108014
C           2.12655430     -2.56823382     -0.38307147
C           1.73913474     -3.81894267     -0.83020412
C           1.46793730     -4.71663167      0.22935957
C           1.64115561     -4.14030256      1.47502354
S           2.20666428     -2.51986482      1.33704392
H           1.84024807     -1.42801228     -2.20879877
H           0.53539412     -5.55194256      2.69757888
H           1.62427020     -4.08380897     -1.86929453
H           1.14698619     -5.73230420      0.06595601
C           3.14637948      0.81980017     -1.39641344
C           2.77692326      2.01219949     -0.74600164
C           3.81282156      0.89579441     -2.63043497
C           3.07423234      3.22211663     -1.36662863
H           2.28626962      1.97193326      0.22661565
C           4.07744386      2.16010700     -3.16142601
H           4.13398397     -0.00475300     -3.14152152
N           3.69716505      3.30457423     -2.56356397
H           2.82507977      4.18149310     -0.89879677
H           4.62835088      2.27898795     -4.09949747
C           1.43661443     -4.72573124      5.10755691
C           1.20488826     -3.76984924      6.10933286
C           1.38701018     -6.08845478      5.43470419
C           0.92233179     -4.22165360      7.39972605
H           1.23772191     -2.70818484      5.87578004
C           1.10040399     -6.43849038      6.75796003
H           1.57071343     -6.84968216      4.68682437
N           0.87040415     -5.52994826      7.72331802
H           0.72004282     -3.52290886      8.22123439
H           1.04651793     -7.48664930      7.07168721
C          -0.91760147     -2.45052270     -2.03845439
C          -0.57990396     -2.15974950     -3.33479036
C          -0.27483561     -0.84945303     -3.74171107
C          -0.31725386      0.17546510     -2.78609176
C          -0.60883661     -0.14310191     -1.46574753
C          -0.97500319     -1.44360145     -1.00421063
H          -1.16066053     -3.47095347     -1.75375077
H          -0.55596787     -2.95246317     -4.08181678
H          -0.06432224     -0.64041355     -4.77769363
CL         -0.39197686      1.10428519     -0.29904100
C          -1.32633936     -1.70017675      0.29550869
H          -1.40915286     -0.87929380      1.00143197
C          -1.58011046     -3.00857561      0.81753558
C          -0.11770474      1.54388075     -3.17785241
H          -0.64551779      2.30360691     -2.57634850
C           0.66463747      1.93314239     -4.23055993
H           1.21147136      1.15963376     -4.78331894
C           0.04566302      4.51271880     -4.12866760
C           0.82887396      3.27190109     -4.63171892
N           1.70600117      3.66532733     -5.58046556
C           2.63636972      2.80014579     -6.31129757
C           1.97904988      2.25536959     -7.57660101
H           2.96569054      1.96456316     -5.64227410
H           3.55966072      3.37924633     -6.55360609
H           2.67508951      1.61498781     -8.13586772
H           1.09156462      1.64716322     -7.35073053
H           1.65777417      3.05654461     -8.25420190
C          -1.44073018      4.31456837     -4.39799135
H          -1.87408970      3.51507364     -3.77970462
H          -2.01370116      5.22736390     -4.18326133
H          -1.63859969      4.06029417     -5.44807426
C           0.36785083      4.77878636     -2.66366204
H           1.44847932      4.94326852     -2.51581816
H          -0.14046286      5.68012210     -2.29607309
H           0.07045465      3.95232228     -2.00285089
C          -0.13930140      9.74395170     -5.26143900
C           0.81370204      9.16753711     -6.06690029
C           1.07624456      7.77360862     -5.97910788
C           0.33896178      6.99122853     -5.05106570
C          -0.63785692      7.61967177     -4.23002963
C          -0.87373685      8.96508526     -4.33082261
H           2.61419823      7.81766303     -7.50712015
H           1.37940947      9.77575429     -6.78231974
C           2.06638792      7.17797705     -6.80946658
C           0.62611655      5.61330257     -4.99727900
H          -1.19573361      7.01378611     -3.51590758
H          -1.62331203      9.45575605     -3.70138539
C           1.60305864      5.06775311     -5.82586005
C           2.34165883      5.83327076     -6.74659104
H           3.10012713      5.37570898     -7.37750039
C          -0.37769796     11.19148748     -5.38886874
O           0.16476065     11.95944291     -6.14192100
O          -1.33126443     11.62425032     -4.52453207
H          -1.50525025     12.59834945     -4.59272975
C          -1.82925183     -3.29663183      2.11051427
C          -1.92500304     -2.36862504      3.32664936
N          -1.97652964     -4.65807921      2.56752851
C          -0.64202432     -1.56012168      3.51682810
C          -3.14957792     -1.45826977      3.18182995
C          -2.12190756     -3.34885024      4.47036594
C          -2.64214591     -5.65700335      1.72284521
C          -2.20620511     -4.64617257      3.94671664
H          -0.36428989     -1.02877136      2.59580623
H          -0.74297527     -0.81232991      4.30770186
H           0.19807671     -2.21298120      3.78352152
H          -4.06456269     -2.04896214      3.06070920
H          -3.28270898     -0.81696392      4.05700191
H          -3.05647465     -0.81591601      2.29660799
C          -2.20891236     -3.13692881      5.85014701
C          -1.61481255     -6.68675799      1.23431395
H          -3.12891550     -5.15792869      0.85245683
H          -3.45682080     -6.16583848      2.28503770
C          -2.40021457     -5.77652039      4.77331008
C          -2.38536333     -4.27308090      6.69030881
C          -2.12146871     -1.84494387      6.45271800
H          -2.08444896     -7.43416397      0.58830664
H          -0.81527188     -6.19881688      0.66246364
H          -1.14599379     -7.21071137      2.07460303
C          -2.48339649     -5.57407276      6.12813060
H          -2.46380244     -6.76756113      4.33778257
C          -2.44577713     -4.09715932      8.09666967
C          -2.17961912     -1.69902962      7.80881585
H          -2.00527111     -0.97941497      5.80207353
H          -2.61989420     -6.42161456      6.80207297
C          -2.34064977     -2.83982953      8.64368882
H          -2.56465812     -4.97738250      8.73638042
H          -2.10454372     -0.71644105      8.27928357
C          -2.38881778     -2.61511019     10.08725936
O          -2.19521498     -1.59222755     10.69811245
O          -2.70599421     -3.75262952     10.77127555
H          -2.72278422     -3.62298369     11.74868413
H          -1.53838086     -3.82992672      0.09449073
         125
 Energy =      0.11768832 a.u.  #Cluster:   16
C           3.13221083     -4.14705848     -0.01207539
N           3.26329583     -4.54476966     -1.23332060
C           2.38751715      1.08868626     -0.06251792
N           2.25479826      1.44302850     -1.29554562
C           3.13451220     -2.72458686      0.27083546
C           3.28213476     -2.15081905      1.52040335
C           3.07661436     -0.75033972      1.50609541
C           2.77821415     -0.26573410      0.24479357
S           2.79148966     -1.53369219     -0.92587499
H           2.95201161     -4.80774548      0.85724138
H           2.18129899      1.73878384      0.80667089
H           3.50041579     -2.69932180      2.42261789
H           3.11414537     -0.14497611      2.39896594
C           3.19066092     -5.90184649     -1.59528175
C           3.91770760     -6.90872412     -0.94416297
C           2.40253122     -6.23362818     -2.70876887
C           3.81909406     -8.21445429     -1.43488513
H           4.54037500     -6.68259056     -0.08753565
C           2.36534787     -7.56825643     -3.11640512
H           1.83003584     -5.46818872     -3.22732091
N           3.05900113     -8.54400636     -2.49506645
H           4.36209766     -9.04231149     -0.96608282
H           1.75602765     -7.89122459     -3.96982709
C           1.83802410      2.69665109     -1.73641385
C           0.60439117      2.80507230     -2.40578032
C           2.67169763      3.82524580     -1.66206570
C           0.25969752      4.03463139     -2.96227506
H          -0.04130856      1.93429311     -2.50833192
C           2.23898120      5.01038423     -2.26098172
H           3.64137695      3.76536956     -1.17961086
N           1.04869164      5.12831498     -2.88108711
H          -0.68275509      4.17402864     -3.50548344
H           2.85854380      5.91508758     -2.25031759
C           0.02177258      1.49384595      3.76072765
C           0.31595216      0.21350307      4.25542296
C           0.23143802     -0.89990666      3.45931485
C          -0.16441093     -0.83573858      2.07252468
C          -0.37998678      0.49506569      1.60675038
C          -0.32465759      1.63103696      2.40824372
H           0.09032711      2.35200307      4.40951697
H           0.61085887      0.11474345      5.29938334
H           0.44767389     -1.88169897      3.87244411
CL         -0.73739622      0.71473192     -0.06438027
C          -0.58402907      2.93081836      1.86020685
H          -0.37389349      3.06821679      0.78611061
C          -1.08201265      3.98244145      2.58619484
C          -0.30662221     -1.94331333      1.27485802
H          -0.73078786     -1.84289574      0.28116289
C           0.12533157     -3.25351951      1.65266946
H           0.67742194     -3.31443704      2.59686793
C          -0.80784317     -4.59527257     -0.37818872
C          -0.04255712     -4.37855920      0.93005845
N           0.58821172     -5.62600726      1.30925818
C           0.69307055     -5.97156839      2.73373461
C          -0.67105976     -6.14977825      3.40960171
H           1.27194974     -5.16465350      3.23907239
H           1.29896002     -6.89999612      2.82775135
H          -0.56534320     -6.36050450      4.47655027
H          -1.28234681     -5.24208170      3.30265843
H          -1.23674536     -6.97169609      2.95520200
C          -2.29497166     -4.30078361     -0.15305895
H          -2.43908384     -3.26187130      0.17355925
H          -2.88292733     -4.45920950     -1.06041557
H          -2.70765399     -4.94714893      0.62953025
C          -0.23378074     -3.74670126     -1.51249567
H          -0.26047340     -2.67705585     -1.26256972
H           0.81237100     -4.01005749     -1.70938919
H          -0.78836586     -3.88016270     -2.44495017
C          -1.70906119     -8.57940625     -3.83819722
C          -0.98695010     -9.08734762     -2.78154789
C          -0.61532254     -8.25106474     -1.69921829
C          -0.98960878     -6.87780756     -1.71704315
C          -1.74956806     -6.38934314     -2.82199676
C          -2.09685088     -7.21276128     -3.85575752
H           0.40447471     -9.83497050     -0.63036591
H          -0.68767420    -10.14058166     -2.76930583
C           0.13178576     -8.77797612     -0.61107836
C          -0.58500758     -6.07365569     -0.64413164
H          -2.04744594     -5.34174791     -2.82071296
H          -2.67376277     -6.83985895     -4.70356767
C           0.16466177     -6.61725621      0.40512908
C           0.51972232     -7.98495436      0.43926999
H           1.09526971     -8.38140513      1.26863673
C          -2.07831252     -9.47860739     -4.93037774
O          -1.87650351    -10.66471111     -5.02770783
O          -2.73636530     -8.82992745     -5.93530750
H          -2.99372235     -9.42937620     -6.67531851
C          -1.30007318      5.26046291      2.04678877
C          -0.86559980      5.77000510      0.64964956
N          -1.91850315      6.26781805      2.70448208
C           0.65159318      5.68062948      0.54351050
C          -1.61022429      5.01480610     -0.44329564
C          -1.31429937      7.21729155      0.69511079
C          -2.44230671      6.21120681      4.07241671
C          -1.92211592      7.46425469      1.92254687
H           1.00437690      4.64805994      0.41435337
H           1.02136171      6.24857141     -0.32581535
H           1.15478338      6.09827893      1.42503049
H          -2.69253242      4.98261247     -0.26074073
H          -1.46944173      5.49756496     -1.42422951
H          -1.26274753      3.97696247     -0.55887088
C          -1.19530504      8.24147211     -0.26520112
C          -1.34721535      6.54607883      5.08215334
H          -2.86279197      5.19167270      4.26397762
H          -3.30005637      6.91914348      4.16482202
C          -2.43931312      8.72334769      2.27731402
C          -1.71566428      9.51637758      0.08344193
C          -0.58801356      8.05717668     -1.53749618
H          -1.73768824      6.51878872      6.10911040
H          -0.51079991      5.83425574      5.03562174
H          -0.92841942      7.54786432      4.92027100
C          -2.32839043      9.73144235      1.34965597
H          -2.90320161      8.88897644      3.24632676
C          -1.61416360     10.58231668     -0.85226486
C          -0.49983101      9.09834191     -2.42223022
H          -0.18846610      7.07302158     -1.81014757
H          -2.71538154     10.72856071      1.57724540
C          -1.01885714     10.37295319     -2.07169538
H          -2.01600827     11.56477792     -0.58386602
H          -0.03248284      8.96647537     -3.40608459
C          -0.89048486     11.45120519     -3.06624172
O          -0.39046234     11.39576072     -4.15949313
O          -1.42725019     12.61524167     -2.61042881
H          -1.35504533     13.35905152     -3.26074520
H          -1.33601454      3.81283693      3.63907964
         125
 Energy =      0.11771157 a.u.  #Cluster:   17
C           5.49456616     -3.90995866     -2.18462688
N           4.91537678     -5.05848634     -2.14006160
C           1.67303502     -0.22844492     -2.22922129
N           0.54354762     -0.84812317     -2.28890072
C           4.69103305     -2.71421623     -2.33273735
C           5.18684048     -1.42842940     -2.42098005
C           4.16527712     -0.44523765     -2.43601988
C           2.89837733     -0.98893873     -2.36346358
S           2.96393740     -2.71767962     -2.32006986
H           6.58294058     -3.74666844     -2.09550278
H           1.79316915      0.85639679     -2.02754613
H           6.23536570     -1.17601176     -2.43956513
H           4.37654716      0.61361127     -2.45562153
C           5.59341927     -6.27021896     -1.94417045
C           5.79274064     -6.75878358     -0.64506463
C           5.96388192     -7.06147711     -3.04178948
C           6.36444305     -8.02469021     -0.49377165
H           5.49489995     -6.17064410      0.21981664
C           6.51812118     -8.31851648     -2.78587632
H           5.80943373     -6.71237236     -4.05605088
N           6.72204761     -8.79324462     -1.54168618
H           6.55692002     -8.45316915      0.50240152
H           6.82074077     -8.98537603     -3.60130903
C          -0.70396913     -0.23531291     -2.14905112
C          -1.54803948     -0.65833072     -1.10741975
C          -1.19338509      0.68051333     -3.09454479
C          -2.84475951     -0.14998190     -1.06042173
H          -1.18436827     -1.35847779     -0.35758747
C          -2.50719313      1.12828823     -2.96045444
H          -0.56223289      1.03470634     -3.90262666
N          -3.32742279      0.72856941     -1.96643756
H          -3.54310425     -0.44827912     -0.27154533
H          -2.93281822      1.84206309     -3.67159263
C          -0.58838489      4.24960228     -1.62361200
C           0.78501823      4.14960930     -1.89223926
C           1.59800218      3.29674391     -1.18754284
C           1.10233130      2.45569613     -0.12646968
C          -0.30571179      2.56486606      0.07157562
C          -1.13403699      3.43979503     -0.61853706
H          -1.19798767      4.95742649     -2.16110378
H           1.20646655      4.77447777     -2.67945358
H           2.65941638      3.25050466     -1.41137313
CL         -1.06186797      1.45054459      1.15050519
C          -2.53517607      3.50216936     -0.29567834
H          -2.80260599      3.28607030      0.75201481
C          -3.51875662      3.77335755     -1.20769702
C           1.89019824      1.60194115      0.60285587
H           1.45607004      1.01042136      1.40186761
C           3.29314031      1.41998984      0.38090964
H           3.79334227      2.19163028     -0.21094720
C           3.55170224     -0.82964435      1.67011406
C           4.00726799      0.37117054      0.83338283
N           5.38927902      0.17564212      0.45755436
C           6.30969047      1.31679341      0.46110670
C           6.55334023      1.88002228      1.86637413
H           5.88074266      2.10554311     -0.19992612
H           7.26946970      1.00095761     -0.00427018
H           7.21128660      2.75258266      1.83898398
H           5.60651641      2.18655366      2.33334234
H           7.00959568      1.13162762      2.52421503
C           3.33638091     -0.36980566      3.11989144
H           2.52506120      0.36732461      3.17627058
H           3.08741335     -1.20996627      3.77394547
H           4.23858741      0.10617417      3.51923010
C           2.29412183     -1.49694052      1.10678818
H           2.50080811     -2.50438927      0.72941039
H           1.49889948     -1.57625679      1.85437292
H           1.87650694     -0.92038974      0.26925548
C           5.38865045     -5.70533602      2.86402821
C           6.41107265     -5.00270068      2.26690024
C           6.21026523     -3.66543409      1.84428942
C           4.94033130     -3.05440894      2.04907319
C           3.91209800     -3.80295323      2.69806394
C           4.12674745     -5.09349642      3.09201320
H           8.22671318     -3.43419841      1.09133962
H           7.38642378     -5.47265347      2.10692986
C           7.26173332     -2.94163419      1.22021952
C           4.76401670     -1.74164038      1.59981360
H           2.95112348     -3.31878134      2.86780901
H           3.34195146     -5.67250001      3.58146057
C           5.81136223     -1.05995549      0.96501079
C           7.08327720     -1.65255601      0.78528319
H           7.88191483     -1.09538913      0.30811514
C           5.62319610     -7.09879338      3.24147817
O           6.52674906     -7.82152177      2.89399560
O           4.66289465     -7.57959606      4.07927702
H           4.80819814     -8.52475184      4.32747807
C          -4.88880842      3.67357092     -0.90887884
C          -5.52728351      3.42284274      0.48388461
N          -5.87609951      3.78294921     -1.82850608
C          -5.09912964      2.04723465      0.98756484
C          -5.17426768      4.56033473      1.43311070
C          -7.00634768      3.43128983      0.14873450
C          -5.71043654      3.82104162     -3.28670424
C          -7.15905392      3.63206551     -1.22018243
H          -4.13778294      2.07193686      1.52093338
H          -5.83648562      1.61866917      1.67862555
H          -4.98905784      1.32496148      0.15991398
H          -5.53818339      5.52919746      1.06506767
H          -5.62485457      4.40969401      2.42412151
H          -4.09045519      4.65761715      1.58904549
C          -8.13598485      3.26843553      0.97353464
C          -5.86504435      2.41845524     -3.86839997
H          -4.70644500      4.24370092     -3.53596805
H          -6.46192485      4.52283033     -3.71781870
C          -8.41679138      3.68545489     -1.84847375
C          -9.41091989      3.32636596      0.35129339
C          -8.05292517      3.05022029      2.37712843
H          -5.60586641      2.39690161     -4.93397359
H          -5.20708396      1.68843439     -3.35854185
H          -6.88608410      2.03286912     -3.76666174
C          -9.52595318      3.53324517     -1.05153205
H          -8.50190601      3.83912119     -2.92170857
C         -10.57786691      3.17281816      1.15011701
C          -9.18908305      2.90502509      3.12623060
H          -7.06968476      2.99951608      2.84603064
H         -10.52598604      3.56816356     -1.49242365
C         -10.46390522      2.96965622      2.50295467
H         -11.56113149      3.21919432      0.66950244
H          -9.14097681      2.73714234      4.20800098
C         -11.64454097      2.80932976      3.36792218
O         -11.67052394      2.63265552      4.55818660
O         -12.79921535      2.88480233      2.65351793
H         -13.61089972      2.77804508      3.21206550
H          -3.22523211      3.98758656     -2.24191082
         125
 Energy =      0.11776815 a.u.  #Cluster:   18
C          -4.99174856      0.05849297      3.43938222
N          -4.53399398      0.85532121      4.34392030
C          -0.76039487     -2.17448450      1.16383452
N           0.27315329     -1.95947429      1.90742166
C          -4.06502523     -0.81370590      2.74775750
C          -4.39885177     -1.67284800      1.71983781
C          -3.26379582     -2.25487187      1.10259904
C          -2.07438557     -1.84463798      1.67177868
S          -2.35356706     -0.78267144      3.00803733
H          -6.04153649      0.02210068      3.09341734
H          -0.72691102     -2.56624317      0.12498483
H          -5.40755903     -1.85527621      1.37769305
H          -3.33416908     -2.91176593      0.24725484
C          -5.32125886      1.80317556      5.01443822
C          -4.90311783      3.14328627      4.96474420
C          -6.43385986      1.45801522      5.79393995
C          -5.62721847      4.08612218      5.69534847
H          -4.04059278      3.42833605      4.36936155
C          -7.08587679      2.47580566      6.49832784
H          -6.77638394      0.43176519      5.85612588
N          -6.69767952      3.76406584      6.45198059
H          -5.35823731      5.14863835      5.68429242
H          -7.96415190      2.26772021      7.12198191
C           1.58138799     -2.27244450      1.52877740
C           2.58485997     -1.31155403      1.75042148
C           1.94892955     -3.54815679      1.06950948
C           3.90946674     -1.67804275      1.52489326
H           2.31630200     -0.31791568      2.10240309
C           3.30231539     -3.81192358      0.85744242
H           1.19719015     -4.30832379      0.87911099
N           4.27130089     -2.90063946      1.07803527
H           4.73415598     -0.98348935      1.71260369
H           3.64115247     -4.78915493      0.49699981
C           1.72842341     -3.15751807     -2.63971241
C           0.46198667     -3.75552706     -2.76355879
C          -0.69463174     -3.05422315     -2.53343308
C          -0.68415485     -1.65246957     -2.18744838
C           0.62131526     -1.17184176     -1.86655619
C           1.80203204     -1.84009508     -2.16820180
H           2.61521692     -3.69988196     -2.92359860
H           0.41231442     -4.80226092     -3.06185056
H          -1.65981951     -3.53903418     -2.63413942
CL          0.73793402      0.24000971     -0.88667975
C           3.05717222     -1.15782182     -2.02788916
H           3.01176101     -0.05650989     -2.08896024
C           4.26231742     -1.77193359     -1.82278280
C          -1.78923653     -0.84784853     -2.13998448
H          -1.66933669      0.21936573     -1.97892410
C          -3.13712067     -1.32119947     -2.26247944
H          -3.25897751     -2.30036090     -2.73109615
C          -4.32628948      0.72028147     -1.12611511
C          -4.21600376     -0.65695382     -1.80650256
N          -5.55016369     -1.19071152     -1.86282139
C          -5.86522034     -2.52090872     -2.36592902
C          -5.56647723     -3.63988362     -1.36017369
H          -5.28782931     -2.68330377     -3.30782490
H          -6.94213014     -2.54179825     -2.65505948
H          -5.89785788     -4.61098563     -1.73971854
H          -4.49093116     -3.71142244     -1.15404364
H          -6.07165655     -3.46328656     -0.40329484
C          -3.21660483      0.97980750     -0.10744416
H          -2.54340524      1.78376008     -0.42286271
H          -3.61510974      1.24701778      0.87633981
H          -2.58766940      0.08861395      0.03146061
C          -4.33226524      1.79757529     -2.22069780
H          -5.14149915      1.62162899     -2.93936259
H          -4.47580488      2.79531406     -1.79656191
H          -3.38872870      1.78694309     -2.77956311
C          -7.65424983      3.04345843      2.36723381
C          -8.25132208      1.89245531      1.90779743
C          -7.60943325      1.09005948      0.93274566
C          -6.33228501      1.48258177      0.43550538
C          -5.76347308      2.70764889      0.90338554
C          -6.40147810      3.46454298      1.84460613
H          -9.21930200     -0.35277785      0.84332551
H          -9.22779307      1.58523177      2.29576835
C          -8.23323630     -0.09271591      0.45488268
C          -5.69764173      0.63686899     -0.47588109
H          -4.80917139      3.02503491      0.48420863
H          -5.96798931      4.39732436      2.20996363
C          -6.33914139     -0.53069668     -0.93216465
C          -7.62520592     -0.90091141     -0.47237107
H          -8.10180493     -1.80010980     -0.84470697
C          -8.33557244      3.80465260      3.41584437
O          -9.43284823      3.60232896      3.87770019
O          -7.57417642      4.82498945      3.89567994
H          -7.97562553      5.26164536      4.69256858
C           5.46360437     -1.07024619     -1.62054300
C           5.69255183      0.45810377     -1.76652687
N           6.62577502     -1.65317661     -1.25159085
C           5.41022584      0.87794959     -3.20404410
C           4.85479271      1.21317112     -0.73994633
C           7.17014707      0.57672440     -1.44526908
C           6.82609113     -3.07864917     -0.97358468
C           7.67181365     -0.68896571     -1.15123206
H           4.36163732      0.71220652     -3.49097669
H           5.61733607      1.94583499     -3.35916195
H           6.03449236      0.32854444     -3.92177627
H           4.89163502      0.73977359      0.25112404
H           5.21193430      2.24383334     -0.60712018
H           3.79448116      1.28454161     -1.02762585
C           8.01543022      1.70236635     -1.41010108
C           7.05676383     -3.85280558     -2.26721790
H           5.92899745     -3.47089607     -0.41467615
H           7.68057909     -3.20263229     -0.26942699
C           9.01872708     -0.91606174     -0.81371535
C           9.37594718      1.48473864     -1.06660133
C           7.57173880      3.02310746     -1.69900049
H           7.20033424     -4.92229628     -2.05953278
H           6.20365548     -3.76986923     -2.95530013
H           7.94487824     -3.50261391     -2.80702443
C           9.85166795      0.17606478     -0.77530240
H           9.38121796     -1.91811807     -0.59434046
C          10.26343111      2.59517476     -1.01672211
C           8.44333957      4.07695920     -1.64562518
H           6.52633516      3.18316852     -1.96442709
H          10.90673101      0.05166184     -0.51633256
C           9.80336767      3.85707969     -1.29989671
H          11.31224811      2.42589782     -0.74965509
H           8.11558204      5.09934059     -1.86505693
C          10.68621566      5.03464865     -1.26047259
O          10.40046980      6.18061285     -1.49210726
O          11.95594051      4.69384839     -0.91278620
H          12.57173688      5.46960582     -0.87715085
H           4.28677916     -2.86667911     -1.74576347
         125
 Energy =      0.11776902 a.u.  #Cluster:   19
C           2.61690808      0.84170636      0.25360058
N           2.05175761      0.39580576      1.32281825
C           3.67032185      5.97500173      1.09865520
N           3.20339826      6.27046217      2.26222717
C           3.15138142      2.18836853      0.25797968
C           3.85499743      2.76793545     -0.77785569
C           4.13054417      4.14140854     -0.55517075
C           3.63184991      4.59952441      0.64778671
S           2.86303767      3.32778786      1.53009528
H           2.68426984      0.29225532     -0.70865531
H           4.10146842      6.70072734      0.38684842
H           4.13074092      2.26081400     -1.69175827
H           4.64438240      4.75396993     -1.27986236
C           1.46131622     -0.86171094      1.45543393
C           2.22447919     -2.04002884      1.49070357
C           0.08102833     -0.93357613      1.71421247
C           1.57593683     -3.23653606      1.79462394
H           3.28855625     -2.01820041      1.28076540
C          -0.47203953     -2.17851235      2.00680746
H          -0.53126688     -0.03461878      1.67762082
N           0.25361428     -3.31741040      2.05121429
H           2.12739403     -4.18029939      1.83510260
H          -1.54033767     -2.28867287      2.22015468
C           3.13895728      7.57779022      2.76660382
C           3.93287628      7.92970895      3.86912017
C           2.20810911      8.49977094      2.26854953
C           3.75380301      9.19717955      4.42801685
H           4.65213403      7.22912543      4.27890675
C           2.10428084      9.74406246      2.89731112
H           1.56946031      8.24680154      1.42677342
N           2.86222907     10.09099028      3.95528708
H           4.34140468      9.52898370      5.29162860
H           1.39110548     10.50604718      2.54590834
C           1.89581657     -3.65998538     -2.03482917
C           2.77116956     -2.69543356     -2.55593932
C           2.39341317     -1.38387389     -2.70464234
C           1.07862607     -0.91228606     -2.34740156
C           0.25182069     -1.92196169     -1.77327743
C           0.61360340     -3.25605107     -1.63946519
H           2.19976310     -4.69202425     -1.96989673
H           3.77244893     -3.00870566     -2.85101776
H           3.09169800     -0.66230575     -3.11796603
CL         -1.25360096     -1.44068657     -1.08115094
C          -0.32627511     -4.20156226     -1.09714786
H          -1.39179690     -3.99159594     -1.28737372
C           0.03095478     -5.29220493     -0.35172707
C           0.66580436      0.38661155     -2.50550631
H          -0.34189514      0.67649638     -2.22859981
C           1.49620880      1.42824165     -3.03089637
H           2.37594041      1.10476074     -3.59542719
C           0.13997619      3.45893482     -2.11696254
C           1.27242349      2.74579705     -2.86347971
N           2.23055682      3.73419977     -3.30969456
C           2.81237726      3.61528794     -4.65105841
C           1.77696628      3.79060256     -5.76839911
H           3.29362707      2.61242947     -4.72740111
H           3.62650459      4.36643861     -4.75218611
H           2.22865215      3.66322264     -6.75570997
H           0.96851581      3.05221025     -5.67032475
H           1.31335610      4.78296322     -5.73307853
C          -1.13347891      3.39999033     -2.97420792
H          -1.46438281      2.36167974     -3.10428669
H          -1.94872407      3.96962099     -2.51945959
H          -0.95516857      3.81444736     -3.97236764
C          -0.10655249      2.87922194     -0.72195544
H           0.17580631      3.58296354      0.06842485
H          -1.15487594      2.60569310     -0.56756583
H           0.47989809      1.96408173     -0.55943803
C          -0.69027113      8.29072247      0.01646662
C           0.41121840      8.37457269     -0.80505682
C           0.86272532      7.23561354     -1.51643690
C           0.15870210      6.00549555     -1.37933054
C          -1.00289461      5.96548852     -0.55053210
C          -1.41330541      7.07364034      0.13557828
H           2.51465467      8.27899387     -2.44885651
H           0.95301749      9.31954095     -0.91084289
C           2.01037523      7.31665230     -2.35024004
C           0.65087554      4.88862255     -2.06358550
H          -1.55085605      5.02690191     -0.47508454
H          -2.29216842      7.04419721      0.78196858
C           1.80559327      4.98964672     -2.85058156
C           2.48647043      6.21778283     -3.01986590
H           3.36431845      6.27160380     -3.65443270
C          -1.08675110      9.47481803      0.77864234
O          -0.45347179     10.48837048      0.95719389
O          -2.32159006      9.34635554      1.33666760
H          -2.58576305     10.13544388      1.87006229
C          -0.90347437     -6.11148603      0.30533347
C          -2.45016034     -6.04940578      0.18585091
N          -0.57173049     -7.09986340      1.16880568
C          -2.93656168     -4.70108556      0.71003777
C          -2.87559704     -6.33883825     -1.24758489
C          -2.87460737     -7.16827748      1.11745648
C           0.76304658     -7.36753096      1.71846406
C          -1.73891825     -7.74464013      1.67927180
H          -2.92452562     -3.91774647     -0.06171151
H          -3.96493928     -4.75841571      1.08979131
H          -2.31383938     -4.33928613      1.54635840
H          -2.54972626     -7.33417849     -1.57879965
H          -3.96914569     -6.31327568     -1.35405599
H          -2.47019834     -5.60860537     -1.96233921
C          -4.15559041     -7.64305493      1.45879888
C           0.92389018     -6.67108013      3.06691585
H           1.53981027     -7.01476091      0.99671123
H           0.90035322     -8.46988958      1.81323488
C          -1.79744645     -8.81065878      2.59567776
C          -4.22676338     -8.72121806      2.37994138
C          -5.35777378     -7.09446207      0.93114982
H           1.95502706     -6.74340536      3.43352615
H           0.67622564     -5.59355106      3.00338371
H           0.26677275     -7.09124239      3.83697164
C          -3.04275255     -9.28490407      2.93153926
H          -0.89120682     -9.23662056      3.01999152
C          -5.50182165     -9.23242976      2.74916550
C          -6.57388131     -7.60198595      1.30069699
H          -5.29474974     -6.26265451      0.22877940
H          -3.14109485    -10.11267107      3.63922429
C          -6.64286779     -8.68374913      2.21876756
H          -5.55570437    -10.06484089      3.45920958
H          -7.50814106     -7.19012092      0.90289851
C          -7.98264795     -9.18260101      2.57054544
O          -9.04670573     -8.79043061      2.16732045
O          -7.91438140    -10.20829750      3.46080941
H          -8.80400593    -10.56262137      3.71617840
H           1.09767596     -5.47845595     -0.18009286
         125
 Energy =      0.11822312 a.u.  #Cluster:   20
C           2.13577054      1.58274211      1.10288659
N           2.83959108      0.51373074      1.27780212
C          -1.79114682      1.20921537      4.63717738
N          -2.00309372     -0.06233787      4.74684928
C           1.07112301      1.84788295      2.05309889
C           0.33197087      3.00477336      2.16276610
C          -0.71335055      2.90286359      3.12001013
C          -0.77227490      1.66181730      3.72015735
S           0.50038579      0.63446527      3.14886164
H           2.23953638      2.31117253      0.27261523
H          -2.34084145      1.99184337      5.18856912
H           0.49118607      3.89201486      1.56374831
H          -1.39966771      3.71347657      3.31483463
C           3.83895843      0.09695962      0.38173865
C           4.92406077     -0.61206608      0.92306641
C           3.76291267      0.27413838     -1.00604587
C           5.88347915     -1.12161532      0.04580317
H           5.00173534     -0.75975425      1.99566754
C           4.77024011     -0.27961733     -1.80154117
H           2.93354945      0.82223498     -1.45741236
N           5.80999404     -0.96531877     -1.29109114
H           6.75226790     -1.68122188      0.40938681
H           4.75991421     -0.17539019     -2.89506423
C          -3.01676297     -0.62728207      5.53045988
C          -4.34249487     -0.16645231      5.50906394
C          -2.70888977     -1.79295239      6.25245155
C          -5.31111352     -0.91036537      6.18953791
H          -4.60867817      0.74341879      4.98194552
C          -3.74807990     -2.46734125      6.89406755
H          -1.68477537     -2.15653790      6.29905265
N          -5.02968200     -2.04677421      6.85228704
H          -6.36173745     -0.59444097      6.21700377
H          -3.57072215     -3.38610754      7.46799503
C          -1.42173792      3.08652464     -0.78831211
C          -2.54168138      2.81733455     -0.04064111
C          -2.76629786      1.54825853      0.51084423
C          -1.81753969      0.53365568      0.30245232
C          -0.69686517      0.82008352     -0.47474900
C          -0.42319189      2.08626977     -1.06550334
H          -1.27818904      4.07191730     -1.22476917
H          -3.28136577      3.59852793      0.12984084
H          -3.65148202      1.37095291      1.10185070
CL          0.46532276     -0.42917069     -0.71362911
C           0.68795831      2.33810945     -1.83222238
H           1.30575750      1.52250067     -2.18324618
C           1.07318196      3.65253361     -2.26027453
C          -1.96247800     -0.74264024      0.93992571
H          -1.07322670     -1.39767609      0.95273811
C          -3.10988607     -1.18700485      1.54927632
H          -4.00632747     -0.56009141      1.50009333
C          -2.08498127     -3.47286959      2.42952552
C          -3.18238091     -2.38679854      2.27246649
N          -4.27720502     -2.76946776      2.97462805
C          -5.55564984     -2.05594109      3.03456814
C          -6.41599314     -2.39316707      1.81951841
H          -5.35899385     -0.95606668      3.09472946
H          -6.08284121     -2.32300881      3.98259206
H          -7.38029382     -1.86889104      1.86410946
H          -5.93072307     -2.10159681      0.87688802
H          -6.63192552     -3.46747697      1.75416737
C          -1.80876676     -4.09874621      1.06518176
H          -1.40542051     -3.37021243      0.34584213
H          -1.07158161     -4.90976778      1.14187786
H          -2.71311719     -4.53296111      0.62020027
C          -0.84026456     -2.88731926      3.08223051
H          -1.08894332     -2.09632916      3.81088700
H          -0.27069650     -3.64344196      3.63696379
H          -0.14674652     -2.44741020      2.34979298
C          -1.47723063     -8.06365053      5.10853724
C          -2.73645012     -7.58094940      5.37501391
C          -3.17969571     -6.37050633      4.77716714
C          -2.30097068     -5.67003171      3.90942696
C          -1.00681500     -6.20041586      3.64872364
C          -0.60188423     -7.37070104      4.23322940
H          -5.13053809     -6.43926475      5.72520542
H          -3.40883636     -8.12321421      6.04960964
C          -4.48420061     -5.87193977      5.04949929
C          -2.76907235     -4.46580709      3.34942030
H          -0.34225829     -5.66044089      2.97315145
H           0.39188160     -7.78576040      4.03726494
C          -4.05314097     -4.01146086      3.63812394
C          -4.93645185     -4.70286575      4.48760341
H          -5.93144751     -4.31593938      4.70245215
C          -1.05993663     -9.31842493      5.75495942
O          -1.70062549     -9.99990701      6.51447887
O           0.20265508     -9.67387892      5.40319025
H           0.50176400    -10.51841393      5.82825352
C           1.73407904      3.92754000     -3.40006933
C           2.10940008      2.98429529     -4.55031829
N           2.10138659      5.26942390     -3.78197416
C           3.10614955      1.91435512     -4.09101959
C           0.83556094      2.36386930     -5.12840980
C           2.76828599      3.92469238     -5.54199916
C           2.47047813      6.24885928     -2.75821154
C           2.79467382      5.21602595     -4.99474971
H           2.58962825      1.08044343     -3.60132574
H           3.67212145      1.50611328     -4.93537351
H           3.83195872      2.33444143     -3.38559097
H           0.18414817      3.13528613     -5.55604357
H           1.05213923      1.63386163     -5.91157463
H           0.25819457      1.85991552     -4.33797865
C           3.30676950      3.67700330     -6.80921356
C           3.77090187      5.88440534     -2.03107951
H           1.62737528      6.32139333     -2.03171250
H           2.55691956      7.25035409     -3.23535177
C           3.38778625      6.30098455     -5.68290339
C           3.90059547      4.76708244     -7.50687082
C           3.29457115      2.39031062     -7.42957321
H           4.00984157      6.61188256     -1.25112644
H           3.69296532      4.89451809     -1.56063235
H           4.61831073      5.84331201     -2.72555837
C           3.92776988      6.06183822     -6.92132914
H           3.40215497      7.28927114     -5.23685047
C           4.46614685      4.54819623     -8.78850225
C           3.84360331      2.20302048     -8.66579312
H           2.83019441      1.56257012     -6.89440688
H           4.39185396      6.87496353     -7.48126810
C           4.43997784      3.29536291     -9.35522773
H           4.92218240      5.38984558     -9.31733779
H           3.83754581      1.22330252     -9.14911068
C           5.01304019      3.02678265    -10.67305607
O           5.04793288      1.98752932    -11.28469041
O           5.56650416      4.14629834    -11.22700065
H           5.95856712      3.98176208    -12.11701898
H           0.80274444      4.46666963     -1.58265049
         125
 Energy =      0.11845582 a.u.  #Cluster:   21
C           1.52963276      1.51500768      1.03962820
N           1.56575402      2.42740688      0.12672917
C           4.11057007     -2.73280831     -0.81662308
N           4.37316208     -2.52304188     -2.06317423
C           2.22845293      0.26882189      0.82706235
C           2.32013108     -0.75208793      1.76133592
C           3.01207658     -1.87726274      1.26698821
C           3.43555854     -1.71209290     -0.04396353
S           2.97960152     -0.17195549     -0.65500910
H           0.96955065      1.59740405      1.98763541
H           4.35111710     -3.66358762     -0.27117126
H           1.90288175     -0.70704170      2.75365652
H           3.17614134     -2.76831916      1.85188106
C           0.84736376      3.62562090      0.23112479
C           0.97218565      4.50450022      1.31820189
C           0.02024601      3.98077755     -0.84748936
C           0.24223553      5.69590165      1.28961568
H           1.63653971      4.27833423      2.14408369
C          -0.67142255      5.18753908     -0.77876667
H          -0.09254248      3.30280747     -1.70066135
N          -0.58162191      6.02676739      0.27793064
H           0.30832222      6.42285185      2.10609646
H          -1.33541504      5.51252056     -1.58899463
C           4.91541733     -3.52068426     -2.89227622
C           5.98632840     -3.18026884     -3.73279602
C           4.35025342     -4.80036717     -2.98324917
C           6.44377419     -4.14193847     -4.63627428
H           6.43453857     -2.19289589     -3.68103781
C           4.88370849     -5.69391283     -3.91742921
H           3.49309416     -5.08531697     -2.37679430
N           5.90895994     -5.37572869     -4.72936523
H           7.27230771     -3.93329699     -5.32243453
H           4.47691585     -6.70849366     -4.03390365
C          -1.62136825      1.14625401     -2.99100890
C          -2.43263479      2.24003422     -2.83988388
C          -2.86883916      2.66313174     -1.57300834
C          -2.44493034      1.95128267     -0.44034477
C          -1.65566746      0.81953782     -0.61365749
C          -1.20427106      0.32783617     -1.87450511
H          -1.28939182      0.84240119     -3.98011953
H          -2.75694173      2.80322824     -3.71426401
H          -3.53941335      3.50229551     -1.48498174
CL         -1.05544201      0.03302466      0.80546378
C          -0.46040464     -0.81146835     -2.01786266
H          -0.29419747     -1.46731571     -1.17098370
C           0.15835784     -1.20019635     -3.25335518
C          -2.74977760      2.42203409      0.87971973
H          -2.76189085      1.67461025      1.68889493
C          -2.96304912      3.74409208      1.17457565
H          -3.03868717      4.45707178      0.34044414
C          -2.71001601      3.49454064      3.79387846
C          -2.98620659      4.26433272      2.47645126
N          -3.16917833      5.57406576      2.76223236
C          -3.46033806      6.63391017      1.79096314
C          -4.92331024      6.58231820      1.36214635
H          -2.77353912      6.52284035      0.90487685
H          -3.20482316      7.62451235      2.23192309
H          -5.14070912      7.37196641      0.62907675
H          -5.18090036      5.62411861      0.88867475
H          -5.60836492      6.72326119      2.20686203
C          -3.81748112      2.47712475      4.04266067
H          -3.82965117      1.67498097      3.29083025
H          -3.70092299      1.99064287      5.02133661
H          -4.81146210      2.94449535      4.03983280
C          -1.31844585      2.87254798      3.73487934
H          -0.58011955      3.56009912      3.29606281
H          -0.94919014      2.61295692      4.73682828
H          -1.30023533      1.94752639      3.14044584
C          -2.29080331      4.66967215      8.99794054
C          -2.56865032      5.83315412      8.32090051
C          -2.73049163      5.81782883      6.90916529
C          -2.60088147      4.58594499      6.21465011
C          -2.31093184      3.40035231      6.94524828
C          -2.15913686      3.43845735      8.30583451
H          -3.11036754      7.94867473      6.77976706
H          -2.66826468      6.78148804      8.86180700
C          -3.01916362      7.02124631      6.20723817
C          -2.77041720      4.61200754      4.81694576
H          -2.21133549      2.45854902      6.40505227
H          -1.93626589      2.52994235      8.87485828
C          -3.05180553      5.80986119      4.16393027
C          -3.18232754      7.03543782      4.84302335
H          -3.40518808      7.95485365      4.30543646
C          -2.13365242      4.73333733     10.46064206
O          -2.21610971      5.70745249     11.16443646
O          -1.86916415      3.51267965     10.99341294
H          -1.75998840      3.53342692     11.97904716
C           0.48278421     -2.45826213     -3.60370954
C           0.21922791     -3.78049330     -2.86848713
N           1.09580096     -2.78106659     -4.86447369
C           0.85352558     -3.78293789     -1.47696696
C          -1.29219260     -4.01387317     -2.79245107
C           0.89399062     -4.79790523     -3.77018179
C           1.81100218     -1.78895593     -5.66358327
C           1.42627378     -4.12572643     -4.88723126
H           0.34136359     -3.07971481     -0.80545334
H           0.81300737     -4.77156694     -1.01220849
H           1.90119508     -3.47611008     -1.53259796
H          -1.72826255     -4.07892577     -3.79648412
H          -1.53641627     -4.93610030     -2.26032939
H          -1.78507470     -3.17606973     -2.27820102
C           1.04555882     -6.17862985     -3.63775591
C           3.18732004     -1.45068243     -5.08667691
H           1.17981318     -0.87080238     -5.72576265
H           1.90669865     -2.17205062     -6.70493934
C           2.13736271     -4.81569241     -5.90035349
C           1.77535812     -6.87429559     -4.64629530
C           0.52052028     -6.92514017     -2.53764341
H           3.66210137     -0.62998321     -5.62866812
H           3.11419909     -1.15771471     -4.02667002
H           3.86180135     -2.31445250     -5.11785330
C           2.29827619     -6.17002071     -5.76589119
H           2.54382965     -4.27500340     -6.74796724
C           1.98293395     -8.26907379     -4.52031543
C           0.73656015     -8.26903799     -2.43486049
H          -0.06361876     -6.39519161     -1.78693116
H           2.84588347     -6.73251009     -6.52482391
C           1.48544308     -8.95170908     -3.43381616
H           2.54783380     -8.79418635     -5.29626639
H           0.34295553     -8.84580924     -1.59556302
C           1.69085558    -10.38644459     -3.25710638
O           1.32038930    -11.09926853     -2.35660442
O           2.40841703    -10.93179098     -4.28464018
H           2.55488182    -11.90107716     -4.18043757
H           0.39096585     -0.37534781     -3.93477732
         125
 Energy =      0.11866549 a.u.  #Cluster:   22
C           1.33829246      1.54821539      2.45520818
N           0.84281900      0.41410303      2.81680784
C          -1.71228920      5.22081390      4.65718814
N          -2.68150518      4.55011987      5.18441908
C           0.87970047      2.74516969      3.13166539
C           1.36337286      4.02317976      2.94346234
C           0.54103433      5.01564018      3.53907984
C          -0.56515907      4.48452149      4.17011318
S          -0.54098010      2.75515927      4.12227558
H           2.03133745      1.69986747      1.60321917
H          -1.70964951      6.30867861      4.47328194
H           2.23526761      4.26922928      2.35556392
H           0.74757925      6.07095274      3.44767484
C           1.08190221     -0.80312302      2.17447548
C           2.32437728     -1.45294070      2.21183027
C          -0.01534709     -1.45102314      1.57654613
C           2.42389343     -2.71802281      1.62936320
H           3.18649567     -0.97891014      2.66816344
C           0.18513778     -2.71384053      1.02681102
H          -0.98571560     -0.96028678      1.53620124
N           1.38307310     -3.33986464      1.04002920
H           3.37217297     -3.26567867      1.61845098
H          -0.63057533     -3.26416681      0.54613907
C          -3.90234546      5.11731934      5.57950573
C          -4.01974501      6.30029087      6.32149648
C          -5.06033023      4.38942318      5.25688473
C          -5.30019220      6.70618027      6.71488836
H          -3.14633628      6.87991241      6.59431795
C          -6.29156814      4.88038381      5.69176053
H          -4.98637950      3.47096839      4.67916101
N          -6.41428846      6.01599726      6.41066517
H          -5.45567333      7.62412115      7.29417927
H          -7.22911743      4.36105940      5.46090386
C           3.99901603     -1.06147707     -1.27650724
C           4.25356621      0.25954578     -0.88526443
C           3.24154607      1.17812219     -0.75235258
C           1.86025719      0.85376599     -1.00820545
C           1.65353123     -0.51814555     -1.34012133
C           2.66895828     -1.45330043     -1.49726752
H           4.80992690     -1.76525790     -1.37123253
H           5.28369034      0.55437902     -0.68623569
H           3.47417114      2.19772315     -0.45880390
CL          0.03588016     -1.04935441     -1.60622899
C           2.36888429     -2.81510263     -1.84453255
H           1.39394875     -3.21328126     -1.51052014
C           3.22029398     -3.61723001     -2.56435819
C           0.84000565      1.76810543     -0.91483668
H          -0.18462281      1.47111013     -1.10477742
C           1.04947759      3.14567998     -0.58848915
H           2.08719332      3.49440492     -0.63860125
C          -1.41695068      3.83670926     -0.06719822
C           0.09488016      4.02504263     -0.22880449
N           0.44575833      5.36168726      0.20098466
C           1.41691887      6.13523686     -0.58121581
C           0.91436249      6.47627224     -1.98917090
H           2.35807000      5.54085599     -0.64284753
H           1.66493074      7.06306915     -0.02021667
H           1.67048347      7.01772555     -2.56348140
H           0.66051959      5.56206950     -2.54446799
H           0.00939209      7.09339783     -1.95284714
C          -2.06222404      3.79256321     -1.46113668
H          -1.69371327      2.92941800     -2.03008755
H          -3.15180966      3.72680854     -1.39475196
H          -1.81817853      4.69221147     -2.03642715
C          -1.76816559      2.58414557      0.73860999
H          -2.38978617      1.88736287      0.16726258
H          -0.86402724      2.02848768      1.02541085
H          -2.30384133      2.82837126      1.66199059
C          -5.43461852      6.41732767      2.37226689
C          -4.34274227      7.25212476      2.34779106
C          -3.12335736      6.82019300      1.76798984
C          -3.04432137      5.51960902      1.19369957
C          -4.20579763      4.68939688      1.21805912
C          -5.36579076      5.11937754      1.80000329
H          -2.10048168      8.68120245      2.18763437
H          -4.40504898      8.25731659      2.77500077
C          -1.99735948      7.68533251      1.75474971
C          -1.82273435      5.12388202      0.63403348
H          -4.14290733      3.70212547      0.76157951
H          -6.25227379      4.48422262      1.83307692
C          -0.72125703      5.98986992      0.66059299
C          -0.80270238      7.29088393      1.20802891
H           0.06301681      7.94385726      1.19462628
C          -6.66182412      6.90752970      3.00523719
O          -6.96629706      8.04985986      3.24398234
O          -7.50274671      5.89324551      3.35464351
H          -8.29098594      6.21243782      3.86267639
C           2.92882821     -4.93918961     -2.92614581
C           1.71358598     -5.79988079     -2.49509650
N           3.70941288     -5.67392268     -3.75829000
C           1.75942151     -6.01258765     -0.98863922
C           0.41764798     -5.15844213     -2.97764043
C           1.98714810     -7.10342856     -3.22266533
C           4.98839196     -5.25026201     -4.33593154
C           3.17549398     -6.98432314     -3.93841997
H           0.93750724     -6.65175329     -0.64184085
H           2.69279172     -6.48589554     -0.66151733
H           1.66833910     -5.06565928     -0.41930392
H           0.49805119     -4.78186768     -4.00595921
H          -0.41362275     -5.87688598     -2.97078529
H           0.10551120     -4.31608429     -2.34019042
C           1.26239738     -8.31074364     -3.24581654
C           6.12984261     -5.49773570     -3.35226966
H           4.92664550     -4.16681919     -4.61084402
H           5.15983851     -5.79875843     -5.29183678
C           3.71152472     -8.03215348     -4.70908904
C           1.78955437     -9.37252708     -4.02725815
C           0.04927750     -8.50697140     -2.52841293
H           7.09220463     -5.18330383     -3.77894741
H           5.99384457     -4.93992539     -2.41420210
H           6.22296716     -6.55864529     -3.08673782
C           3.00750371     -9.21184768     -4.74453786
H           4.64619298     -7.91065827     -5.25120535
C           1.08482471    -10.60697861     -4.08234716
C          -0.61107683     -9.70386218     -2.59442500
H          -0.34330780     -7.68925594     -1.92181887
H           3.38131304    -10.05496285     -5.33206126
C          -0.08571947    -10.76251964     -3.38245623
H           1.49060172    -11.42416377     -4.68843915
H          -1.54629458     -9.86968968     -2.04800471
C          -0.84757554    -12.02211813     -3.41139921
O          -1.88152357    -12.27413137     -2.84934310
O          -0.23694238    -12.95553907     -4.18956694
H          -0.72919734    -13.81481018     -4.22635093
H           4.17432598     -3.18754988     -2.89352087
         125
 Energy =      0.12019996 a.u.  #Cluster:   23
C           0.66487682     -1.40733491      2.08508235
N           1.63874310     -1.52680760      1.25050654
C          -1.95898812     -4.88137055      5.12385241
N          -2.68021259     -4.17618826      5.92698611
C           0.17733326     -2.59562233      2.76528589
C           0.33624911     -3.90522105      2.36201513
C          -0.38528721     -4.82584177      3.16601116
C          -1.07823899     -4.21400827      4.19066220
S          -0.82226605     -2.50235832      4.17458388
H           0.12897212     -0.45422855      2.28628359
H          -1.97503034     -5.98452234      5.06531786
H           0.93440130     -4.20467626      1.50980171
H          -0.39725213     -5.88676791      2.96472919
C           2.17714700     -0.47406424      0.50588320
C           3.04935455      0.45788564      1.09242716
C           1.96382110     -0.43197298     -0.88195009
C           3.67425883      1.38733804      0.26273603
H           3.22347247      0.45629971      2.16302081
C           2.63732607      0.53792357     -1.62404896
H           1.27990155     -1.13319152     -1.35620029
N           3.48096062      1.43692332     -1.07223056
H           4.35969622      2.13407438      0.67331856
H           2.50702483      0.61415813     -2.70910617
C          -3.56402376     -4.72048913      6.86829828
C          -4.94421540     -4.52137056      6.70420118
C          -3.09514981     -5.34895029      8.03210130
C          -5.79789787     -4.95910313      7.71911741
H          -5.33424855     -4.02951254      5.81846484
C          -4.03111459     -5.74530996      8.99162544
H          -2.03431639     -5.50763230      8.19037886
N          -5.35660569     -5.56020872      8.84209360
H          -6.88522889     -4.83235332      7.64809009
H          -3.72396149     -6.23610574      9.92316326
C          -0.73638668      1.92839594      2.44825018
C           0.14257908      2.93874804      2.74917544
C           0.84357943      3.63063620      1.74928071
C           0.63604842      3.26452744      0.41313771
C          -0.24443988      2.23214854      0.12097662
C          -1.00413249      1.51540504      1.09221876
H          -1.27413407      1.42099742      3.24380579
H           0.30662115      3.22385523      3.78825561
H           1.50133590      4.44387654      2.00838836
CL         -0.31870804      1.69861268     -1.51911704
C          -1.86587380      0.50331738      0.75861947
H          -2.04371265      0.25918145     -0.28327715
C          -2.57397059     -0.29331432      1.71751023
C           1.32823347      3.93113606     -0.65867398
H           0.78626549      4.00230742     -1.61641696
C           2.60073033      4.42439875     -0.55772016
H           3.11082751      4.35704807      0.40984564
C           2.79396399      5.09575706     -3.11245726
C           3.32399332      4.89717633     -1.66664647
N           4.63208193      5.24363501     -1.62968195
C           5.56537887      5.01259682     -0.52047449
C           6.33979790      3.71683377     -0.74828337
H           4.99758794      4.97024565      0.44100891
H           6.25403161      5.88583909     -0.43944427
H           6.92914348      3.44326009      0.13568280
H           5.66463833      2.86782957     -0.96618690
H           7.02907856      3.78509375     -1.59817801
C           2.37280373      3.74176656     -3.67762632
H           1.32087812      3.50301581     -3.46506265
H           2.49633654      3.69775051     -4.76730752
H           2.97896124      2.91656637     -3.26229522
C           1.68337477      6.13812982     -3.12402425
H           2.03084382      7.11162057     -2.75236235
H           1.30294037      6.30623369     -4.14128508
H           0.82225631      5.84275546     -2.50799059
C           4.74305819      6.78604397     -7.80098751
C           5.75809699      6.83898510     -6.87560588
C           5.52196435      6.44079569     -5.53201975
C           4.22527232      5.99354537     -5.16478635
C           3.19817737      5.94644076     -6.14771695
C           3.44858737      6.33390291     -7.43728527
H           7.55762379      6.83756902     -4.89871341
H           6.75675155      7.18725006     -7.16396723
C           6.57306709      6.48915353     -4.57417203
C           4.03004631      5.61161589     -3.82337120
H           2.20743763      5.59453834     -5.85853100
H           2.66344772      6.30014638     -8.19976534
C           5.08344233      5.67016376     -2.91570022
C           6.37307997      6.10808328     -3.26923569
H           7.17557588      6.13993004     -2.53598364
C           5.03439878      7.20959356     -9.18081866
O           6.08112669      7.61701665     -9.61619883
O           3.94581154      7.09628615     -9.98446946
H           4.12195115      7.37477650    -10.91995467
C          -3.01923018     -1.54364414      1.48784878
C          -2.92020960     -2.40018127      0.21743314
N          -3.60824415     -2.35085055      2.52178002
C          -3.85454981     -1.82535585     -0.85418261
C          -1.48323287     -2.50080619     -0.29425150
C          -3.43315803     -3.74752899      0.69463922
C          -4.37657381     -1.77459640      3.62236734
C          -3.88961413     -3.61367012      2.01763465
H          -3.51655520     -0.83203054     -1.17567164
H          -3.90241451     -2.47282930     -1.73442330
H          -4.87417484     -1.71660532     -0.46831461
H          -0.90327764     -3.21893796      0.29682002
H          -1.44204578     -2.81990069     -1.33932690
H          -0.96585178     -1.53342716     -0.22920750
C          -3.48529617     -4.98485865      0.05043535
C          -5.81251722     -1.42658195      3.21212495
H          -3.84879626     -0.86332208      3.98980200
H          -4.37197590     -2.49518186      4.47402945
C          -4.46052905     -4.70186283      2.72079750
C          -4.01778878     -6.09355358      0.77100848
C          -3.03006185     -5.19279511     -1.28819888
H          -6.36674227     -0.98460798      4.04478266
H          -5.82027104     -0.70746103      2.38278832
H          -6.35912919     -2.31433514      2.87391866
C          -4.50818090     -5.92020179      2.09317501
H          -4.83570807     -4.56245377      3.72806727
C          -4.05621517     -7.36951930      0.15584905
C          -3.07816131     -6.43103319     -1.86054239
H          -2.64184891     -4.33707427     -1.83857572
H          -4.93111007     -6.78422637      2.60801617
C          -3.59189016     -7.53795613     -1.12795734
H          -4.45872561     -8.21691885      0.71784975
H          -2.72863134     -6.60055885     -2.88121992
C          -3.60396173     -8.83818265     -1.79332992
O          -3.23829755     -9.12234629     -2.90754909
O          -4.10666165     -9.82049427     -0.98674820
H          -4.12322801    -10.70507217     -1.42220528
H          -2.73650986      0.16835361      2.69567204
         125
 Energy =      0.12025654 a.u.  #Cluster:   24
C          -5.06659368      0.29308920      4.13745396
N          -4.56685306     -0.36915399      5.12902405
C          -2.24465638     -1.08055267     -0.12675285
N          -1.79122210     -2.27455819      0.04093905
C          -4.55350995      0.06224737      2.80705968
C          -4.92678584      0.76676084      1.67459535
C          -4.16990158      0.40887020      0.53461896
C          -3.23376285     -0.57319626      0.80508015
S          -3.30386811     -1.06902876      2.44952065
H          -5.86702638      1.04948694      4.22268033
H          -1.92581522     -0.37497156     -0.91353034
H          -5.69494238      1.52437509      1.65354311
H          -4.31067214      0.86836798     -0.43042543
C          -4.94045245     -0.14104429      6.46247723
C          -5.08766396     -1.25805757      7.30049119
C          -5.05960633      1.14543848      7.00971264
C          -5.34553010     -1.03747516      8.65471360
H          -4.99261299     -2.26231935      6.89697531
C          -5.31198697      1.26123041      8.37967663
H          -4.94449285      2.03104046      6.38865357
N          -5.45465041      0.19559854      9.18965522
H          -5.47029666     -1.86916526      9.35767161
H          -5.40802845      2.24074245      8.86397939
C          -0.80613579     -2.86430263     -0.75831241
C           0.34001144     -3.36812956     -0.11915651
C          -0.97208086     -3.08109651     -2.13498630
C           1.26802316     -4.07009754     -0.88404626
H           0.50313339     -3.18303462      0.94453177
C           0.01320199     -3.80264931     -2.81268471
H          -1.84645769     -2.70689809     -2.65504791
N           1.11665729     -4.28537042     -2.21017680
H           2.18003053     -4.47853817     -0.43519250
H          -0.07458243     -4.01646101     -3.88284023
C           2.05990545     -1.07421222      2.18355793
C           3.18786288     -1.77870960      1.85417531
C           3.63608133     -1.87851419      0.52342419
C           2.87771320     -1.26951744     -0.48123081
C           1.72885528     -0.57150942     -0.13484797
C           1.27600705     -0.36240372      1.19988266
H           1.73252580     -1.01353250      3.21780419
H           3.76653922     -2.27611705      2.63172136
H           4.55893370     -2.38678765      0.29750992
CL          0.69050824     -0.08491594     -1.43197814
C           0.21546632      0.44371320      1.51513457
H          -0.25162317      1.05270290      0.74980582
C          -0.33430023      0.54880155      2.83677751
C           3.24483391     -1.38331914     -1.86966197
H           3.02458810     -0.51102767     -2.50528434
C           3.79037827     -2.51460326     -2.40893500
H           4.02528307     -3.35015414     -1.73619817
C           3.52921250     -1.74676637     -4.92937702
C           3.93948088     -2.72022464     -3.79213790
N           4.43465881     -3.85158131     -4.34114070
C           4.84120043     -5.06770455     -3.62455621
C           3.68628607     -6.06013191     -3.56152866
H           5.18284174     -4.79344214     -2.59623648
H           5.72566412     -5.50901721     -4.14064553
H           3.95426507     -6.94977872     -2.97952046
H           2.79155459     -5.61910206     -3.07369673
H           3.36203948     -6.39372845     -4.55313933
C           2.03426366     -1.46025998     -4.83440046
H           1.80384719     -0.64789585     -4.12921692
H           1.61255263     -1.16597336     -5.80460643
H           1.46560283     -2.34232170     -4.50055088
C           4.39243021     -0.49180018     -4.87582898
H           5.46248007     -0.72541178     -4.95848807
H           4.15409138      0.19199681     -5.70283979
H           4.25221185      0.07649548     -3.94548310
C           3.45730614     -1.79384154    -10.28129216
C           3.96318173     -2.99790420     -9.85267902
C           4.09830044     -3.26273838     -8.46300897
C           3.70237755     -2.26700446     -7.53117306
C           3.18109250     -1.03237539     -8.00784739
C           3.06073326     -0.79824388     -9.35193054
H           4.91185018     -5.24961020     -8.76860411
H           4.26641385     -3.76339863    -10.57646138
C           4.62166198     -4.50885914     -8.01808754
C           3.85148393     -2.56738013     -6.16333122
H           2.87838203     -0.27354463     -7.28554427
H           2.66065521      0.14974833     -9.72644392
C           4.37178778     -3.79621910     -5.76652614
C           4.76400392     -4.79110682     -6.68090328
H           5.15812861     -5.74494516     -6.33722659
C           3.33760616     -1.56427438    -11.73093118
O           3.63553829     -2.32167909    -12.61902777
O           2.82663302     -0.33714287    -12.00763709
H           2.73762194     -0.16294950    -12.98008436
C          -0.99876129      1.61809847      3.31380488
C          -1.21836442      2.99523299      2.67112570
N          -1.64274088      1.63309979      4.59701764
C           0.13969864      3.62416230      2.34885551
C          -2.10292365      2.89133776      1.42800732
C          -1.93193490      3.76135166      3.77004198
C          -1.36590948      0.64340379      5.63284453
C          -2.08122571      2.91292146      4.88459605
H           0.70875219      2.98417163      1.65868602
H           0.03508502      4.61145741      1.89291356
H           0.74413031      3.73674795      3.25624055
H          -3.11101633      2.55353177      1.69737908
H          -2.20099242      3.85361950      0.91830713
H          -1.69382893      2.17135118      0.70793318
C          -2.41684989      5.06835074      3.80522173
C          -0.02659222      0.89706739      6.33393844
H          -1.38142351     -0.37163682      5.16773535
H          -2.20338201      0.64709648      6.36847001
C          -2.67733020      3.36681357      6.08666253
C          -3.05185813      5.51671288      5.00130177
C          -2.30738552      5.97779453      2.70725748
H           0.18091943      0.12647568      7.08140478
H           0.80072201      0.90250842      5.61145731
H          -0.01833816      1.86963227      6.83940228
C          -3.15567318      4.65162387      6.12363235
H          -2.73364025      2.71008519      6.94816767
C          -3.56761686      6.83444393      5.06343762
C          -2.81174752      7.24307848      2.79092165
H          -1.80935313      5.63395130      1.80214063
H          -3.62293388      5.03511260      7.03207671
C          -3.45543917      7.67922176      3.98338956
H          -4.05630891      7.16983436      5.98250202
H          -2.73421091      7.94370729      1.95664629
C          -3.97969662      9.04176371      4.00511994
O          -3.95507611      9.87718232      3.13465985
O          -4.56639025      9.34541010      5.20196317
H          -4.92349311     10.26394737      5.23291241
H          -0.19673174     -0.33159693      3.47239985
         125
 Energy =      0.12090513 a.u.  #Cluster:   25
C           2.77170312     -1.28996629      0.49684881
N           2.24923032     -0.29986396     -0.15044627
C           4.22579694      0.49582592      5.28554977
N           4.22042598      1.78296026      5.24765666
C           3.30844692     -1.07773773      1.82272326
C           3.80088218     -2.07959610      2.63921091
C           4.17603493     -1.61136094      3.92046805
C           3.98209913     -0.25099962      4.06790396
S           3.35006675      0.45077379      2.62590386
H           2.84138804     -2.32472404      0.11430413
H           4.38278238     -0.11223544      6.19546483
H           3.87821766     -3.11712231      2.35280810
H           4.55133850     -2.26341840      4.69477092
C           1.67302121     -0.46691826     -1.42119620
C           0.82281997     -1.53215776     -1.74448923
C           1.91706158      0.52774038     -2.38500888
C           0.28707824     -1.58702957     -3.03370476
H           0.53456967     -2.28020561     -0.99780020
C           1.32072440      0.39575976     -3.63706075
H           2.55132852      1.37668099     -2.14461199
N           0.52998335     -0.64833360     -3.97076525
H          -0.37297928     -2.41518366     -3.33345685
H           1.47604242      1.14169457     -4.42114416
C           4.42808404      2.58435821      6.38162245
C           3.34744101      3.29683733      6.92002340
C           5.70988044      2.76287219      6.92266332
C           3.59172409      4.15018460      7.99941279
H           2.34496127      3.17844042      6.51587484
C           5.85378020      3.65425037      7.98932783
H           6.56382948      2.23239319      6.51845287
N           4.81979922      4.33011773      8.52601545
H           2.77755294      4.70647456      8.48362756
H           6.83077111      3.84075183      8.44998362
C          -2.11767889     -4.39325846     -1.18441395
C          -2.62339955     -4.64679962     -2.43340399
C          -3.03993186     -3.60962736     -3.29323722
C          -2.93507738     -2.30226838     -2.83064155
C          -2.44135148     -2.04870256     -1.56347356
C          -2.00715603     -3.05682982     -0.65541826
H          -1.80201726     -5.21004355     -0.54370928
H          -2.70935775     -5.67304180     -2.78783248
H          -3.43917339     -3.83224372     -4.26752039
CL         -2.16833846     -0.38578341     -1.16880593
C          -1.50776089     -2.74489066      0.58459939
H          -1.61763993     -1.72813312      0.94856008
C          -0.81957361     -3.64919137      1.44731748
C          -3.21329081     -1.14324288     -3.66811451
H          -3.97272730     -0.44219919     -3.30016874
C          -2.47427025     -0.91545962     -4.78421479
H          -1.78399828     -1.70780278     -5.11847923
C          -3.15836696      1.62915468     -5.09380857
C          -2.39712453      0.32817742     -5.45182927
N          -1.55008276      0.57657247     -6.46828016
C          -0.58630163     -0.37320526     -7.03561127
C          -1.26897315     -1.30686039     -8.02857068
H          -0.10944886     -0.95188075     -6.18884636
H           0.24853016      0.18604940     -7.51557025
H          -0.54580805     -2.02010687     -8.44959858
H          -2.06528231     -1.90063500     -7.55774968
H          -1.71846385     -0.76458458     -8.86881682
C          -4.65427153      1.43012662     -5.30111359
H          -5.06487442      0.64200496     -4.65491803
H          -5.21463289      2.34891125     -5.07663618
H          -4.89343043      1.16131470     -6.33864696
C          -2.79061141      2.04761148     -3.67343243
H          -1.74448076      1.80696131     -3.42280147
H          -2.90127218      3.12992512     -3.52423131
H          -3.41728949      1.55663136     -2.91456561
C          -3.34533203      6.66448344     -6.89650129
C          -2.43612402      5.97369632     -7.66157865
C          -2.17647719      4.60152616     -7.39776506
C          -2.87295613      3.96115907     -6.33889941
C          -3.80328004      4.70592808     -5.56279199
C          -4.03585322      6.02840295     -5.83316521
H          -0.71696636      4.41706318     -8.99063152
H          -1.90345204      6.47271356     -8.47959869
C          -1.23151211      3.88577869     -8.18495778
C          -2.59282195      2.59939752     -6.11331945
H          -4.32674433      4.20852428     -4.74553239
H          -4.74882062      6.60953906     -5.23881906
C          -1.65644385      1.93421661     -6.90073113
C          -0.95934954      2.55946881     -7.95047820
H          -0.23751997      2.01036664     -8.55157514
C          -3.58422108      8.08412144     -7.20890116
O          -3.07849058      8.73511205     -8.08711985
O          -4.49043347      8.64051045     -6.36506820
H          -4.66333250      9.59858984     -6.55564746
C          -0.34867884     -3.31983226      2.66801613
C          -0.51051217     -2.01498372      3.46186085
N           0.40830378     -4.22332298      3.49208688
C          -0.12753622     -0.78476730      2.63847975
C          -1.95859427     -1.91984911      3.96022183
C           0.43835325     -2.22565665      4.62885027
C           0.93347873     -5.48829689      2.99680672
C           0.97338372     -3.52706574      4.54539216
H          -0.99231065     -0.35724175      2.11431353
H           0.30155044      0.00845408      3.25659502
H           0.60724688     -1.04111065      1.86732101
H          -2.20349764     -2.76605766      4.61254335
H          -2.13206717     -0.99977311      4.52336165
H          -2.65873401     -1.94806735      3.11407124
C           0.79931517     -1.37805198      5.67506471
C           2.14837205     -5.30998371      2.07621147
H           0.11227835     -6.01583238      2.45355681
H           1.19656920     -6.13504219      3.86465827
C           1.91268374     -4.00293440      5.49298980
C           1.75504758     -1.84869267      6.62410598
C           0.25923251     -0.06413522      5.84313241
H           2.43893143     -6.25860200      1.61566791
H           1.92473326     -4.59845179      1.26990383
H           3.01120500     -4.92628531      2.63106784
C           2.28765468     -3.16053329      6.50879171
H           2.31479514     -5.00523516      5.40699724
C           2.16504541     -0.99798113      7.68003169
C           0.66580154      0.73516719      6.87095872
H          -0.49185035      0.27844739      5.13156334
H           3.00963278     -3.49470736      7.25520377
C           1.64277139      0.26886958      7.79579172
H           2.89969861     -1.36411799      8.40245833
H           0.25346333      1.73657156      7.01060370
C           2.05551337      1.18809148      8.85321515
O           1.58473124      2.26100159      9.14416057
O           3.13794877      0.72233445      9.54208478
H           3.45267279      1.35253978     10.23521749
H          -0.64787780     -4.65407287      1.05371383
         125
 Energy =      0.12135180 a.u.  #Cluster:   26
C           3.38096909      4.68037000      3.15835056
N           2.70149239      4.77455716      4.24762128
C           1.40683576      0.37200485      0.78103862
N           0.48874703     -0.03643107      1.59964834
C           3.05102328      3.61210041      2.23563669
C           3.19334970      3.63792695      0.86717444
C           2.67103782      2.47342515      0.23678096
C           2.13370930      1.57625522      1.12917802
S           2.32156436      2.12960056      2.76307877
H           4.19176168      5.36214685      2.84938635
H           1.65824151     -0.08042637     -0.20709503
H           3.62558632      4.45240914      0.30428992
H           2.66660016      2.34106661     -0.84557394
C           2.88530021      5.76368773      5.22335101
C           2.17936139      6.97340435      5.14313949
C           3.66507032      5.49270130      6.35748806
C           2.27635831      7.86310241      6.21695840
H           1.56883276      7.20600682      4.27763342
C           3.69694366      6.44870649      7.37632594
H           4.21635470      4.56157884      6.44404453
N           3.01807656      7.61064879      7.31219677
H           1.74651197      8.82412462      6.21493461
H           4.28709678      6.29531141      8.28907440
C          -0.31948288     -1.15425993      1.30557343
C           0.10141636     -2.24716285      0.53522426
C          -1.61710963     -1.15648652      1.84358244
C          -0.81642517     -3.27033125      0.28041915
H           1.10864899     -2.29007395      0.12438908
C          -2.45618201     -2.23167089      1.54117463
H          -1.95128137     -0.34918943      2.47921090
N          -2.07262086     -3.26356904      0.76586574
H          -0.55362178     -4.13585390     -0.34415686
H          -3.48011678     -2.28397137      1.92647911
C           1.80572995      2.08407642     -3.12616431
C           1.36602625      3.36633580     -2.92231803
C           0.21749348      3.64406366     -2.15196183
C          -0.49044135      2.56596458     -1.63710276
C          -0.06890549      1.27038742     -1.87387315
C           1.12184550      0.93606541     -2.58001682
H           2.67829421      1.89568420     -3.74400966
H           1.90533688      4.20477387     -3.36173402
H          -0.08968394      4.66057322     -1.97510133
CL         -1.09220733      0.00195649     -1.29286825
C           1.57764372     -0.35419155     -2.68909642
H           0.95087322     -1.17408386     -2.35822221
C           2.83986373     -0.71348391     -3.26174424
C          -1.67414357      2.75929545     -0.80173230
H          -2.57913340      3.11126346     -1.30423364
C          -1.60745632      2.46238584      0.51777407
H          -0.61242290      2.22364084      0.94184996
C          -4.18199999      2.05688446      0.97965009
C          -2.71010033      2.30131639      1.39213849
N          -2.59495443      2.19640857      2.72592746
C          -1.34988884      2.33535033      3.49599305
C          -0.91128072      3.79271891      3.54832748
H          -0.56094654      1.68504111      3.01874409
H          -1.49437095      1.92490094      4.52126879
H           0.01683279      3.89989188      4.13905077
H          -0.68822895      4.19947525      2.55261319
H          -1.65998302      4.44149135      4.01533929
C          -4.76954068      3.31449378      0.35114266
H          -4.35772173      3.51271724     -0.64799237
H          -5.85888431      3.22734687      0.22871332
H          -4.59530513      4.20575266      0.96804197
C          -4.23493330      0.84290382      0.06074678
H          -3.67610782     -0.01524690      0.46949796
H          -5.26314639      0.49713995     -0.10468467
H          -3.80016515      1.04967191     -0.92934887
C          -8.76294089      0.81148468      3.45378382
C          -7.78425289      0.93763303      4.41039944
C          -6.45286336      1.26127359      4.03252524
C          -6.15572779      1.45364820      2.65731769
C          -7.19045470      1.31042147      1.69242933
C          -8.46643075      0.99623723      2.07908360
H          -5.70964787      1.23062639      6.06943727
H          -8.01995699      0.78957512      5.47087365
C          -5.43784760      1.38819958      5.02177354
C          -4.82576451      1.77669470      2.32417915
H          -6.95219979      1.45011150      0.63747863
H          -9.26818013      0.88147721      1.34198320
C          -3.85862224      1.88621585      3.32056368
C          -4.14213009      1.69745085      4.68505813
H          -3.36456818      1.79375228      5.44104942
C         -10.12925495      0.47777293      3.89291966
O         -10.51338427      0.30708687      5.02156143
O         -10.98427545      0.37314714      2.84378748
H         -11.91035076      0.14503179      3.11710191
C           3.18227342     -1.95768484     -3.64979813
C           2.33299949     -3.23469294     -3.66714735
N           4.46162986     -2.26924540     -4.23817261
C           1.90024807     -3.62357340     -2.24886567
C           1.13352803     -3.04044645     -4.59732314
C           3.29909179     -4.26535505     -4.22002405
C           5.65362028     -1.49842514     -3.88621749
C           4.53605301     -3.64434162     -4.45713919
H           1.08271823     -2.97887400     -1.90410888
H           1.55590588     -4.66157919     -2.20539757
H           2.73622146     -3.52482363     -1.54775140
H           1.46422613     -2.88910944     -5.63200224
H           0.45756519     -3.89849556     -4.58165868
H           0.55908900     -2.14613840     -4.31252473
C           3.12213533     -5.62614022     -4.48573155
C           6.08557241     -1.70889493     -2.42926016
H           5.43518576     -0.42039844     -4.07330782
H           6.47773266     -1.77405764     -4.58179314
C           5.64954144     -4.37338145     -4.93981134
C           4.23998893     -6.36265248     -4.97277623
C           1.88355388     -6.31069937     -4.28766475
H           6.95671011     -1.09802187     -2.17914632
H           5.27380335     -1.44140772     -1.73856369
H           6.34019830     -2.75735571     -2.23648003
C           5.48522906     -5.71242604     -5.18886738
H           6.59745287     -3.87505251     -5.10924587
C           4.09948904     -7.74826468     -5.23589021
C           1.77117198     -7.64601047     -4.54913575
H           1.02829258     -5.73837223     -3.92979123
H           6.32171148     -6.30500924     -5.56208433
C           2.89442321     -8.37763281     -5.02630189
H           4.96290042     -8.30761244     -5.60698411
H           0.82841382     -8.17787326     -4.40184921
C           2.70912146     -9.80484247     -5.27944275
O           1.71560631    -10.47499876     -5.13992250
O           3.85509757    -10.39724661     -5.73005032
H           3.74602939    -11.36142118     -5.90647362
H           3.56228796      0.10004135     -3.37163927
         125
 Energy =      0.12151757 a.u.  #Cluster:   27
C          -0.16917188     -1.64540783     -4.67003789
N           0.04246287     -2.85055905     -5.08013663
C          -2.91813976      0.30771510     -0.56745591
N          -3.53169493      1.36894363     -0.96761257
C          -0.94226223     -1.44873453     -3.45440622
C          -1.01544393     -2.31880686     -2.38770606
C          -1.73059229     -1.78504659     -1.28320194
C          -2.21798511     -0.51737706     -1.52411039
S          -1.79994437      0.01689893     -3.11814578
H           0.25739283     -0.73689898     -5.14109788
H          -2.86051148     -0.02270484      0.48473758
H          -0.56230449     -3.30181655     -2.38185982
H          -1.85520831     -2.32321215     -0.35688167
C           0.85611806     -3.13825975     -6.19003338
C           1.84915508     -4.11763141     -6.02990107
C           0.66451634     -2.55275229     -7.44970552
C           2.61749474     -4.46508284     -7.14258756
H           2.01590684     -4.58183856     -5.06121001
C           1.48278322     -2.97417353     -8.50227546
H          -0.09656289     -1.79767840     -7.60365270
N           2.44161233     -3.90757630     -8.35816655
H           3.41560870     -5.21488166     -7.07622583
H           1.38078203     -2.55217627     -9.50783606
C          -4.20073825      2.24534934     -0.10801850
C          -5.39891341      1.89198324      0.53177893
C          -3.71571390      3.55764788      0.02662501
C          -6.05365540      2.86604855      1.28902453
H          -5.81481930      0.89645454      0.42084023
C          -4.43152992      4.45047478      0.81973455
H          -2.79474919      3.85246117     -0.48230944
N          -5.57426274      4.11357545      1.45677223
H          -7.00455360      2.65215621      1.78939984
H          -4.09911059      5.48499919      0.96160292
C           0.37438018      3.09418555     -1.21923911
C          -0.20131020      4.04196886     -0.41287524
C          -0.66045523      3.72923444      0.87853418
C          -0.54952585      2.40697503      1.33035409
C           0.04167556      1.45903102      0.50151147
C           0.58532849      1.73335667     -0.78599018
H           0.71123004      3.35795210     -2.21867341
H          -0.30618005      5.06692489     -0.76697815
H          -1.05904884      4.50386804      1.51460608
CL         -0.01154819     -0.18618993      1.02254388
C           1.24962705      0.79337787     -1.53166425
H           1.51014857     -0.15976846     -1.08157682
C           1.60006111      0.96155925     -2.90802533
C          -1.00606900      2.04392411      2.64062880
H          -0.46798529      1.21152986      3.12659765
C          -2.04304740      2.65504323      3.29654299
H          -2.58760765      3.45417820      2.77656833
C          -1.87165986      1.16109540      5.47255110
C          -2.45408100      2.30167108      4.59281749
N          -3.42993347      2.93099374      5.28450875
C          -4.32636484      3.98555868      4.79238843
C          -5.73114814      3.43458933      4.56852694
H          -3.92464923      4.40798293      3.83605916
H          -4.33388112      4.82366989      5.52863914
H          -6.34073070      4.16517739      4.00556793
H          -5.72078635      2.51861050      3.96163644
H          -6.25720698      3.20760708      5.50052933
C          -2.13020618     -0.17851319      4.79158541
H          -1.56726039     -0.29321051      3.85305101
H          -1.83866981     -1.01913851      5.43647396
H          -3.19371178     -0.31977221      4.55409525
C          -0.39894035      1.42076629      5.76728961
H          -0.22181353      2.45287275      6.10005911
H          -0.02831940      0.76724640      6.56995431
H           0.24573450      1.24068955      4.89474037
C          -2.71415599     -0.82285889     10.37381199
C          -3.57237736      0.23475724     10.18935683
C          -3.56935528      0.95229620      8.96262419
C          -2.66910354      0.55950822      7.93698183
C          -1.79540753     -0.54056375      8.15980198
C          -1.81544433     -1.21807804      9.35012297
H          -5.12769724      2.32361330      9.59066528
H          -4.26570118      0.53444029     10.98400909
C          -4.45598990      2.04867277      8.77219257
C          -2.69812193      1.29619437      6.73656967
H          -1.10916886     -0.83938176      7.36704870
H          -1.14605185     -2.06632991      9.52828102
C          -3.59147609      2.35206808      6.58092369
C          -4.48022837      2.75584762      7.59454085
H          -5.15424423      3.59749357      7.44762677
C          -2.75188969     -1.53597360     11.66195314
O          -3.46677519     -1.30755554     12.60412047
O          -1.84738923     -2.54742744     11.70508340
H          -1.85603998     -3.04116095     12.56548897
C           2.39930625      0.13747547     -3.61429049
C           3.24359698     -1.04647770     -3.13300109
N           2.55214086      0.25884564     -5.04814801
C           4.28045744     -0.54189499     -2.12255348
C           2.38749490     -2.16638461     -2.53946671
C           3.91848821     -1.50452252     -4.41353026
C           2.51192335      1.58858841     -5.66958008
C           3.53759648     -0.65551605     -5.45923266
H           3.78312515     -0.12631715     -1.23536494
H           4.95456598     -1.33898176     -1.79915452
H           4.89282221      0.25697383     -2.55540379
H           1.91223898     -2.76423349     -3.32572030
H           2.97683001     -2.84575961     -1.91764214
H           1.58158637     -1.76252541     -1.90966230
C           4.77684966     -2.58431198     -4.65259086
C           3.67307960      2.48961350     -5.23459635
H           1.53588584      2.05897244     -5.40682635
H           2.51097119      1.46109387     -6.77496294
C           4.03433622     -0.82132614     -6.77204246
C           5.26160189     -2.77030811     -5.97769944
C           5.17527456     -3.50742039     -3.63912802
H           3.59494896      3.48630359     -5.67562015
H           3.69275964      2.60319409     -4.14130282
H           4.63981252      2.06380816     -5.52855798
C           4.88326650     -1.87244317     -7.01229988
H           3.73528533     -0.14140730     -7.56231753
C           6.11475473     -3.86756711     -6.26009457
C           5.99345859     -4.56021373     -3.93407624
H           4.80655341     -3.35255683     -2.62614895
H           5.27232538     -2.04308588     -8.01813320
C           6.46884667     -4.74499362     -5.26219351
H           6.47861103     -4.00574933     -7.28269213
H           6.29825690     -5.27568147     -3.16778944
C           7.34353220     -5.89066594     -5.50790952
O           7.70892028     -6.74149964     -4.73431702
O           7.76816984     -5.94130996     -6.80477758
H           8.35804222     -6.70995030     -6.98812130
H           1.13689471      1.81552848     -3.41353711
         125
 Energy =      0.12269393 a.u.  #Cluster:   28
C          -1.29409634     -7.32809518      1.85680636
N          -1.41429489     -7.45663263      0.57858755
C           0.38473996     -2.38197101      2.85070960
N           0.39853711     -1.69403226      1.76189490
C          -1.01103284     -6.01635356      2.40452885
C          -1.30433402     -5.59884446      3.68497689
C          -0.86448736     -4.27449848      3.94694516
C          -0.23835780     -3.69373272      2.86501316
S          -0.21773304     -4.76466398      1.50911793
H          -1.37966145     -8.14783339      2.59298397
H           0.83368968     -2.06374065      3.81007702
H          -1.80916985     -6.20125039      4.42603773
H          -1.00431403     -3.79575229      4.90478295
C          -1.70419881     -8.68438363     -0.04624041
C          -2.66663331     -9.58392047      0.42941151
C          -1.05410396     -8.94935977     -1.26157598
C          -2.95168102    -10.71602087     -0.34250056
H          -3.19051092     -9.42053098      1.36992808
C          -1.40089709    -10.11255513     -1.95321538
H          -0.30402754     -8.26304730     -1.64596116
N          -2.33369148    -10.97795045     -1.50855697
H          -3.70239066    -11.45127553     -0.02273144
H          -0.92476281    -10.37853472     -2.90527475
C           1.02422410     -0.42873080      1.68837598
C           0.65342294      0.63754135      2.51553623
C           1.99623774     -0.23964963      0.69686934
C           1.29470643      1.87033499      2.32261744
H          -0.11456099      0.53052205      3.26923764
C           2.58660646      1.02463021      0.59562349
H           2.27925952     -1.04832351      0.03256490
N           2.26204076      2.04891830      1.40696876
H           1.02887812      2.75733629      2.91598967
H           3.35234790      1.24479341     -0.16108175
C          -1.14969057      5.22152820      1.08961445
C          -2.08941700      4.92379631      2.04067896
C          -2.57225794      3.61348266      2.21923650
C          -2.07431984      2.60623467      1.38880705
C          -1.10404711      2.90774546      0.44848958
C          -0.59075642      4.21955223      0.21248545
H          -0.78422112      6.23742165      0.97981922
H          -2.48198496      5.70992353      2.68413925
H          -3.32417178      3.40744206      2.96105336
CL         -0.38497897      1.59424843     -0.43027853
C           0.35283967      4.48709651     -0.74352952
H           0.77383178      3.67495490     -1.32727813
C           0.85411757      5.79496634     -1.04534650
C          -2.58804089      1.25950972      1.55487269
H          -2.66824256      0.89541488      2.58392886
C          -2.91715789      0.49402724      0.48428594
H          -2.89575365      0.96141506     -0.51582433
C          -3.88977165     -1.70254643      1.63407762
C          -3.17554805     -0.89729071      0.52183229
N          -2.84813856     -1.72065041     -0.48721581
C          -2.09140351     -1.36348833     -1.69775273
C          -0.61828192     -1.71209505     -1.52709217
H          -2.20475333     -0.26670649     -1.89909048
H          -2.53678460     -1.89690039     -2.56888623
H          -0.43936654     -2.79203375     -1.48266228
H          -0.01836973     -1.29882119     -2.34932998
H          -0.20038903     -1.28602559     -0.59641759
C          -3.10616640     -1.63518808      2.93840370
H          -3.36624936     -0.75032659      3.53442255
H          -3.29768145     -2.51390460      3.57053268
H          -2.02103040     -1.62084819      2.76084055
C          -5.31041222     -1.16729936      1.77749652
H          -5.89477060     -1.29421321      0.85621417
H          -5.85723005     -1.69000364      2.57301847
H          -5.31722114     -0.09502582      2.02524024
C          -5.18024556     -6.82367213      2.50134020
C          -4.61079596     -6.73330634      1.25415846
C          -4.16887218     -5.47754589      0.75905252
C          -4.35271243     -4.31994254      1.56023989
C          -4.98675237     -4.44131494      2.82811212
C          -5.38515707     -5.66560193      3.29415241
H          -3.37122333     -6.32211597     -1.07453686
H          -4.47683087     -7.62606545      0.63134828
C          -3.51680333     -5.39894644     -0.50343029
C          -3.87225375     -3.10051035      1.04771099
H          -5.14742510     -3.54336573      3.42383510
H          -5.86510379     -5.76967176      4.27156546
C          -3.24050445     -3.06451666     -0.19344559
C          -3.04330680     -4.20466018     -0.99114001
H          -2.52177742     -4.14400659     -1.94461214
C          -5.55183985     -8.15420799      3.00543870
O          -5.16593430     -9.22200698      2.59810316
O          -6.41218784     -8.08068036      4.05093103
H          -6.67829671     -8.97047104      4.39985172
C           2.02505761      6.03421648     -1.66788005
C           3.09642970      5.03499910     -2.12143746
N           2.45511119      7.35479710     -2.05894871
C           3.60838650      4.23626945     -0.92210816
C           2.54679542      4.13150189     -3.22957166
C           4.18311589      5.94388739     -2.66717005
C           1.99901281      8.53321769     -1.32035080
C           3.76154452      7.27829422     -2.54017215
H           2.76918045      3.80975012     -0.34514787
H           4.26592880      3.41843805     -1.21959409
H           4.16049414      4.87825049     -0.22668097
H           2.12076772      4.73285629     -4.04179436
H           3.32404569      3.49445287     -3.65788573
H           1.74520780      3.48458179     -2.84880721
C           5.43043819      5.63987879     -3.21663219
C           2.54726364      8.58131693      0.11135881
H           0.88335328      8.52066966     -1.30907101
H           2.29401656      9.44646372     -1.88310564
C           4.58240570      8.35438679     -2.95559628
C           6.25443507      6.72013348     -3.64653337
C           5.92204534      4.30499305     -3.35761059
H           2.14126631      9.43029761      0.66671367
H           2.28937670      7.66273849      0.65955741
H           3.64013533      8.66059150      0.11820687
C           5.80553077      8.06078357     -3.50352013
H           4.23944438      9.37705394     -2.84553414
C           7.52384613      6.44469912     -4.21291774
C           7.14895986      4.06376016     -3.90471060
H           5.29206495      3.48601651     -3.01306923
H           6.46061143      8.86540286     -3.83964985
C           7.96189529      5.14695766     -4.34247305
H           8.14859974      7.27860973     -4.54479311
H           7.53270742      3.04803313     -4.01767398
C           9.26114526      4.81956512     -4.92346324
O           9.76333299      3.73538201     -5.09385051
O           9.94848862      5.93778248     -5.30461608
H          10.82819336      5.73248389     -5.69946753
H           0.21545853      6.63130925     -0.74991592
         125
 Energy =      0.12296561 a.u.  #Cluster:   29
C           1.56880428      1.39445379      1.34127028
N           0.70444502      2.02097917      2.07333986
C           0.17145992     -3.69357015      1.83174919
N          -0.87691200     -3.68210006      2.58042469
C           1.48781820     -0.04869993      1.29814079
C           2.19228876     -0.88096732      0.45411895
C           1.81365595     -2.24330019      0.58692708
C           0.81683412     -2.43488861      1.52107305
S           0.36448502     -0.94417768      2.27156373
H           2.36367107      1.86440555      0.73426622
H           0.62747216     -4.59736570      1.39032473
H           2.92574504     -0.54257648     -0.27326639
H           2.26031730     -3.03135197     -0.00418111
C           0.61253190      3.41482124      2.17526625
C           0.14001384      3.92583687      3.39831968
C           0.83793994      4.29882957      1.11151892
C          -0.12903323      5.29072812      3.48528208
H          -0.01058377      3.26245879      4.24637561
C           0.53353000      5.64985094      1.29487207
H           1.20681405      3.94097263      0.14681320
N           0.03882206      6.13863270      2.44866751
H          -0.49910240      5.74422589      4.41140747
H           0.68243330      6.38275670      0.49165187
C          -1.62392697     -4.81666258      2.92146231
C          -2.46680652     -5.43685418      1.98680372
C          -1.63190140     -5.25530086      4.25474084
C          -3.29777633     -6.46857506      2.43292763
H          -2.48199560     -5.11550706      0.95060973
C          -2.49673759     -6.29660123      4.59895430
H          -0.98935544     -4.78804268      4.99457588
N          -3.31662564     -6.89270694      3.71070784
H          -3.98033140     -6.99059422      1.75028315
H          -2.54880618     -6.68413321      5.62412401
C           1.61109660      2.90511976     -2.81839687
C           0.84408068      4.02430486     -2.61392414
C          -0.34673085      3.97132805     -1.87376128
C          -0.76343289      2.74018379     -1.34593447
C          -0.01075232      1.60185420     -1.61725760
C           1.22345127      1.60517129     -2.33226413
H           2.52885873      2.96911429     -3.39660062
H           1.15548624      4.98118547     -3.03201627
H          -0.93897385      4.86293833     -1.74040694
CL         -0.55936218      0.09679818     -0.98329803
C           1.96862374      0.47189371     -2.53891937
H           1.55899312     -0.49830966     -2.28038814
C           3.28178383      0.46744997     -3.11168542
C          -1.88341423      2.66033828     -0.44801940
H          -2.36661184      1.67640460     -0.32858524
C          -2.31888287      3.71880052      0.30513849
H          -1.90431756      4.71413855      0.09677056
C          -3.70618769      2.27425378      2.03725464
C          -3.17732907      3.58935505      1.40917231
N          -3.59131513      4.63456952      2.16175329
C          -3.33616358      6.05166310      1.88379682
C          -4.27808382      6.56267383      0.79752837
H          -2.26417976      6.18540222      1.57849740
H          -3.44801611      6.64206067      2.82292760
H          -4.09159377      7.62604063      0.59048181
H          -4.14604597      6.02157600     -0.15022971
H          -5.33247831      6.46628065      1.08452143
C          -4.66964829      1.59022746      1.07293631
H          -4.16164748      1.20680810      0.17626704
H          -5.15871916      0.72713241      1.54768807
H          -5.46870279      2.26435993      0.73998599
C          -2.53380012      1.39154567      2.43848543
H          -1.75642412      1.94654060      2.98803733
H          -2.84323242      0.56214525      3.08889353
H          -2.02987279      0.93911643      1.57083606
C          -6.55212961      0.86180592      6.34063254
C          -6.46418178      2.23346703      6.32206859
C          -5.75143293      2.88995481      5.28271158
C          -5.14041523      2.10745856      4.26750873
C          -5.24652607      0.69005406      4.31841742
C          -5.93576531      0.07825523      5.33155633
H          -6.13871485      4.87431456      6.06593374
H          -6.94053112      2.83233182      7.10666730
C          -5.65264662      4.30943303      5.26583472
C          -4.44607225      2.79567795      3.25339421
H          -4.76350035      0.09451378      3.54055247
H          -6.01915627     -1.01309870      5.37938152
C          -4.36324736      4.18549141      3.27538723
C          -4.96462321      4.97000758      4.27681634
H          -4.88805665      6.05497557      4.26311101
C          -7.30165696      0.22649717      7.43763753
O          -7.86449904      0.77277166      8.35220482
O          -7.30868590     -1.12634890      7.32747828
H          -7.80785940     -1.57448853      8.05801837
C           3.86707632     -0.60331916     -3.68236877
C           3.27932594     -1.99293104     -3.95941383
N           5.19121211     -0.55929396     -4.25062267
C           2.91868445     -2.70749487     -2.65306057
C           2.07106974     -1.85752957     -4.88788118
C           4.43075897     -2.70684208     -4.64209547
C           6.20966927      0.33101937     -3.69366458
C           5.52877989     -1.83462563     -4.70672860
H           2.03061836     -2.25407615     -2.19254991
H           2.70527817     -3.76752951     -2.82118384
H           3.74475285     -2.64442039     -1.93663277
H           2.37001105     -1.43830247     -5.85660907
H           1.58383337     -2.81765687     -5.07213405
H           1.32557587     -1.17116069     -4.45894801
C           4.52176466     -4.00609643     -5.15071704
C           6.63661994     -0.07065617     -2.27597367
H           5.79941808      1.36843977     -3.69541302
H           7.08790232      0.34339718     -4.37744438
C           6.76676382     -2.24237063     -5.25849362
C           5.76641215     -4.42031540     -5.70570972
C           3.43578130     -4.93426210     -5.13462244
H           7.37813314      0.62335630     -1.87147050
H           5.77443919     -0.08035065     -1.59530135
H           7.07137460     -1.07676263     -2.26058794
C           6.86592143     -3.52070776     -5.74661918
H           7.60310388     -1.55307593     -5.29466896
C           5.89901289     -5.73757059     -6.21262548
C           3.58613176     -6.19809414     -5.62910151
H           2.48170037     -4.60614139     -4.72408755
H           7.80494833     -3.86871830     -6.17953311
C           4.83552780     -6.60879523     -6.17195053
H           6.85862662     -6.04901001     -6.63495416
H           2.76131619     -6.91429864     -5.62184841
C           4.93195093     -7.97732263     -6.67633756
O           4.08674013     -8.83803407     -6.69231905
O           6.17232706     -8.25005680     -7.17971208
H           6.25338838     -9.17011970     -7.52612845
H           3.82810566      1.41321569     -3.05620033
         125
 Energy =      0.12381272 a.u.  #Cluster:   30
C           1.57671133      0.36971626      0.24302698
N           0.93504366      0.42553964      1.35704188
C           4.69406613     -3.90183776      0.64763268
N           4.47411973     -4.36357731      1.82927776
C           2.52748965     -0.70654652      0.04511520
C           3.01796303     -1.12489150     -1.17706900
C           3.85641541     -2.26166848     -1.06909272
C           3.99448759     -2.70063442      0.23404089
S           3.11209323     -1.70065294      1.32831086
H           1.45188933      1.06201321     -0.60538664
H           5.34582302     -4.36971317     -0.11040975
H           2.77602732     -0.66435675     -2.12240490
H           4.31270414     -2.73372705     -1.92562334
C          -0.03644376      1.38161241      1.67200561
C          -1.37874832      0.98309280      1.76991466
C           0.31888777      2.69521852      2.01836325
C          -2.31854646      1.92775104      2.18123226
H          -1.68123559     -0.03780729      1.50584770
C          -0.69218413      3.55676212      2.44792455
H           1.35176995      3.01949638      1.98119453
N          -1.98810896      3.19585134      2.51127951
H          -3.38747714      1.68018990      2.24427303
H          -0.46936273      4.58230396      2.75774254
C           5.01830231     -5.56703213      2.30661814
C           4.13485513     -6.61586034      2.60720437
C           6.38435362     -5.71196965      2.58097247
C           4.66489668     -7.77876510      3.16882472
H           3.06994932     -6.51935185      2.39991744
C           6.81356454     -6.91444304      3.15307997
H           7.08595403     -4.91527798      2.36683168
N           5.97783093     -7.92921206      3.43865071
H           4.02958886     -8.63863569      3.41699117
H           7.86885540     -7.08706329      3.39392083
C          -4.93289489      1.84502979     -0.54180565
C          -5.48975397      0.56895291     -0.33194164
C          -4.72710715     -0.56681106     -0.39825780
C          -3.30892982     -0.53815896     -0.67577428
C          -2.82061793      0.77058117     -0.96007081
C          -3.57989608      1.92814591     -0.87833849
H          -5.55041090      2.72537937     -0.47858189
H          -6.55351954      0.50018760     -0.10918040
H          -5.18179517     -1.53911268     -0.23004752
CL         -1.14157971      0.96633407     -1.34471232
C          -2.95540961      3.21073222     -1.10315348
H          -2.24662732      3.27629224     -1.94160271
C          -3.19227844      4.28105064     -0.29022862
C          -2.50219529     -1.64565931     -0.63939669
H          -1.43619415     -1.53917772     -0.81211976
C          -2.97002896     -2.97830957     -0.40080329
H          -4.04888809     -3.09127721     -0.26278051
C          -0.65963909     -4.17406663     -0.46173205
C          -2.18428184     -4.07199433     -0.34267904
N          -2.69246758     -5.38599481     -0.03143130
C          -4.05631355     -5.76368650     -0.40483133
C          -4.25151111     -5.84800067     -1.92358014
H          -4.75434474     -5.01282982      0.03479450
H          -4.30316943     -6.73656523      0.07563672
H          -5.28546714     -6.09142706     -2.18105599
H          -3.99965434     -4.89141148     -2.40378486
H          -3.60148140     -6.61011054     -2.36841281
C          -0.17108938     -3.65957521     -1.81741119
H          -0.60801028     -2.67867263     -2.05218391
H           0.91650948     -3.54873786     -1.84199822
H          -0.46173089     -4.34132666     -2.62397032
C          -0.01506206     -3.43508591      0.71338424
H          -0.53732616     -3.66100733      1.65236263
H           1.02815806     -3.73212219      0.84677956
H          -0.06357151     -2.34806673      0.57690855
C           3.09981110     -7.97743357     -0.45410341
C           1.88454199     -8.57953210     -0.21657251
C           0.69571943     -7.80951872     -0.18707213
C           0.77174313     -6.39981223     -0.37902097
C           2.04820302     -5.81071800     -0.63277407
C           3.17667569     -6.57785522     -0.68487353
H          -0.58992196     -9.51492285      0.16391011
H           1.82724045     -9.65925287     -0.04914802
C          -0.56374406     -8.43362882      0.02286142
C          -0.41641467     -5.66614424     -0.33053042
H           2.09688105     -4.73309551     -0.79032298
H           4.14929083     -6.13847965     -0.90465466
C          -1.64876521     -6.30782344     -0.12836211
C          -1.72979716     -7.71063208      0.04388247
H          -2.69154554     -8.18720923      0.19769709
C           4.30569973     -8.80362442     -0.45498655
O           4.39128900    -10.00279804     -0.35062262
O           5.44349955     -8.05920511     -0.58181843
H           6.26395322     -8.60773088     -0.54883754
C          -2.45963198      5.48138838     -0.32726648
C          -1.20047797      5.78526273     -1.18143051
N          -2.73110293      6.55109848      0.45050841
C          -0.11476782      4.75913591     -0.88476699
C          -1.58281848      5.84340258     -2.65632069
C          -0.81308391      7.16050240     -0.67168669
C          -3.83437569      6.67698856      1.41275455
C          -1.73703660      7.56334765      0.28923741
H          -0.33532889      3.77454661     -1.32262433
H           0.86007100      5.07222362     -1.28255213
H           0.02212156      4.60345112      0.19614802
H          -2.40642368      6.54571568     -2.84162845
H          -0.73802497      6.18025489     -3.27399665
H          -1.88896964      4.86340063     -3.04898814
C           0.26336827      8.00046382     -1.01691086
C          -3.39335628      6.25296314      2.80757258
H          -4.69559827      6.05273685      1.06603845
H          -4.19223781      7.73340427      1.40783975
C          -1.64813477      8.79163615      0.96888611
C           0.36012829      9.24565912     -0.34111724
C           1.23841296      7.65968885     -1.99543166
H          -4.19995326      6.39001467      3.53870615
H          -3.11961182      5.17777076      2.84580087
H          -2.52216938      6.81227629      3.16471243
C          -0.59814256      9.61606608      0.64300929
H          -2.37930751      9.06901071      1.72527843
C           1.43288315     10.12398297     -0.65954033
C           2.26177919      8.52066309     -2.28646156
H           1.15806342      6.70178745     -2.51038283
H          -0.48294678     10.58093484      1.14463160
C           2.35668280      9.76568311     -1.60941472
H           1.50722836     11.08387562     -0.13676579
H           3.01999978      8.27159144     -3.03744010
C           3.48107720     10.64494442     -1.97202996
O           4.33728541     10.44777096     -2.79441543
O           3.47074509     11.79206767     -1.24228361
H           4.21910366     12.40283762     -1.46486425
H          -3.93276383      4.16084378      0.51729796
         125
 Energy =      0.12387100 a.u.  #Cluster:   31
C          -5.98331055      3.07585430      3.38143313
N          -5.58127371      2.88150273      4.59099165
C          -2.84804142      0.08023989      0.33638122
N          -2.95484588     -1.19909808      0.38373268
C          -5.35707344      2.34789245      2.30144662
C          -5.47551741      2.64973168      0.96060837
C          -4.65160971      1.83723295      0.13682735
C          -3.90876075      0.92978913      0.85880437
S          -4.26456386      1.02367305      2.54207171
H          -6.76730030      3.79599942      3.08628426
H          -1.96220970      0.63602105     -0.05215837
H          -6.09892162      3.43581221      0.56089570
H          -4.61717224      1.94559391     -0.93636958
C          -6.11026340      3.53993502      5.70860907
C          -7.35454450      3.17625137      6.24595711
C          -5.32509971      4.49239058      6.37798215
C          -7.75835129      3.77650210      7.44174644
H          -7.97793305      2.43721389      5.75497819
C          -5.82082084      5.03751117      7.56431344
H          -4.35489829      4.78603198      5.98962946
N          -7.01267701      4.69144260      8.09048822
H          -8.71766140      3.52853089      7.91202800
H          -5.25419116      5.78583721      8.13189062
C          -1.96141789     -2.05819942     -0.10928392
C          -1.24513504     -2.86531819      0.78882466
C          -1.74572384     -2.20568138     -1.48892424
C          -0.32327993     -3.77165318      0.26727216
H          -1.39326718     -2.76367451      1.86145560
C          -0.80104464     -3.14147008     -1.91147295
H          -2.28975587     -1.59731776     -2.20363586
N          -0.09310145     -3.90762517     -1.05699912
H           0.27580323     -4.41495546      0.92150891
H          -0.58289817     -3.28980795     -2.97384716
C           2.64213030     -2.28354080      1.84510613
C           2.04349653     -1.54846644      2.87931620
C           1.21545388     -0.48462624      2.61798421
C           0.93371167     -0.03921018      1.27802983
C           1.47010386     -0.89072797      0.27111347
C           2.32048316     -1.96226371      0.51818703
H           3.30507719     -3.10235153      2.07560661
H           2.25167060     -1.83474598      3.90965371
H           0.76884282      0.07302930      3.43737942
CL          1.00370508     -0.59351391     -1.36107821
C           2.81188934     -2.77794114     -0.55758199
H           2.15642715     -2.88077093     -1.44201643
C           4.02758682     -3.41442318     -0.53462981
C           0.21383060      1.09690614      0.99020026
H           0.21334018      1.48751374     -0.02077910
C          -0.54709848      1.81723003      1.96131376
H          -0.67516657      1.31322419      2.92625968
C          -1.07403365      3.96532478      0.57175144
C          -1.14450739      3.01032093      1.76938115
N          -2.06079291      3.56693105      2.73029766
C          -1.93706217      3.29805748      4.16260425
C          -0.80676854      4.10439690      4.81358030
H          -1.76483003      2.20597902      4.30877390
H          -2.91448382      3.51984172      4.65206645
H          -0.71360244      3.86847176      5.87719497
H           0.15618088      3.88754903      4.33280369
H          -0.97833352      5.18264732      4.71901447
C           0.36064325      4.48349310      0.42862926
H           1.06082828      3.64698154      0.29413084
H           0.46660561      5.16027728     -0.42260998
H           0.67216282      5.02659342      1.32768933
C          -1.55525476      3.30064355     -0.71977380
H          -2.57437393      2.91805517     -0.60000892
H          -1.56939050      4.00739545     -1.55532644
H          -0.90352340      2.46591188     -1.00763682
C          -3.36937242      8.54634436     -0.98873938
C          -3.84231593      8.23449993      0.26701521
C          -3.38582085      7.07617319      0.94048730
C          -2.43925793      6.22277501      0.30109725
C          -1.95760468      6.58740159     -0.99372067
C          -2.40833854      7.71322848     -1.62247485
H          -4.57830029      7.44998624      2.70888022
H          -4.57632331      8.88274062      0.75566533
C          -3.86065053      6.77111697      2.24513326
C          -2.02406446      5.07638001      0.98227192
H          -1.21451940      5.94680314     -1.46602885
H          -2.04115325      7.99231314     -2.61175523
C          -2.51382223      4.79733583      2.26995763
C          -3.43157556      5.65804349      2.92020710
H          -3.78354809      5.42297833      3.91825474
C          -3.87349752      9.74945647     -1.64571488
O          -4.68667915     10.54245059     -1.23510176
O          -3.31633432      9.94332975     -2.87648368
H          -3.65183457     10.75614112     -3.32447924
C           4.49130307     -4.23952880     -1.56929739
C           3.69229374     -4.77967622     -2.78349423
N           5.76182790     -4.70757930     -1.64005675
C           2.54662934     -5.64559778     -2.27795587
C           3.23130682     -3.62790518     -3.66986684
C           4.73742440     -5.62780890     -3.48437455
C           6.82335404     -4.47249847     -0.65656577
C           5.93103124     -5.56165186     -2.77062154
H           1.78444397     -5.05969551     -1.72515979
H           2.00792770     -6.13026622     -3.10254657
H           2.88787349     -6.44174532     -1.60651645
H           4.00006720     -2.85186843     -3.77903281
H           2.98778718     -3.97332090     -4.68414564
H           2.32101386     -3.14258776     -3.28108826
C           4.65079150     -6.41134330     -4.65153501
C           6.74950001     -5.49932024      0.47091653
H           6.72867123     -3.43171774     -0.25521369
H           7.81345183     -4.51355928     -1.16914287
C           7.09330299     -6.25246333     -3.15895064
C           5.81957260     -7.10821511     -5.05673734
C           3.46128278     -6.53415125     -5.42279781
H           7.54599588     -5.33105577      1.20911002
H           5.79309695     -5.45111959      1.01106844
H           6.86050105     -6.52696076      0.10144367
C           7.02058059     -7.01515231     -4.29988632
H           8.00878211     -6.18542868     -2.57597547
C           5.77534526     -7.90798192     -6.23240482
C           3.44103292     -7.31116208     -6.54924190
H           2.56471671     -6.00252291     -5.09899907
H           7.89773925     -7.57001429     -4.64428614
C           4.61310601     -8.00255392     -6.95660429
H           6.67851741     -8.44256914     -6.54607786
H           2.53250340     -7.41619622     -7.15287237
C           4.52261467     -8.81837825     -8.17914939
O           3.56662240     -8.97723301     -8.89279686
O           5.70534063     -9.42829589     -8.45930746
H           5.67243554     -9.98503565     -9.27857663
H           4.67714561     -3.25571830      0.33417695
         125
 Energy =      0.12391305 a.u.  #Cluster:   32
C           1.65618597      0.79241388     -0.34556961
N           1.32865902      1.48246618     -1.38081872
C           2.00595955     -4.22815647     -2.06268920
N           1.27426590     -4.33555020     -3.11982191
C           1.79443357     -0.64694397     -0.49664491
C           1.98042100     -1.54876088      0.52729363
C           2.08694051     -2.88829586      0.06785866
C           1.96087770     -2.99624166     -1.30184875
S           1.71627188     -1.44626723     -2.03202175
H           1.83994625      1.19039102      0.67650050
H           2.67575987     -5.01447490     -1.67198763
H           2.02436297     -1.27964462      1.57941339
H           2.24748140     -3.71771549      0.74006914
C           1.13939465      2.87155569     -1.38133363
C           2.15305853      3.70655191     -1.87754953
C          -0.09340844      3.42910902     -1.01194372
C           1.88646264      5.07383660     -1.98304116
H           3.11308404      3.29804096     -2.17284248
C          -0.25961172      4.80909878     -1.15467185
H          -0.89521686      2.81044925     -0.62208863
N           0.70597387      5.61919366     -1.63070751
H           2.64081201      5.77778319     -2.35548011
H          -1.19717024      5.30412760     -0.87302035
C           1.16830182     -5.50667653     -3.88719216
C           1.32828150     -5.41174477     -5.27751099
C           0.76252247     -6.72598830     -3.32319377
C           1.06016606     -6.54480698     -6.05084009
H           1.64777437     -4.47801436     -5.73428573
C           0.50960144     -7.79931279     -4.18372584
H           0.64052845     -6.83784688     -2.25239265
N           0.65216257     -7.71409938     -5.51889659
H           1.16391841     -6.53412065     -7.14500824
H           0.17950222     -8.77382510     -3.80258135
C          -0.86219001     -2.24099428      3.60250844
C          -0.21321836     -1.54478931      4.64353542
C           0.25009792     -0.26689287      4.47671191
C           0.09706050      0.46799979      3.24042845
C          -0.56840743     -0.28234989      2.23057698
C          -1.01400896     -1.58537472      2.38415024
H          -1.19961166     -3.25301673      3.74643020
H          -0.08337815     -2.05253651      5.59826851
H           0.74480924      0.24228206      5.29953482
CL         -0.96101116      0.46614187      0.72350644
C          -1.55184438     -2.27576364      1.23189778
H          -0.90317132     -2.24027902      0.33674813
C          -2.75544760     -2.91338286      1.20407138
C           0.55528504      1.74689899      3.04685785
H           0.37596445      2.24610033      2.10237311
C           1.22290148      2.51490591      4.05531606
H           1.33374830      2.02471462      5.02779851
C           1.67888057      4.67696005      2.67284187
C           1.69868709      3.76682841      3.90576795
N           2.28469883      4.51040556      4.99480533
C           2.98534431      3.81542142      6.07550399
C           4.26145397      3.11030707      5.59832520
H           2.27950320      3.07766192      6.52481281
H           3.22155347      4.54806672      6.87926283
H           4.74425042      2.56399027      6.41239484
H           4.03536780      2.39357529      4.79610779
H           4.98519853      3.82695011      5.19346579
C           2.49103490      4.04090017      1.54085954
H           2.05016329      3.08817573      1.23096131
H           2.54156014      4.69616466      0.66532676
H           3.51902206      3.84126293      1.86463195
C           0.23787379      4.98161145      2.26342570
H          -0.30689549      5.45107906      3.09261721
H           0.19272402      5.66234130      1.40797868
H          -0.30446802      4.06414951      2.00106848
C           3.35002965      9.57006704      1.29070376
C           3.72319660      9.34190108      2.59672944
C           3.39497634      8.12098680      3.23518929
C           2.67477523      7.12666999      2.51212737
C           2.29815166      7.40079696      1.16273145
C           2.62366003      8.58646711      0.56654838
H           4.33236735      8.67033734      5.10714266
H           4.27814248     10.10313939      3.15283386
C           3.78327902      7.88732252      4.58248158
C           2.38163772      5.92659027      3.16869807
H           1.73501418      6.64475270      0.61301394
H           2.33001465      8.79581096     -0.46477157
C           2.76889540      5.72488210      4.50188714
C           3.48397576      6.71150884      5.22242015
H           3.77539991      6.53355350      6.25134844
C           3.71810943     10.84324681      0.67537269
O           4.31401139     11.76995405      1.17071964
O           3.31191846     10.93289103     -0.62416015
H           3.55522487     11.79250120     -1.04270352
C          -3.23657402     -3.56298049      0.04600381
C          -2.46679927     -3.74043032     -1.28626175
N          -4.43295445     -4.17610591     -0.05285217
C          -2.19467680     -2.39503461     -1.94537620
C          -1.21686205     -4.56812578     -1.01289062
C          -3.45649405     -4.54205798     -2.10569344
C          -5.48408598     -4.17626493      0.96993057
C          -4.59775898     -4.77362794     -1.34427302
H          -1.73563201     -1.65908689     -1.26923496
H          -1.49979666     -2.49980653     -2.79553914
H          -3.11107614     -1.93415418     -2.33757150
H          -1.40521141     -5.39757916     -0.32076096
H          -0.83530484     -5.01522375     -1.94447913
H          -0.39654732     -3.96163666     -0.60033091
C          -3.35267555     -5.03797694     -3.41935504
C          -6.26972202     -2.86810626      0.92396488
H          -5.01819150     -4.32516970      1.97630679
H          -6.15662786     -5.05105003      0.80858036
C          -5.69282922     -5.51108114     -1.82946022
C          -4.43976053     -5.80902302     -3.90771282
C          -2.22759179     -4.79717058     -4.25379569
H          -7.06648710     -2.86058124      1.68105118
H          -5.63073715     -1.99368785      1.12174206
H          -6.74736678     -2.70538627     -0.05104750
C          -5.59294001     -6.02430742     -3.10143110
H          -6.58041471     -5.66816571     -1.22172259
C          -4.35649605     -6.36221067     -5.21585404
C          -2.17984382     -5.32177226     -5.51678566
H          -1.39951667     -4.18781349     -3.87681362
H          -6.41469511     -6.61318715     -3.51818443
C          -3.24988622     -6.12395785     -5.99254333
H          -5.18215792     -6.97705532     -5.58791356
H          -1.32210937     -5.13850739     -6.17464094
C          -3.11264770     -6.68029412     -7.35029836
O          -2.29251951     -6.39834701     -8.18436562
O          -4.07067811     -7.61144427     -7.60294366
H          -3.98860431     -8.01969508     -8.50197076
H          -3.37973827     -2.90132188      2.10391273
         125
 Energy =      0.12492435 a.u.  #Cluster:   33
C          -1.90732646      0.59262585     -0.72954904
N          -1.68762439      0.79338038      0.52453945
C           1.94149371      2.89274583     -3.56238522
N           2.91814904      3.08894975     -2.74801324
C          -1.10615275      1.29527558     -1.71170877
C          -1.51257917      1.62896135     -2.99042226
C          -0.48367244      2.23748854     -3.74935661
C           0.69787070      2.36114193     -3.04263354
S           0.53141349      1.75535790     -1.43537829
H          -2.67919542     -0.08686921     -1.13816741
H           1.96853120      3.08805045     -4.64915872
H          -2.50143162      1.44829137     -3.38636203
H          -0.62270231      2.55727512     -4.77201146
C          -2.34797263      0.10350914      1.54894271
C          -2.28627188     -1.29155045      1.67084715
C          -2.97275467      0.85361703      2.56083810
C          -2.79848504     -1.87822691      2.83054152
H          -1.81733800     -1.90962478      0.89939444
C          -3.47325361      0.17388322      3.66983661
H          -3.05744542      1.93266131      2.47370043
N          -3.36828817     -1.16320043      3.82188124
H          -2.74900977     -2.96519292      2.98836792
H          -3.98013809      0.70490692      4.48198564
C           4.18480037      3.55984388     -3.11558896
C           5.21217361      2.64614446     -3.39856548
C           4.47372664      4.93154116     -3.07042286
C           6.49690354      3.14944064     -3.61556237
H           5.01271523      1.57857515     -3.43271272
C           5.79259903      5.33299489     -3.30159560
H           3.69856325      5.65682648     -2.84907991
N           6.78662659      4.46487986     -3.56938404
H           7.34265514      2.48682792     -3.83948294
H           6.08146649      6.39093933     -3.27754476
C           0.26217770     -3.96332006      3.06339454
C           0.07941502     -4.99850395      2.12832461
C           0.19035100     -4.78110977      0.77853375
C           0.51306948     -3.48758295      0.22915867
C           0.69754031     -2.47783210      1.21966721
C           0.58264871     -2.68937933      2.58644179
H           0.18800837     -4.16287642      4.11945182
H          -0.15859198     -5.99420601      2.50052158
H           0.03369839     -5.59463577      0.07730048
CL          0.96094587     -0.85599105      0.69725140
C           0.73723442     -1.56104181      3.47095674
H           1.51795901     -0.82959764      3.20589528
C          -0.08018032     -1.34405282      4.54358031
C           0.60681820     -3.21700820     -1.11023262
H           0.85094972     -2.20770671     -1.43191546
C           0.43369614     -4.16917944     -2.16597499
H           0.53353062     -5.22144097     -1.89434894
C          -0.06590027     -2.41390580     -4.01028561
C           0.17432256     -3.81845807     -3.44160284
N           0.09517466     -4.75440350     -4.53317906
C          -0.24736856     -6.15600548     -4.29422771
C          -1.70038486     -6.34007791     -3.83879882
H           0.45472290     -6.55514315     -3.52407251
H          -0.05267405     -6.73613257     -5.22405186
H          -1.92074791     -7.38858378     -3.62154820
H          -1.90297774     -5.75653536     -2.92967600
H          -2.40548170     -5.99590605     -4.60393920
C          -1.25975138     -1.77390616     -3.29495242
H          -1.04333583     -1.63997977     -2.22679857
H          -1.51251788     -0.80253874     -3.72644697
H          -2.14450700     -2.41628032     -3.37105504
C           1.20347716     -1.56443346     -3.91863483
H           2.02825339     -2.04484490     -4.45933241
H           1.05896252     -0.56830988     -4.34421944
H           1.53000369     -1.44340533     -2.87624557
C          -1.42943079     -0.16749063     -8.66195074
C          -1.37852486     -1.53201632     -8.84617655
C          -1.03492286     -2.38984572     -7.77349123
C          -0.73992163     -1.82631207     -6.49826145
C          -0.80275822     -0.40736781     -6.34326078
C          -1.13689335      0.40039735     -7.39242361
H          -1.21743208     -4.19867484     -8.94789302
H          -1.60358930     -1.96436963     -9.82609601
C          -0.98492714     -3.79843279     -7.95972986
C          -0.40923971     -2.69835264     -5.45900017
H          -0.57496001      0.01452196     -5.36451653
H          -1.18511505      1.48421193     -7.27838914
C          -0.35665367     -4.08643110     -5.67024120
C          -0.65550637     -4.64913092     -6.93492561
H          -0.61527846     -5.72333820     -7.07787898
C          -1.78867570      0.67846819     -9.79706370
O          -2.06941051      0.34476859    -10.92291711
O          -1.78967019      2.00616063     -9.47655654
H          -2.02952703      2.58342684    -10.23993129
C          -0.15718144     -0.10980203      5.21377695
C           0.65461890      1.17446927      4.90093919
N          -1.04566066      0.15562099      6.19563534
C           2.11915147      0.93975824      5.26250155
C           0.45813599      1.59241379      3.44916066
C           0.02877681      2.16539275      5.86339915
C          -1.98119512     -0.80322263      6.79324172
C          -0.95229990      1.51841444      6.61050525
H           2.57644109      0.14471967      4.65730867
H           2.71739139      1.84804853      5.10103005
H           2.24384553      0.66229850      6.31737395
H          -0.49411074      1.23490383      3.02335062
H           0.44061635      2.68441657      3.32881086
H           1.25244621      1.21885512      2.78486981
C           0.30272814      3.52992846      6.07883341
C          -1.26989031     -1.67178927      7.82587621
H          -2.43691529     -1.43560243      5.97903390
H          -2.83622356     -0.25379140      7.24944130
C          -1.70752204      2.16823116      7.60371474
C          -0.45335884      4.19546288      7.07930559
C           1.28641088      4.25273312      5.34788294
H          -1.96881673     -2.39172712      8.27493667
H          -0.45143426     -2.25466582      7.38005420
H          -0.84189429     -1.07886124      8.64319742
C          -1.44632297      3.49939988      7.82337259
H          -2.46435209      1.63417009      8.17399069
C          -0.20427352      5.57303960      7.33113552
C           1.50878605      5.57811089      5.60692857
H           1.85789242      3.73431107      4.57612841
H          -2.00691797      4.04914099      8.58410737
C           0.75457639      6.24153199      6.61135993
H          -0.78696288      6.08619716      8.10364292
H           2.26212983      6.14889807      5.05220930
C           1.04659927      7.66634961      6.84141726
O           1.85502787      8.35622351      6.27674466
O           0.26452582      8.18177805      7.82750973
H           0.43986995      9.14127553      8.00262408
H          -0.78877836     -2.13397513      4.83061635
         125
 Energy =      0.12581471 a.u.  #Cluster:   34
C          -0.59033766      1.11568713      1.69248585
N          -0.65363595      1.87575164      0.65576549
C          -0.93965856      4.29751578      5.93964483
N          -0.90937973      5.50636847      5.49313254
C          -0.72946578      1.71515280      3.00615665
C          -0.89900232      1.01432601      4.18489201
C          -0.99832440      1.86049970      5.31632016
C          -0.90482418      3.20046025      4.99203496
S          -0.70847327      3.41956041      3.28960211
H          -0.44285596      0.01903102      1.67148767
H          -0.99398934      4.01483457      7.00659567
H          -0.95127113     -0.06268593      4.25512328
H          -1.12500978      1.48124819      6.31961862
C          -0.57850934      1.42259472     -0.66597153
C          -1.77301028      1.24413274     -1.38653695
C           0.65097067      1.25972061     -1.31971561
C          -1.68028940      0.89286868     -2.73081473
H          -2.73371426      1.38439158     -0.90453823
C           0.63628653      0.88554648     -2.66619462
H           1.59299650      1.38813497     -0.78724443
N          -0.50377214      0.69826457     -3.36272648
H          -2.57583651      0.75712443     -3.34496422
H           1.56790107      0.70660963     -3.21965750
C          -0.89381523      6.63499807      6.33010549
C          -1.85162456      7.63730008      6.11239378
C           0.10469924      6.83456218      7.29292520
C          -1.76603708      8.80422385      6.87554115
H          -2.62719882      7.50689924      5.36430635
C           0.10794062      8.03998085      8.00034912
H           0.86401469      6.07536027      7.48440287
N          -0.80843391      9.00694144      7.80194001
H          -2.48525047      9.62213973      6.75268308
H           0.86631731      8.25221788      8.76391970
C           3.56211412     -2.75412050     -1.79882335
C           3.38494303     -3.27173603     -3.05631998
C           2.12640729     -3.26909963     -3.67894679
C           1.03913786     -2.71449997     -2.98991025
C           1.23079080     -2.20896265     -1.70884931
C           2.48255562     -2.18181106     -1.02985769
H           4.54871156     -2.76763136     -1.34238812
H           4.23157356     -3.69335533     -3.59651192
H           2.01673573     -3.65196531     -4.68108951
CL         -0.17820940     -1.65949264     -0.86790962
C           2.65210667     -1.64729174      0.22349492
H           1.80611141     -1.21460768      0.74247454
C           3.90173390     -1.63745099      0.92234920
C          -0.23815507     -2.61934303     -3.63825450
H          -0.85414059     -1.73777150     -3.38255979
C          -0.70839998     -3.54837946     -4.53384075
H          -0.08609467     -4.42839056     -4.73582095
C          -2.96859985     -2.28470226     -5.08876027
C          -1.95023188     -3.45041601     -5.17475038
N          -2.44749437     -4.40343642     -6.00228538
C          -1.81717520     -5.69114111     -6.30931987
C          -2.12379761     -6.71314757     -5.21719710
H          -0.71332838     -5.54361680     -6.41724637
H          -2.17716349     -6.04877684     -7.30251115
H          -1.66612610     -7.68516101     -5.44737724
H          -1.73541065     -6.39819033     -4.23698302
H          -3.20198398     -6.88098610     -5.09893382
C          -3.44656484     -2.11811137     -3.65061876
H          -2.68321849     -1.65782197     -3.00313741
H          -4.33632701     -1.47611713     -3.59316701
H          -3.72289656     -3.07772667     -3.19309901
C          -2.34358841     -1.02879614     -5.68046306
H          -2.02460180     -1.17491525     -6.72023242
H          -3.04595570     -0.18515375     -5.68021813
H          -1.45240742     -0.68807089     -5.11961733
C          -7.81450047     -1.15795705     -7.05942247
C          -7.44477198     -2.39683342     -7.52607217
C          -6.18767350     -2.95144690     -7.16276524
C          -5.32756904     -2.20795648     -6.31216085
C          -5.73874838     -0.92701221     -5.84978048
C          -6.95425362     -0.41159952     -6.21381300
H          -6.49560530     -4.77458072     -8.29655026
H          -8.11326794     -2.96739146     -8.18124394
C          -5.80214831     -4.23255515     -7.64708623
C          -4.09268939     -2.79340509     -5.97191791
H          -5.06824682     -0.35904895     -5.20330623
H          -7.27792790      0.57391367     -5.86283684
C          -3.74510857     -4.04433220     -6.47486215
C          -4.59058780     -4.79039924     -7.31632041
H          -4.29600622     -5.77046773     -7.68403406
C          -9.12711183     -0.62458277     -7.46113391
O          -9.94415819     -1.15022048     -8.17338692
O          -9.36066295      0.59980626     -6.92298097
H         -10.24084577      0.97724347     -7.18135446
C           4.15073178     -0.96581334      2.06398663
C           3.21589711     -0.06416164      2.87573601
N           5.40947194     -1.04341624      2.76505774
C           2.74326264      1.11074639      2.01651537
C           2.05675628     -0.88838691      3.44137623
C           4.11757935      0.42694875      3.99231828
C           6.64897431     -1.33306818      2.04342710
C           5.39435529     -0.13318185      3.82064155
H           2.17985548      0.75828805      1.14416640
H           2.11273684      1.80209405      2.58180817
H           3.59882549      1.68316580      1.63817225
H           2.43684208     -1.68844930      4.09004253
H           1.37556496     -0.27477944      4.03604728
H           1.48581165     -1.37381769      2.63994600
C           3.85522519      1.29220517      5.05626106
C           7.04698200     -0.20878891      1.07911730
H           6.50842957     -2.29022074      1.48770198
H           7.45970574     -1.51933169      2.78280818
C           6.45785469      0.17364052      4.70407315
C           4.92285128      1.60500296      5.94669208
C           2.57535805      1.88236192      5.28597924
H           7.94661003     -0.46651119      0.51440621
H           6.24120519     -0.00702598      0.35866443
H           7.23854841      0.72790935      1.61500893
C           6.20754274      1.03066247      5.74588620
H           7.43719578     -0.26674373      4.55323819
C           4.69091328      2.49526777      7.02455759
C           2.37632639      2.73947552      6.32827406
H           1.76072394      1.62829698      4.60799730
H           7.00514471      1.28827531      6.44410826
C           3.44693272      3.05349366      7.21099765
H           5.51474076      2.73259613      7.70305643
H           1.40258342      3.19895495      6.50604593
C           3.15869073      3.98110084      8.29966431
O           2.12135267      4.55189788      8.54565014
O           4.23791917      4.18773853      9.10686338
H           4.05156667      4.81893168      9.84309705
H           4.70240296     -2.23622198      0.47744316
         125
 Energy =      0.12593512 a.u.  #Cluster:   35
C          -1.30236547     -1.19911539      1.13875568
N          -1.63149844     -1.37472240     -0.09329130
C          -3.71097359     -5.01569440      3.95388328
N          -4.23086679     -5.82892795      3.09936555
C          -1.87623462     -2.06710626      2.14942148
C          -1.77639035     -1.86689664      3.51314374
C          -2.42262315     -2.87846013      4.26457032
C          -3.01041358     -3.84290099      3.46844768
S          -2.77989767     -3.49547206      1.79178160
H          -0.60785801     -0.42084426      1.50852293
H          -3.75414829     -5.13398808      5.05175044
H          -1.26288191     -1.03545630      3.97408717
H          -2.43680581     -2.88466388      5.34444296
C          -1.17736986     -0.57671118     -1.15051845
C           0.03627119     -0.83639382     -1.80236635
C          -2.01826362      0.44031597     -1.63657973
C           0.38337621     -0.03365542     -2.89262097
H           0.71149138     -1.61648942     -1.44911059
C          -1.59175962      1.16890881     -2.74419001
H          -2.97128199      0.64164487     -1.16107502
N          -0.40685230      0.95741181     -3.35433400
H           1.33972472     -0.16463802     -3.41673619
H          -2.21186020      1.96030726     -3.17620041
C          -4.88810724     -7.01439968      3.47048887
C          -4.26141882     -8.00589727      4.23727254
C          -6.17523888     -7.24687894      2.96196560
C          -4.95077332     -9.20102760      4.46141327
H          -3.26083067     -7.85706064      4.64520637
C          -6.78259298     -8.47207623      3.24727511
H          -6.67378683     -6.49601013      2.35708750
N          -6.18768425     -9.43297814      3.98154087
H          -4.50882975    -10.01316190      5.05173829
H          -7.78686957     -8.71208341      2.87969575
C           4.59957356      0.92739462     -0.98362362
C           4.86439433      1.95746927     -1.84949772
C           3.85879504      2.84825322     -2.25801518
C           2.56330289      2.67498240     -1.75129941
C           2.31854443      1.64385752     -0.85039081
C           3.28624511      0.68492831     -0.43582891
H           5.39863516      0.25390320     -0.68334027
H           5.87168099      2.09571838     -2.24008805
H           4.08013709      3.62330726     -2.97443275
CL          0.74663100      1.60055116     -0.12918192
C           2.99507485     -0.37442082      0.38800201
H           1.98346263     -0.50740830      0.75074558
C           3.95972485     -1.33886163      0.82179044
C           1.49675189      3.51067029     -2.22300973
H           0.49626752      3.04341505     -2.27953820
C           1.66279686      4.81980633     -2.60482473
H           2.65881356      5.26495440     -2.49634160
C          -0.81010161      5.17713750     -3.48181241
C           0.62874740      5.61832842     -3.10970900
N           0.75613034      6.94541708     -3.36011884
C           1.97539773      7.74150211     -3.19160767
C           2.84988220      7.65722078     -4.44035423
H           2.53084201      7.37753267     -2.29054820
H           1.69497191      8.79869785     -2.97160365
H           3.76111746      8.26011623     -4.32422482
H           3.16886215      6.62640766     -4.65158707
H           2.32931324      8.02375593     -5.33453671
C          -0.74194474      4.13449670     -4.58928155
H          -0.23727145      3.20221312     -4.27120330
H          -1.74180647      3.83665157     -4.93132265
H          -0.20178256      4.50084256     -5.47119135
C          -1.54935712      4.70596680     -2.23471925
H          -1.44905094      5.41596973     -1.40250990
H          -2.62596661      4.59415950     -2.42344478
H          -1.18816406      3.72973155     -1.87400629
C          -5.18978554      7.44132189     -5.56263195
C          -4.21968851      8.40972220     -5.46082580
C          -2.93949302      8.08635423     -4.93511513
C          -2.68414554      6.75372786     -4.51667596
C          -3.70967335      5.77515973     -4.63637986
C          -4.93551797      6.10890469     -5.14776002
H          -2.16864240     10.09975514     -5.17136553
H          -4.42281118      9.43742978     -5.78365271
C          -1.93193210      9.08603763     -4.83558289
C          -1.40393382      6.47344331     -4.00104580
H          -3.50316578      4.75256258     -4.31735709
H          -5.72983251      5.36123333     -5.24437581
C          -0.44425459      7.47867065     -3.91738353
C          -0.68484664      8.80085881     -4.33368125
H           0.08833494      9.56210694     -4.26260153
C          -6.50014388      7.82245004     -6.11622019
O          -6.84071865      8.90886940     -6.50971179
O          -7.35844750      6.77109222     -6.15066126
H          -8.24750419      7.00602368     -6.52245811
C           3.69688237     -2.40555893      1.60293620
C           2.35764604     -2.86858588      2.18424409
N           4.69655218     -3.38171440      1.96248611
C           1.78580500     -1.80507839      3.12535668
C           1.40180548     -3.22927655      1.04518612
C           2.74682548     -4.10933333      2.96486709
C           6.10582754     -3.00456004      2.07089840
C           4.13260546     -4.30397448      2.84211912
H           1.67056656     -0.84093294      2.61372353
H           0.81480006     -2.10356836      3.52907135
H           2.46038368     -1.63651074      3.97321776
H           1.86445346     -3.96362173      0.37260186
H           0.47122571     -3.66749183      1.41470923
H           1.15683197     -2.34826744      0.44129086
C           1.96500945     -4.99171166      3.71284120
C           6.37266320     -2.04458461      3.23676495
H           6.41296238     -2.53713910      1.10558360
H           6.71752764     -3.92829778      2.17746026
C           4.78409011     -5.38270297      3.48833752
C           2.61368134     -6.08926722      4.34921196
C           0.55344783     -4.84342734      3.87084871
H           7.42204578     -1.74049083      3.27175838
H           5.76044939     -1.13607017      3.14361912
H           6.11941267     -2.50408645      4.19892303
C           4.01990531     -6.25431045      4.22258331
H           5.85639949     -5.51049829      3.39048929
C           1.84339127     -7.00930153      5.10317578
C          -0.16815416     -5.74351191      4.59870758
H           0.06725159     -3.99205009      3.39478922
H           4.48962471     -7.09976079      4.72715555
C           0.48231484     -6.84444097      5.22250744
H           2.34612337     -7.85218861      5.58507573
H          -1.24818872     -5.64096406      4.71616319
C          -0.35621776     -7.77005668      5.97687253
O          -1.55789662     -7.75655947      6.11121645
O           0.36913992     -8.75162676      6.58482860
H          -0.19245846     -9.38641682      7.09146100
H           4.98662047     -1.17698795      0.48035558
         125
 Energy =      0.12777962 a.u.  #Cluster:   36
C          -2.26661984     -0.54251922     -2.55853623
N          -1.94292098      0.24631781     -1.58786387
C          -1.50954878      2.21587180     -7.03843132
N          -1.31184110      3.43566686     -6.67075225
C          -2.13440372     -0.06967286     -3.92040557
C          -2.24474748     -0.85119919     -5.05438866
C          -2.04035689     -0.11724955     -6.24966217
C          -1.77679764      1.21851446     -6.01947890
S          -1.77519640      1.57265494     -4.32770399
H          -2.64882889     -1.57206689     -2.43962209
H          -1.49312141      1.85506328     -8.08428174
H          -2.44544073     -1.91212693     -5.05165280
H          -2.07605406     -0.57462728     -7.22722407
C          -1.98711211     -0.13400267     -0.23768065
C          -1.52169840     -1.36625276      0.23995662
C          -2.44290273      0.82915564      0.68123980
C          -1.53829015     -1.59152411      1.62098237
H          -1.10658501     -2.11846563     -0.43070643
C          -2.41087568      0.51459677      2.03697302
H          -2.79239002      1.79510295      0.32866832
N          -1.97244485     -0.67395394      2.50666939
H          -1.17289637     -2.53787629      2.04786196
H          -2.74750395      1.22729468      2.79545653
C          -1.01426603      4.47584783     -7.56591598
C           0.14066078      4.46530790     -8.36058440
C          -1.84398648      5.60806520     -7.57310832
C           0.42309285      5.59689496     -9.12986882
H           0.79375340      3.59397888     -8.38674689
C          -1.47720932      6.68666698     -8.38112717
H          -2.73889186      5.64004437     -6.96025430
N          -0.36688344      6.68804860     -9.14485935
H           1.31170756      5.64537842     -9.77047597
H          -2.08578052      7.59667442     -8.43137793
C           2.08222953     -4.22442804      1.87529256
C           1.91527972     -4.45545510      3.21788809
C           1.50301437     -3.43837350      4.09370099
C           1.25003241     -2.16437331      3.56699412
C           1.45850021     -1.93315786      2.21182848
C           1.86919718     -2.92938631      1.27892180
H           2.40453604     -5.02923858      1.22057998
H           2.10058453     -5.44817014      3.62579792
H           1.34948690     -3.65050997      5.13935972
CL          1.21958827     -0.32198331      1.64304575
C           2.01194607     -2.67046372     -0.06147945
H           1.93986524     -1.64556367     -0.41380003
C           2.22454188     -3.66477931     -1.06583347
C           0.68973853     -1.13732201      4.39792185
H          -0.01423190     -0.44096443      3.90032713
C           0.96618374     -0.98016670      5.73349385
H           1.69539652     -1.65362204      6.19618365
C          -0.73512342      1.01531012      6.10268576
C           0.38321117      0.02353753      6.51824409
N           0.72325011      0.26516831      7.80916438
C           1.78677086     -0.41085795      8.55861245
C           3.14459082      0.21178546      8.24189170
H           1.78020953     -1.50024589      8.30417732
H           1.56454596     -0.34911764      9.64963632
H           3.94591092     -0.27997170      8.81030208
H           3.40183537      0.11926415      7.17595092
H           3.17759073      1.28032720      8.49057871
C          -0.26096100      1.88930748      4.94590328
H          -0.38659598      1.39332072      3.96813074
H          -0.82586393      2.82979958      4.89110340
H           0.79743138      2.16653698      5.03822043
C          -2.00465751      0.23411006      5.78936964
H          -2.30505771     -0.42170947      6.61520132
H          -2.85205061      0.90169120      5.58742719
H          -1.89728499     -0.40444492      4.89041654
C          -3.42657566      5.05426929      8.35188850
C          -2.53117245      4.57483656      9.27804515
C          -1.67799267      3.48640954      8.95045836
C          -1.76557336      2.90919734      7.65624186
C          -2.70400528      3.42821020      6.72141061
C          -3.51730019      4.47687903      7.05935077
H          -0.71232792      3.46264086     10.89231077
H          -2.46649225      5.02541710     10.27525034
C          -0.75212209      2.98668284      9.90832961
C          -0.90273992      1.83381071      7.36883525
H          -2.76774512      2.97474746      5.73102677
H          -4.24250711      4.88198171      6.34596318
C          -0.01826149      1.36439796      8.33623969
C           0.07984903      1.93156856      9.62012113
H           0.78984433      1.55082778     10.35048844
C          -4.29078010      6.18291176      8.73629415
O          -4.31516579      6.75990466      9.79347140
O          -5.12200088      6.54887782      7.72691365
H          -5.71254381      7.30929543      7.96508065
C           2.21175531     -3.41850011     -2.39190737
C           2.04518610     -2.08107604     -3.12250190
N           2.40142875     -4.44124246     -3.39075014
C           0.73532292     -1.40097925     -2.72284184
C           3.25901867     -1.18834887     -2.85622150
C           1.97961810     -2.50676278     -4.57760634
C           2.12184248     -5.84478925     -3.09158574
C           2.12312759     -3.90409426     -4.64409383
H           0.74268963     -1.10547183     -1.66403929
H           0.55917016     -0.49317084     -3.30838616
H          -0.11199784     -2.07573298     -2.87760986
H           4.17568311     -1.65511305     -3.23601927
H           3.15694213     -0.20854947     -3.32995418
H           3.39907721     -1.03061141     -1.77754678
C           1.77379515     -1.75430078     -5.73455916
C           0.62729992     -6.11595923     -2.87564395
H           2.70310064     -6.12624371     -2.18157767
H           2.51768134     -6.47485115     -3.91933301
C           2.04674010     -4.59476450     -5.87811484
C           1.66467047     -2.45015217     -6.97414995
C           1.65278075     -0.32984591     -5.73531341
H           0.44522829     -7.16261969     -2.61886437
H           0.23087434     -5.49314396     -2.06074571
H           0.04520716     -5.87939606     -3.77332963
C           1.81620259     -3.86265961     -7.01509236
H           2.16765413     -5.67165047     -5.91010219
C           1.38844010     -1.72306070     -8.15729723
C           1.38335985      0.34965529     -6.88728146
H           1.77962918      0.20016873     -4.79054794
H           1.74315170     -4.36391095     -7.98104685
C           1.22945677     -0.35687131     -8.11350239
H           1.29405146     -2.26378409     -9.10269438
H           1.27954197      1.43662882     -6.89230055
C           0.88003981      0.41658619     -9.29885493
O           0.45537322      1.54849782     -9.35641501
O           1.05172340     -0.28646850    -10.45238133
H           0.81651785      0.23549980    -11.25842035
H           2.37695665     -4.68723770     -0.71138700
         125
 Energy =      0.12805756 a.u.  #Cluster:   37
C           3.28637054      1.61966563     -2.73437265
N           2.71194888      0.47076310     -2.82698069
C           6.45926815      1.38226008      1.46715895
N           6.18452335      0.25138902      2.02637089
C           4.39246861      1.77147974     -1.81171099
C           5.25611052      2.85148629     -1.73344598
C           6.11492729      2.78393109     -0.61165861
C           5.89576838      1.65520747      0.16051067
S           4.68814423      0.65272619     -0.53837237
H           2.98597805      2.52639698     -3.28523508
H           7.03842435      2.20016817      1.92789937
H           5.27512021      3.66874834     -2.43551983
H           6.84341486      3.54469468     -0.38407738
C           1.52858672      0.20855556     -3.52140042
C           1.52685041     -0.76294014     -4.53609305
C           0.30815463      0.77253365     -3.11381898
C           0.29985108     -1.15286847     -5.07208569
H           2.45634985     -1.21415867     -4.86718878
C          -0.86678198      0.31120953     -3.70701294
H           0.26930721      1.49892417     -2.29666092
N          -0.88017179     -0.63747622     -4.66823820
H           0.24069599     -1.91359675     -5.85626112
H          -1.84630072      0.69940632     -3.40217796
C           6.57837069     -0.07480755      3.33537119
C           7.86097470      0.16251749      3.84775376
C           5.62936479     -0.73556330      4.13226940
C           8.14297079     -0.27701091      5.14620335
H           8.61767223      0.66224759      3.25601041
C           6.00803013     -1.13163925      5.41596219
H           4.62519506     -0.91796373      3.75215032
N           7.24120616     -0.91182947      5.91595001
H           9.12661387     -0.11703026      5.60334219
H           5.30947777     -1.64257704      6.09002221
C          -0.43038584     -2.07763042     -0.98044150
C           0.83971804     -1.58577285     -0.61274014
C           0.99559748     -0.32695390     -0.10371737
C          -0.11693315      0.57241604      0.12542828
C          -1.38128049     -0.00781408     -0.18808192
C          -1.53846836     -1.26010234     -0.76186674
H          -0.53173837     -3.06104957     -1.40559982
H           1.70740052     -2.22827022     -0.76112055
H           1.98245574      0.05172888      0.14839936
CL         -2.80363583      0.96133794     -0.02977903
C          -2.85344493     -1.66737566     -1.20317538
H          -3.68127373     -1.54135866     -0.49222158
C          -3.05444160     -2.11499247     -2.47745984
C           0.04864962      1.85640590      0.54538261
H          -0.79757072      2.49062663      0.77979361
C           1.32848588      2.53908009      0.60836358
H           1.56196392      3.08016564     -0.31480270
C           2.08303198      1.92766115      3.02886336
C           2.16995741      2.59584696      1.64838110
N           3.41731880      3.32209448      1.58452766
C           3.53960244      4.51526731      0.74507456
C           2.69993079      5.69113783      1.25575454
H           3.23455688      4.24048029     -0.29242734
H           4.61440201      4.79891292      0.68421134
H           2.78694426      6.55899113      0.59682539
H           1.63719400      5.41808817      1.31533761
H           3.01030389      5.99698873      2.26179447
C           0.82254807      2.41035822      3.74851146
H          -0.07095329      2.15921907      3.15527895
H           0.71383514      1.95052626      4.73397608
H           0.83246041      3.49650030      3.88446482
C           2.10134148      0.40648351      2.89239107
H           2.97439168      0.06935932      2.31977000
H           2.12356304     -0.09276323      3.86374812
H           1.20257640      0.05713139      2.35966127
C           5.06141734      1.56213060      7.46037051
C           5.68645040      2.43371169      6.59969522
C           5.10484816      2.74114464      5.34308777
C           3.86699912      2.13783354      4.98090585
C           3.22891864      1.26799820      5.91641646
C           3.81072767      0.98057930      7.11866042
H           6.69200257      4.09609138      4.77194629
H           6.64263209      2.89023940      6.87271842
C           5.75805305      3.63189627      4.45183149
C           3.34269477      2.42459239      3.71552968
H           2.26451250      0.83856830      5.64618500
H           3.33177886      0.30757218      7.83239240
C           4.02742294      3.28167682      2.84296719
C           5.23718722      3.91298703      3.21328607
H           5.72721200      4.59949689      2.53214511
C           5.72173759      1.24062929      8.72702191
O           6.70104007      1.75403129      9.21017071
O           5.09266909      0.22973602      9.39229493
H           5.55813764     -0.02795888     10.22353872
C          -4.31110650     -2.35159417     -3.05890760
C          -5.69633934     -2.29402829     -2.36671404
N          -4.48507660     -2.63340839     -4.36869225
C          -5.76016058     -3.33775114     -1.25941268
C          -5.96082020     -0.87384663     -1.87768634
C          -6.62452195     -2.64840142     -3.51337228
C          -3.42501175     -2.74390570     -5.37616768
C          -5.86493072     -2.84090105     -4.66533248
H          -5.03621752     -3.13927021     -0.45633345
H          -6.75382407     -3.36844203     -0.79129959
H          -5.56030870     -4.34977430     -1.63737690
H          -5.77910540     -0.12642093     -2.66375302
H          -7.00340093     -0.74482156     -1.55771203
H          -5.33035303     -0.59678430     -1.01908897
C          -8.02480875     -2.78961444     -3.55457599
C          -2.82888566     -4.14751170     -5.37869606
H          -2.62806964     -1.96883040     -5.16240025
H          -3.83531848     -2.47572416     -6.37568786
C          -6.43186409     -3.18951206     -5.90454196
C          -8.60789461     -3.13943169     -4.80135159
C          -8.86371085     -2.59824664     -2.42130644
H          -2.03735104     -4.23035755     -6.13702128
H          -2.37046594     -4.40010347     -4.41155404
H          -3.57707003     -4.91761021     -5.59882260
C          -7.79744036     -3.33407233     -5.95421527
H          -5.80898088     -3.34054514     -6.78380626
C         -10.01942999     -3.29380778     -4.88614857
C         -10.21965518     -2.75232880     -2.52584605
H          -8.40958696     -2.32528804     -1.46848326
H          -8.28585747     -3.60412273     -6.89461870
C         -10.80041301     -3.10498691     -3.77322407
H         -10.46794307     -3.56340145     -5.84851711
H         -10.87775076     -2.60826489     -1.66168697
C         -12.26431306     -3.25642046     -3.81547354
O         -13.04727380     -3.12942015     -2.91024537
O         -12.69551114     -3.57899710     -5.06424117
H         -13.67898066     -3.68634148     -5.12158514
H          -2.16367645     -2.22624064     -3.12243066
         125
 Energy =      0.12811093 a.u.  #Cluster:   38
C           3.81380834     -3.09033164     -5.39654965
N           4.33042957     -2.06546437     -5.98330335
C           0.26121623     -1.18432993     -1.93576773
N           0.18101372      0.08531722     -2.13619012
C           2.77045929     -2.88071329     -4.41343760
C           2.23399472     -3.86088453     -3.60068901
C           1.28833729     -3.35040211     -2.67805035
C           1.10870968     -1.98532415     -2.79677737
S           2.08713112     -1.33360676     -4.06174772
H           4.10688175     -4.13937288     -5.57407256
H          -0.25756711     -1.73429031     -1.12870929
H           2.50762590     -4.90430485     -3.63781545
H           0.78527968     -3.97300138     -1.95283559
C           5.39795585     -2.14520448     -6.89138949
C           5.26750217     -1.49703929     -8.12963090
C           6.62317290     -2.73432072     -6.54888123
C           6.38257985     -1.45317384     -8.96852375
H           4.32896399     -1.02922620     -8.41084468
C           7.68638649     -2.62133694     -7.45162035
H           6.75901017     -3.23686347     -5.59518505
N           7.57198498     -1.99692931     -8.63872858
H           6.34416377     -0.96087555     -9.94749242
H           8.67995179     -3.03478256     -7.22041796
C          -0.60321835      0.93964018     -1.34862130
C          -1.97958532      1.07006104     -1.59577929
C           0.00175144      1.74327460     -0.37053001
C          -2.69823758      1.98385252     -0.82582370
H          -2.46370074      0.47897225     -2.36376899
C          -0.80961958      2.61007223      0.36327720
H           1.07015513      1.66020055     -0.16309560
N          -2.13779920      2.72532842      0.15067224
H          -3.77049311      2.13834518     -0.98169650
H          -0.40054320      3.23288181      1.16995687
C          -1.20350281      1.35325462      4.75659616
C           0.12861334      1.19113248      5.17386353
C           1.05011689      0.54717209      4.39074914
C           0.72424286     -0.01087284      3.09674873
C          -0.63781777      0.18500459      2.72700338
C          -1.58159292      0.84739631      3.50476180
H          -1.90190191      1.89209221      5.37652188
H           0.42275081      1.59734481      6.14061733
H           2.07832484      0.44658275      4.73048016
CL         -1.20419511     -0.52923087      1.25529759
C          -2.91574506      1.06651241      3.02541395
H          -3.03726955      1.18391535      1.93358369
C          -4.01530659      1.13262332      3.84823116
C           1.65162918     -0.63519682      2.30561875
H           1.38391127     -0.98323669      1.31637008
C           3.00469998     -0.88720973      2.72250960
H           3.15683014     -0.98239479      3.80131239
C           4.09444281     -0.87459753      0.36733993
C           4.05668455     -1.01521221      1.89287341
N           5.40539945     -1.23503803      2.35619223
C           5.64982498     -2.02901122      3.56148219
C           5.28314755     -3.50781690      3.38422145
H           5.05878717     -1.58137895      4.39477727
H           6.72061903     -1.92341243      3.84614858
H           5.44411222     -4.07229261      4.30636129
H           4.22677973     -3.61722722      3.10163956
H           5.87865896     -3.97489238      2.59158689
C           3.30224807     -2.01735112     -0.27650657
H           2.22323475     -1.86786238     -0.16023185
H           3.53005861     -2.10692829     -1.34275697
H           3.55245030     -2.97706091      0.19002926
C           3.58443678      0.50433199     -0.05010118
H           4.33106579      1.27800924      0.16519859
H           3.34457090      0.54991341     -1.11640072
H           2.67892000      0.76794053      0.51613812
C           7.71913511     -0.90465678     -3.55439684
C           8.35262106     -1.27382364     -2.39026757
C           7.63951519     -1.30214551     -1.16546433
C           6.25220116     -0.98263022     -1.16223079
C           5.63023077     -0.60044442     -2.38851770
C           6.34365319     -0.55012492     -3.55258990
H           9.35923616     -1.88475567      0.01213954
H           9.41047331     -1.54825165     -2.39894451
C           8.29611539     -1.64378156      0.04802923
C           5.56755179     -1.05423730      0.05580127
H           4.57464698     -0.33232075     -2.36996222
H           5.87413816     -0.24501486     -4.49201410
C           6.24499486     -1.36210840      1.24373833
C           7.62639167     -1.67006794      1.24566903
H           8.13006990     -1.91551254      2.17396371
C           8.47579753     -0.90700962     -4.80682956
O           9.43996433     -1.57626272     -5.09482015
O           7.96188746     -0.03830979     -5.71846329
H           8.40986069     -0.09040393     -6.59991934
C          -5.32011791      1.35729642      3.39466338
C          -5.77548063      1.72103477      1.95858363
N          -6.41606881      1.28157488      4.19258189
C          -5.16614683      3.06067011      1.56849995
C          -5.43600054      0.58559046      1.00005134
C          -7.27725118      1.84943527      2.13464854
C          -6.41500272      1.02051175      5.63493373
C          -7.60213378      1.59271535      3.46413966
H          -4.06040162      3.03356541      1.53035898
H          -5.49373302      3.38363117      0.57168501
H          -5.43966042      3.86055193      2.26751880
H          -5.74053078     -0.39318069      1.39501755
H          -5.94666330      0.70696885      0.03499822
H          -4.35765391      0.52796693      0.78226620
C          -8.28461278      2.17601912      1.20660120
C          -6.19778245      2.31451230      6.41596378
H          -5.61662670      0.27272009      5.87252654
H          -7.37970646      0.53923024      5.92119752
C          -8.92122826      1.64369249      3.95063305
C          -9.62054672      2.22221707      1.68498459
C          -8.02271450      2.45900225     -0.16327188
H          -6.20340423      2.12663211      7.49846860
H          -5.23355364      2.78470766      6.17446988
H          -6.97952959      3.05698850      6.21043772
C          -9.91268896      1.95591132      3.05153565
H          -9.14287366      1.44648434      4.99672178
C         -10.66919012      2.54192465      0.77848456
C          -9.04716047      2.76599605     -1.01712864
H          -6.99216373      2.43124595     -0.52051949
H         -10.95427720      2.00594268      3.38078832
C         -10.38392933      2.80461168     -0.53828993
H         -11.69979890      2.57416904      1.14800329
H          -8.86145188      2.98661365     -2.07431124
C         -11.43774310      3.13739741     -1.51109351
O         -11.31161928      3.38212931     -2.68274873
O         -12.66751631      3.14606795     -0.93041323
H         -13.39620709      3.36707657     -1.56471799
H          -3.85907808      0.97940201      4.92315239
         125
 Energy =      0.12879787 a.u.  #Cluster:   39
C           6.02933632     -0.94233340      3.62487037
N           5.53943391     -0.10461859      4.47561841
C           3.43882216      0.29613554     -0.78502355
N           2.72437770      1.31539570     -0.44111516
C           5.62802256     -0.79883488      2.24075919
C           5.82810465     -1.71816549      1.22555877
C           5.13105925     -1.38114500      0.04108972
C           4.41495140     -0.20293000      0.16117133
S           4.65044861      0.51414158      1.70870190
H           6.68296739     -1.79576385      3.86440029
H           3.31997075     -0.28491746     -1.71640819
H           6.42424278     -2.61186375      1.31848938
H           5.13672312     -2.00471631     -0.83998197
C           5.75602931     -0.17235467      5.86036270
C           7.01258696     -0.38275577      6.44467497
C           4.64382144      0.06700073      6.68277822
C           7.10198344     -0.34855939      7.84083990
H           7.89333673     -0.55045573      5.83708451
C           4.83692108      0.07845733      8.06504085
H           3.65857243      0.23810267      6.24467692
N           6.04048542     -0.12908666      8.63755494
H           8.05728024     -0.50376739      8.35509736
H           4.00578287      0.26253575      8.75850035
C           1.62798783      1.76652359     -1.18884256
C           0.37993767      1.79353151     -0.53819919
C           1.72667959      2.22289666     -2.51045211
C          -0.72912846      2.21423635     -1.26607245
H           0.28938607      1.44748074      0.49301937
C           0.55402127      2.63314683     -3.15063752
H           2.68017758      2.24233441     -3.02443862
N          -0.65361492      2.61199189     -2.55619514
H          -1.73125860      2.23164544     -0.82264126
H           0.56756948      2.98654943     -4.18668397
C          -1.21672907     -2.99353186      0.47442380
C          -2.50718189     -3.00457705      0.02007897
C          -2.90330547     -2.23653591     -1.09100224
C          -1.93539491     -1.48207333     -1.77114273
C          -0.62580536     -1.48894743     -1.30206940
C          -0.18709576     -2.16683901     -0.12536934
H          -0.91464646     -3.61280480      1.31691479
H          -3.25617777     -3.61869354      0.51811602
H          -3.93844074     -2.21856209     -1.39039480
CL          0.57117410     -0.73577201     -2.29780712
C           1.06127922     -2.06362508      0.40215850
H           1.82600644     -1.45068686     -0.05353804
C           1.51564728     -2.81321332      1.56182824
C          -2.30362364     -0.69375109     -2.90876799
H          -1.69317531      0.20459273     -3.11285293
C          -3.35318455     -1.00453240     -3.74338115
H          -3.92169112     -1.91789482     -3.52956529
C          -3.14129194      1.12025481     -5.30965532
C          -3.71447144     -0.24807065     -4.86253746
N          -4.65952150     -0.63706354     -5.75857049
C          -5.48061223     -1.84787476     -5.67253998
C          -6.70845586     -1.60583998     -4.79736219
H          -4.85929716     -2.68473683     -5.26425717
H          -5.77964144     -2.16184937     -6.70023288
H          -7.33409585     -2.50690964     -4.73886306
H          -6.43318808     -1.33538036     -3.76781742
H          -7.33893987     -0.79600435     -5.18625405
C          -3.43592759      2.16194080     -4.23822734
H          -2.88859183      1.96485300     -3.30015776
H          -3.11189893      3.16562682     -4.55005985
H          -4.50287492      2.22510118     -3.99866604
C          -1.65738032      0.98444378     -5.63222268
H          -1.42925761      0.05266986     -6.16484386
H          -1.30691183      1.80846233     -6.26821820
H          -1.03318838      1.01049724     -4.72290744
C          -3.97601268      4.62688499     -9.26044698
C          -4.83173522      3.56747008     -9.44754339
C          -4.82782733      2.47645220     -8.53696319
C          -3.92672601      2.49972147     -7.43992117
C          -3.05633364      3.61262247     -7.27307172
C          -3.07888932      4.65399671     -8.16188562
H          -6.39749557      1.40359388     -9.57959274
H          -5.52345194      3.55403785    -10.29749062
C          -5.71743927      1.38175925     -8.72354700
C          -3.95099678      1.39974237     -6.56123696
H          -2.37325760      3.62531722     -6.42105145
H          -2.41358873      5.51480874     -8.03984661
C          -4.83509661      0.34588005     -6.77632524
C          -5.73622716      0.31553044     -7.85680563
H          -6.42027136     -0.51822288     -7.99472088
C          -4.01548543      5.73480992    -10.22898622
O          -4.72639950      5.83873783    -11.19610360
O          -3.11687970      6.70602060     -9.92271637
H          -3.12851277      7.46298469    -10.56293398
C           1.38363237     -2.43683629      2.84075864
C           0.72578718     -1.18077261      3.44212720
N           1.82956235     -3.24956502      3.94315174
C           1.28131768      0.09742789      2.82048761
C          -0.79217118     -1.27049277      3.26590195
C           1.09886961     -1.28917990      4.90986279
C           2.78543341     -4.34025360      3.77732021
C           1.77660581     -2.50122124      5.11677436
H           1.43328894     -0.02827820      1.73797903
H           0.60687276      0.94783708      2.95582611
H           2.24347100      0.36872736      3.26945962
H          -1.17804233     -2.23138223      3.62443370
H          -1.31194115     -0.47982404      3.81274443
H          -1.06134532     -1.18579505      2.20214145
C           0.87600796     -0.41135548      5.97366689
C           4.22496433     -3.84211403      3.60803518
H           2.47745079     -4.94689127      2.89271223
H           2.70801465     -5.01623686      4.65999997
C           2.25534471     -2.87699639      6.39426918
C           1.35217971     -0.78668804      7.26290175
C           0.20883436      0.84344331      5.82663788
H           4.91985086     -4.67379993      3.46464280
H           4.30464888     -3.17667338      2.73618095
H           4.55212562     -3.27035187      4.48381920
C           2.03145066     -2.02169141      7.44337706
H           2.77985878     -3.81662064      6.52875727
C           1.14679696      0.08526853      8.36177398
C           0.03064647      1.67122978      6.89737105
H          -0.14949142      1.12326726      4.83668446
H           2.38226832     -2.28162432      8.44369134
C           0.50636638      1.28866849      8.18292638
H           1.50450335     -0.21419374      9.35122386
H          -0.47429234      2.63395256      6.79526976
C           0.28005209      2.21940209      9.28784850
O          -0.30518201      3.27404810      9.27975374
O           0.83265771      1.76977663     10.45313442
H           0.69741737      2.38860620     11.20907867
H           2.01968145     -3.74747027      1.30063114
         125
 Energy =      0.13222165 a.u.  #Cluster:   40
C           1.65851495     -3.34744970     -2.71310933
N           1.25337306     -2.43600950     -1.90200188
C           1.84751892     -0.64991129     -7.23609650
N           1.62927521      0.53772567     -6.77906004
C           1.74885847     -2.98617677     -4.11991062
C           1.38756273     -3.74783416     -5.20921269
C           1.44894277     -3.02330948     -6.43210030
C           1.85802248     -1.71911915     -6.25718023
S           2.23277910     -1.40105164     -4.59993724
H           1.92969880     -4.38163881     -2.45008320
H           2.00431313     -0.92640051     -8.29009873
H           1.06215801     -4.77613848     -5.16117867
H           1.15987142     -3.45861811     -7.37922004
C           1.10404706     -2.59962270     -0.51406612
C           2.13870538     -2.20902150      0.34635755
C          -0.12109232     -3.02429967      0.01738853
C           1.90791962     -2.28468701      1.72401958
H           3.08070185     -1.83756151     -0.04278853
C          -0.25017776     -3.06493295      1.41044108
H          -0.94429662     -3.30276066     -0.62796587
N           0.74765262     -2.72653870      2.24654001
H           2.67257090     -1.97831519      2.45292604
H          -1.18449959     -3.38165455      1.89074279
C           1.47239949      1.69081252     -7.55782845
C           1.96103893      2.89311152     -7.01829377
C           0.74577849      1.72161211     -8.75662103
C           1.68310828      4.08028673     -7.69649354
H           2.53316461      2.88490079     -6.09299743
C           0.51635753      2.96456187     -9.35701347
H           0.35886286      0.81122732     -9.20130119
N           0.96507022      4.12101511     -8.83752499
H           2.04122993      5.05034004     -7.32986214
H          -0.04746057      3.05246684    -10.29454101
C           0.27155765      3.52329122      3.30235896
C          -0.18212756      4.45996803      2.40767264
C          -0.62100366      4.09950545      1.12573447
C          -0.57892098      2.74521068      0.75178347
C          -0.09291451      1.80969436      1.66585154
C           0.33108134      2.11348030      2.99351123
H           0.59950919      3.83137205      4.29137400
H          -0.21270061      5.51135135      2.69141052
H          -1.00721965      4.84999274      0.45538867
CL          0.06970594      0.17742939      1.12397840
C           0.72539616      1.15983507      3.89409441
H           0.72135979      0.11023337      3.61505201
C           1.13283189      1.45011592      5.23919980
C          -1.03714919      2.32150111     -0.53024912
H          -1.27750329      1.24567779     -0.63119387
C          -1.19002021      3.12345479     -1.64026037
H          -1.02449617      4.19946172     -1.54028693
C          -1.55356235      1.09501135     -3.28658444
C          -1.48706922      2.59735207     -2.90231480
N          -1.71406509      3.34229027     -4.01385289
C          -1.60899761      4.80004062     -4.11483139
C          -0.17694057      5.20882614     -4.45570807
H          -1.93810866      5.26223804     -3.15199910
H          -2.32255873      5.16345452     -4.89198469
H          -0.09339638      6.29804595     -4.56591510
H           0.53363196      4.90263616     -3.67457953
H           0.16416999      4.75806850     -5.39831876
C          -0.21502462      0.44277314     -2.97413395
H           0.10324039      0.55759936     -1.92817668
H          -0.24586332     -0.64402318     -3.14419772
H           0.59113674      0.85353077     -3.59841222
C          -2.73185874      0.41407431     -2.59911568
H          -3.64548161      1.01951376     -2.64486362
H          -2.96633387     -0.54888789     -3.07513523
H          -2.52786343      0.19301396     -1.54056454
C          -1.84029113     -1.76172869     -7.79065297
C          -2.04868757     -0.44298335     -8.11732312
C          -2.04491938      0.55073202     -7.10234280
C          -1.84779766      0.15443344     -5.75341998
C          -1.69668695     -1.22556726     -5.44313128
C          -1.68002110     -2.16369256     -6.43997093
H          -2.37600535      2.18835666     -8.48631281
H          -2.20979518     -0.14500882     -9.15855401
C          -2.19619744      1.92480955     -7.44081870
C          -1.77776015      1.17318426     -4.78442568
H          -1.56992336     -1.52113072     -4.39992389
H          -1.53697994     -3.22420952     -6.21342265
C          -1.87540563      2.50922694     -5.16186518
C          -2.10309185      2.91255861     -6.49044544
H          -2.19089516      3.96465269     -6.75297528
C          -1.77793103     -2.75150823     -8.87619140
O          -2.14604202     -2.62712011    -10.01593601
O          -1.18850022     -3.90693973     -8.46416217
H          -1.14958415     -4.59784457     -9.17308111
C           1.08841702      0.57285461      6.26017528
C           0.61116932     -0.88514419      6.26278206
N           1.55769692      0.88667381      7.58791943
C          -0.83787666     -0.97254318      5.77878392
C           1.55420267     -1.74370160      5.41844734
C           0.71890304     -1.26369650      7.72841785
C           1.55534814      2.26857104      8.07054726
C           1.21699169     -0.16328543      8.44391386
H          -0.94279293     -0.52649471      4.77842714
H          -1.18381214     -2.00756549      5.71589409
H          -1.51054947     -0.42758862      6.44879254
H           2.59076560     -1.63578290      5.75462085
H           1.29118171     -2.80481251      5.46305084
H           1.50882698     -1.44579909      4.36155927
C           0.41362570     -2.46049914      8.38201051
C           0.14000312      2.83038450      8.25328866
H           2.12852005      2.88861194      7.34159015
H           2.12047070      2.31376147      9.02813781
C           1.40510026     -0.21729361      9.84543794
C           0.60534175     -2.51965681      9.79232163
C          -0.08255538     -3.61864237      7.70758809
H           0.16275553      3.87676739      8.56777461
H          -0.42907691      2.77133082      7.31410367
H          -0.42173994      2.26135963      9.00288194
C           1.09952336     -1.38746128     10.49415429
H           1.78567126      0.64598392     10.37970241
C           0.29735750     -3.71675364     10.48665213
C          -0.37049335     -4.76115364      8.39660073
H          -0.22215680     -3.56602026      6.62710705
H           1.23373370     -1.46423096     11.57378661
C          -0.17968922     -4.81264350      9.80617425
H           0.44520723     -3.75417707     11.56932394
H          -0.74865862     -5.65164253      7.89046001
C          -0.50926577     -6.06449752     10.48350349
O          -0.92913744     -7.09304388     10.01227916
O          -0.28930563     -5.99115838     11.83043339
H          -0.50770938     -6.82894446     12.30206663
H           1.49611555      2.46557788      5.41758765
         125
 Energy =      0.13475344 a.u.  #Cluster:   41
C           3.82777087      1.64114089     -0.56870909
N           4.36003399      1.71328465     -1.74193687
C           6.84563860      4.13739283      3.00599752
N           7.35688877      5.14761813      2.39041439
C           4.59703095      2.03439820      0.59646336
C           4.45822701      1.52041255      1.86989025
C           5.25956068      2.19592439      2.82432847
C           6.00143241      3.22082804      2.27077202
S           5.74100586      3.32421047      0.56403755
H           2.77717475      1.34139709     -0.36722076
H           6.99207225      3.90788362      4.07615462
H           3.81092078      0.69720853      2.13140619
H           5.25943231      1.93687796      3.87224732
C           3.62495518      1.39322902     -2.89877096
C           3.71690325      2.27058862     -3.99159347
C           2.86717435      0.21977199     -3.02393593
C           3.03024507      1.94035465     -5.16079768
H           4.31177006      3.17614900     -3.91600765
C           2.21862176     -0.02170172     -4.23841130
H           2.77202295     -0.47746663     -2.19800589
N           2.29061220      0.81982444     -5.28752011
H           3.05864674      2.58800915     -6.04365295
H           1.59873622     -0.91498782     -4.38673010
C           8.14673086      6.12627724      3.00870044
C           7.59223728      7.05534386      3.90159030
C           9.49021438      6.25942461      2.62406838
C           8.40625217      8.09285125      4.36278676
H           6.55468078      6.97475105      4.22014640
C          10.22227568      7.32697212      3.14815838
H           9.93808029      5.55616376      1.92898211
N           9.69628587      8.22957786      4.00002039
H           8.02652503      8.85450771      5.05437990
H          11.27529623      7.48332683      2.88574004
C          -0.99698720      0.03774155     -3.58888961
C          -1.42451607     -0.97318250     -4.41487666
C          -2.21972455     -2.02093031     -3.93452371
C          -2.60476553     -2.02292554     -2.57993315
C          -2.15714281     -0.98463361     -1.75889976
C          -1.32224752      0.08782107     -2.18543408
H          -0.39035561      0.84696781     -3.99591026
H          -1.14686047     -0.96426692     -5.46978289
H          -2.55109733     -2.79647211     -4.60795187
CL         -2.59600802     -1.03952018     -0.09091254
C          -0.85840516      1.06140898     -1.33566563
H          -1.18027588      1.07130801     -0.29954262
C           0.05496959      2.09229903     -1.71790574
C          -3.44104509     -3.05240294     -2.06230961
H          -3.90918663     -2.86908666     -1.07890419
C          -3.70058165     -4.25504189     -2.68711631
H          -3.24487810     -4.43701655     -3.66700423
C          -5.15935787     -5.27484765     -0.72759868
C          -4.48370321     -5.26460323     -2.12418359
N          -4.76339532     -6.43865504     -2.74962386
C          -4.26320051     -6.85230763     -4.06412641
C          -2.86943121     -7.46420297     -3.94317218
H          -4.25174432     -5.96685156     -4.74770632
H          -4.97933378     -7.57875307     -4.51594543
H          -2.49389880     -7.78596434     -4.92439020
H          -2.13908086     -6.74980512     -3.53591699
H          -2.86045334     -8.34387259     -3.28662937
C          -4.09471813     -5.16054250      0.35815224
H          -3.62110908     -4.16785763      0.38548686
H          -4.51950253     -5.33265658      1.35722343
H          -3.29309605     -5.90021769      0.22671049
C          -6.21745446     -4.17974262     -0.65550474
H          -6.91050042     -4.22238670     -1.50697970
H          -6.83083018     -4.27402115      0.25194390
H          -5.78083926     -3.17076550     -0.63648471
C          -8.08881839     -8.67711878      2.18843334
C          -7.79662433     -9.28610901      0.99138952
C          -7.02537506     -8.60405798      0.01180150
C          -6.56418054     -7.28986381      0.29012157
C          -6.88438015     -6.68882196      1.53905977
C          -7.62970601     -7.36452802      2.46843299
H          -7.09309363    -10.24882962     -1.40028236
H          -8.15438675    -10.30085082      0.78103951
C          -6.72171511     -9.23455337     -1.22677123
C          -5.80254215     -6.64857820     -0.70602776
H          -6.52728611     -5.67986963      1.74678505
H          -7.88017128     -6.90761724      3.43163569
C          -5.53161167     -7.29561081     -1.90909828
C          -5.97974598     -8.59897986     -2.19308938
H          -5.74277510     -9.08146514     -3.13833627
C          -8.89024550     -9.42237911      3.17353876
O          -9.33535256    -10.53623553      3.06274076
O          -9.10331553     -8.69832450      4.30212156
H          -9.64118618     -9.18294918      4.98013656
C           0.67859465      2.92250413     -0.85785582
C           0.56239682      3.00914140      0.66844547
N           1.67462804      3.87117136     -1.29107094
C          -0.82763626      3.54208426      1.04062707
C           0.84337939      1.66187782      1.34362561
C           1.61761239      4.04562048      1.01145603
C           1.56693559      4.51839353     -2.59982817
C           2.13783610      4.57609285     -0.17923750
H          -1.61157981      2.83728848      0.73597405
H          -0.91613893      3.71627751      2.11646414
H          -1.02973733      4.49246849      0.53348039
H           0.68526775      0.82356974      0.64981639
H           1.87358971      1.60499888      1.70965357
H           0.18046794      1.48851596      2.19743776
C           2.10387053      4.47449888      2.24976881
C           0.33229997      5.41800867     -2.71733657
H           1.53822997      3.71785034     -3.37760812
H           2.49670065      5.10096567     -2.78775240
C           3.10690795      5.60784345     -0.17316022
C           3.11604951      5.47652816      2.26013446
C           1.65555246      3.93858814      3.49527137
H           0.24891615      5.85142759     -3.71772834
H          -0.58731472      4.84841436     -2.51972990
H           0.36400645      6.23860039     -1.99196651
C           3.57972102      6.03996768      1.03942555
H           3.47222750      6.02155740     -1.10725262
C           3.67969197      5.88271376      3.49400662
C           2.22167321      4.33742085      4.67207169
H           0.85726086      3.19864361      3.48040860
H           4.34187790      6.82101349      1.08420959
C           3.25957884      5.31063152      4.67283774
H           4.45898014      6.64984311      3.49102487
H           1.89460406      3.92463020      5.62849431
C           3.84477705      5.66463086      5.96227036
O           3.48876444      5.34829420      7.07013095
O           4.95748705      6.45006889      5.82252591
H           5.35784342      6.70457845      6.68774234
H           0.26256537      2.18432149     -2.78866746
         125
 Energy =      0.13500059 a.u.  #Cluster:   42
C          -6.34757019     -1.75977837      5.38012131
N          -6.01029332     -2.13390996      6.56891287
C          -2.25018242     -2.90108640      2.19475387
N          -1.33190425     -3.43463129      2.92990987
C          -5.40899526     -1.93893676      4.29343596
C          -5.58613553     -1.47069421      3.00424870
C          -4.49769288     -1.78062281      2.15547281
C          -3.49427421     -2.47978277      2.80283478
S          -3.89537970     -2.75261272      4.45735718
H          -7.31892299     -1.30854647      5.10882033
H          -2.16733383     -2.73337552      1.10529321
H          -6.44851252     -0.91342839      2.66970571
H          -4.46591282     -1.48421412      1.11798890
C          -6.84400873     -1.97814947      7.68816953
C          -6.99088548     -3.07736453      8.54979464
C          -7.44080009     -0.75631666      8.02918636
C          -7.73196583     -2.90405487      9.72021179
H          -6.52910884     -4.03040334      8.30804200
C          -8.15357211     -0.68126997      9.22965657
H          -7.34996504      0.11623858      7.38380849
N          -8.30329089     -1.73066680     10.05947278
H          -7.88401256     -3.72551799     10.42999158
H          -8.63273787      0.25077252      9.55338139
C          -0.08491577     -3.82414033      2.40763430
C           0.46474283     -5.02756907      2.87823973
C           0.66156210     -3.02965426      1.52771764
C           1.74155578     -5.38451528      2.44083110
H          -0.09351000     -5.65304252      3.56828119
C           1.93224888     -3.47395534      1.14831666
H           0.28852261     -2.06788128      1.16887356
N           2.46550696     -4.62794994      1.59103762
H           2.22212292     -6.30982570      2.77547676
H           2.56236146     -2.88414713      0.46480945
C           3.64884666     -0.64214276      0.84112021
C           4.70645930     -1.02985217      0.05599765
C           4.79605906     -0.65249898     -1.29039861
C           3.79457436      0.17360484     -1.83403057
C           2.72956746      0.55802297     -1.01956880
C           2.55568451      0.15357711      0.33712048
H           3.61905875     -0.92807349      1.89064043
H           5.50177224     -1.64316588      0.48087992
H           5.64139772     -0.96543773     -1.88223771
CL          1.49323814      1.53148625     -1.72985364
C           1.44614467      0.47394554      1.07626600
H           0.69122058      1.13173331      0.65750376
C           1.18860123     -0.01567714      2.39624707
C           3.87280520      0.61711014     -3.18753037
H           3.27639971      1.50549412     -3.45841936
C           4.62262575      0.00709959     -4.16980922
H           5.21484451     -0.87325807     -3.89180061
C           3.83852373      1.58350400     -6.14773198
C           4.63799194      0.42002623     -5.50468953
N           5.38137288     -0.18109689     -6.46954836
C           6.22914300     -1.36387384     -6.28901851
C           5.39762246     -2.64133005     -6.37823354
H           6.74941566     -1.29523831     -5.30096039
H           7.03489616     -1.35786928     -7.06049912
H           6.02943035     -3.53210464     -6.25569230
H           4.62357000     -2.68559484     -5.59774931
H           4.88657382     -2.73508932     -7.34511095
C           2.34338759      1.32771813     -5.99149667
H           1.99867709      1.44538460     -4.95328002
H           1.75026275      2.02582905     -6.59902643
H           2.06299953      0.31578507     -6.31468698
C           4.29048040      2.91178026     -5.55201690
H           5.37959051      3.04126051     -5.61797304
H           3.84102170      3.76287134     -6.08318755
H           4.01054826      3.01709577     -4.49415022
C           3.19920524      3.67104379    -11.03658193
C           4.07479064      2.61622528    -11.13592243
C           4.43378650      1.87350836     -9.97863607
C           3.87370296      2.23733552     -8.72514956
C           2.97100473      3.33464108     -8.65733106
C           2.64013699      4.03744337     -9.78543874
H           5.74588722      0.53180290    -11.06602027
H           4.50347422      2.33799393    -12.10589418
C           5.33986750      0.78153078    -10.08131279
C           4.25275652      1.47486377     -7.60313366
H           2.54536952      3.60940682     -7.69192034
H           1.94643759      4.88369772     -9.74010048
C           5.14843822      0.41759934     -7.74219765
C           5.70630224      0.04653432     -8.97959820
H           6.39533398     -0.79126720     -9.05733832
C           2.85567506      4.41108556    -12.26252606
O           3.25605975      4.20320116    -13.37946893
O           1.98564887      5.42320916    -12.01373296
H           1.74038016      5.93480253    -12.82744732
C           0.05582253      0.20875043      3.09269758
C          -1.15421943      1.09086095      2.74844145
N          -0.18339587     -0.35562211      4.38450920
C          -0.70792038      2.55223972      2.64383055
C          -1.83137587      0.61044246      1.46274034
C          -2.05838380      0.89539970      3.95133245
C           0.62347950     -1.41946926      4.96775136
C          -1.40925641      0.03919276      4.86650211
H           0.02050646      2.68671999      1.83405845
H          -1.55345184      3.22043582      2.46027071
H          -0.22322657      2.87707724      3.57281045
H          -2.60918090      1.30507452      1.13292615
H          -1.10688053      0.51030560      0.64348640
H          -2.30128581     -0.36573937      1.61475288
C          -3.33122098      1.38809457      4.22933859
C           1.77434826     -0.83469493      5.79475492
H           1.02024390     -2.07332120      4.15333060
H          -0.01777275     -2.07976280      5.59717660
C          -1.99785224     -0.30696664      6.10999919
C          -3.93637261      1.02571446      5.47047065
C          -4.07156609      2.21438490      3.32740632
H           2.41378277     -1.62621479      6.19511296
H           2.39911165     -0.16716290      5.18625405
H           1.39823208     -0.23920727      6.63455419
C          -3.24000904      0.19494272      6.39301628
H          -1.46963049     -0.95103910      6.80457814
C          -5.24458956      1.47035766      5.76290984
C          -5.34377950      2.61166196      3.62199760
H          -3.59540250      2.51309452      2.39560780
H          -3.72868164     -0.05446380      7.33768708
C          -5.94898370      2.22389069      4.84979124
H          -5.69047105      1.20174888      6.72460686
H          -5.91894412      3.23245652      2.93230265
C          -7.31977532      2.65387801      5.09108598
O          -7.99506327      3.43777663      4.47136296
O          -7.87064224      2.02372283      6.17739998
H          -8.79408337      2.31560137      6.36119470
H           1.97208362     -0.63480517      2.84283917
         125
 Energy =      0.13720500 a.u.  #Cluster:   43
C          -1.35603836     -3.48892884      2.11333112
N          -2.57130331     -3.37087877      2.52537771
C           0.59315775     -8.42234383      2.34217689
N           0.55760479     -8.74940985      3.58857168
C          -0.81091509     -4.80624816      1.83118899
C          -0.18613714     -5.18966932      0.66587270
C           0.33465054     -6.51040984      0.72987533
C           0.10894284     -7.11676242      1.94661528
S          -0.79082764     -6.07461901      3.00178235
H          -0.64302382     -2.64745422      1.97101410
H           0.97912694     -9.06225324      1.52932709
H          -0.08995192     -4.57017638     -0.21247543
H           0.86808439     -6.96287362     -0.09227788
C          -3.13618174     -2.10978362      2.80376096
C          -2.89829581     -0.96454643      2.03132835
C          -4.03704164     -2.03528146      3.87853620
C          -3.56934828      0.21470141      2.37032943
H          -2.20010667     -0.97666950      1.19791766
C          -4.65378604     -0.81052152      4.13944859
H          -4.24428178     -2.91586953      4.48011506
N          -4.42635456      0.29766709      3.40512919
H          -3.41214148      1.14357097      1.80321544
H          -5.36162021     -0.69155978      4.96648643
C           1.04454534     -9.96931378      4.08404984
C           0.15863383    -10.82047900      4.76299425
C           2.40526236    -10.29996003      4.02450269
C           0.67899641    -11.97205888      5.35769412
H          -0.89753435    -10.57939449      4.82832718
C           2.82816630    -11.47177465      4.65739004
H           3.12029102     -9.66368489      3.50150532
N           1.98635458    -12.29671249      5.30996977
H           0.03737081    -12.67578367      5.90016465
H           3.88134063    -11.77869581      4.64587231
C          -2.17941760      4.36062420      0.62396398
C          -2.24327382      3.73252910      1.87284310
C          -1.39922168      2.69826931      2.19849352
C          -0.41350369      2.18086706      1.28312273
C          -0.36382881      2.88533505      0.04531115
C          -1.21449607      3.93596281     -0.31093511
H          -2.87085256      5.15500894      0.38776845
H          -2.98360843      4.07614473      2.59665619
H          -1.45826387      2.24326760      3.18624484
CL          0.84628954      2.41126052     -1.08890622
C          -1.12244748      4.54738163     -1.59307434
H          -0.42675638      4.09004534     -2.31874578
C          -1.83192076      5.65880163     -2.00065367
C           0.38528785      1.09989083      1.56361464
H           1.15019854      0.79544900      0.85696917
C           0.27814319      0.30887846      2.74921270
H          -0.40505642      0.67619440      3.52128823
C           1.92547913     -1.59489841      2.05106742
C           0.93278671     -0.85187967      2.95581435
N           0.72149625     -1.65391396      4.12791847
C           0.30354089     -1.08488210      5.40708532
C          -1.19020006     -1.33697541      5.63895804
H           0.51612254      0.01051816      5.41853732
H           0.90084972     -1.52821748      6.23622011
H          -1.51123183     -0.95342399      6.61123857
H          -1.80029104     -0.84911357      4.86682108
H          -1.42628517     -2.40767406      5.59869875
C           1.36712232     -1.82078954      0.64026005
H           2.09858675     -1.56254978     -0.13262127
H           1.08079848     -2.86617563      0.48292843
H           0.48165805     -1.19813399      0.45039101
C           3.24449746     -0.81188822      2.01135963
H           3.63434529     -0.65176885      3.02319857
H           4.01157353     -1.34588788      1.44392137
H           3.09943139      0.17643008      1.55749088
C           4.05945282     -6.49103780      1.76775282
C           3.43971951     -6.36489359      2.99313033
C           2.80783749     -5.15368973      3.35604806
C           2.81325192     -4.06121699      2.43992736
C           3.50228425     -4.21102593      1.19767758
C           4.10431329     -5.39212063      0.86801215
H           2.16738041     -5.89296264      5.28952063
H           3.41895126     -7.20702348      3.69273542
C           2.14373080     -5.03779810      4.60925260
C           2.12181937     -2.90266589      2.79745157
H           3.52932819     -3.36068386      0.51911142
H           4.62349330     -5.51325139     -0.08403859
C           1.44642126     -2.82883539      4.02945927
C           1.47016108     -3.89670616      4.96007269
H           0.94643022     -3.80883087      5.90565850
C           4.64878906     -7.77642795      1.41283894
O           4.56223424     -8.82732751      2.00581085
O           5.35921274     -7.72782755      0.25075387
H           5.75712675     -8.59901542      0.00942768
C          -1.71255046      6.23150855     -3.26840612
C          -0.77576021      5.79487485     -4.42546751
N          -2.43896107      7.30409429     -3.68045371
C           0.67799810      5.91484015     -3.98137604
C          -1.15091862      4.39385266     -4.89502831
C          -1.09945041      6.82541093     -5.49085341
C          -3.40117636      8.05359576     -2.86713836
C          -2.07161783      7.69414347     -5.00091029
H           0.95531689      5.15921172     -3.23158882
H           1.36846607      5.78579754     -4.82700806
H           0.89495681      6.90067159     -3.54781984
H          -2.22269945      4.31047876     -5.12240816
H          -0.61371148      4.12162656     -5.81475935
H          -0.91195418      3.62024428     -4.15100153
C          -0.58394506      6.99608474     -6.79031843
C          -2.68708382      9.09815435     -2.01244698
H          -3.97525190      7.33884443     -2.22572433
H          -4.15228137      8.53338444     -3.53819182
C          -2.57730328      8.77395375     -5.74796062
C          -1.09111814      8.08001397     -7.55502627
C           0.40441540      6.14446587     -7.35857346
H          -3.40465998      9.67006845     -1.40804116
H          -1.96971146      8.64061907     -1.31558842
H          -2.12826000      9.81893643     -2.62316208
C          -2.07862469      8.95052731     -7.01633000
H          -3.32921209      9.44141201     -5.33371991
C          -0.59781901      8.28851420     -8.87286641
C           0.86432687      6.36348174     -8.62893352
H           0.78986070      5.31365575     -6.76691726
H          -2.44030961      9.77566187     -7.63655998
C           0.35581263      7.44852496     -9.39161995
H          -0.99030146      9.12511915     -9.46122073
H           1.62450099      5.71507720     -9.07937726
C           0.89468509      7.62692410    -10.75012669
O           1.72281791      6.95687179    -11.31017376
O           0.33449277      8.69906321    -11.37126454
H           0.68023261      8.84227879    -12.28911299
H          -2.51973535      6.12413209     -1.28524729
         125
 Energy =      0.14023359 a.u.  #Cluster:   44
C          -8.51661250      0.00062755      0.00086285
N          -9.54899455      0.62729395     -0.45587790
C          -4.52229275      1.35543557     -3.19474160
N          -5.04440814      2.10805655     -4.10116920
C          -7.28718365      0.05418881     -0.76295719
C          -6.12178716     -0.63178599     -0.48102738
C          -5.04894003     -0.26247439     -1.33057770
C          -5.40642739      0.70184090     -2.25222338
S          -7.07366220      1.12676228     -2.10008796
H          -8.46929728     -0.53030312      0.97018139
H          -3.44022282      1.18913062     -3.04602039
H          -6.01694147     -1.35791542      0.31027995
H          -4.05970278     -0.68604576     -1.23952445
C         -10.76014633      0.73199770      0.24565624
C         -11.31091024      2.01838598      0.38400565
C         -11.46945101     -0.37472808      0.73154121
C         -12.54703198      2.14028777      1.01881665
H         -10.78487857      2.88373291     -0.01485979
C         -12.70316765     -0.14609912      1.35017372
H         -11.07566520     -1.37960829      0.62974315
N         -13.23205161      1.08253510      1.49888673
H         -13.02909860      3.11539018      1.15762446
H         -13.30246339     -0.97152954      1.75318806
C          -4.31232911      2.82230111     -5.05624524
C          -4.41797579      4.22351072     -5.06463683
C          -3.57639642      2.18273576     -6.06467132
C          -3.77497007      4.92600069     -6.08419193
H          -4.99489604      4.73391946     -4.29758838
C          -2.97628186      2.97720139     -7.04655541
H          -3.48840159      1.10221073     -6.09141481
N          -3.06394627      4.32040822     -7.05762904
H          -3.81718567      6.01997756     -6.14313288
H          -2.39285817      2.53414230     -7.86248531
C           3.18249050      1.56722657     -2.19785831
C           4.38306767      1.06114477     -2.63201128
C           5.08681134      0.10520939     -1.88902999
C           4.54332619     -0.35600338     -0.67358713
C           3.31710577      0.16780051     -0.25480866
C           2.57202254      1.16260442     -0.95439593
H           2.65117734      2.29983006     -2.80099330
H           4.80672853      1.40408324     -3.57579920
H           6.03727257     -0.25874374     -2.24702959
CL          2.63092145     -0.45905301      1.19854469
C           1.38481403      1.67053252     -0.49546634
H           0.96746910      1.30840331      0.43868234
C           0.62334840      2.68182758     -1.16704441
C           5.23374994     -1.31549729      0.11775730
H           4.82040054     -1.52997796      1.11955504
C           6.37476459     -1.99503251     -0.26174066
H           6.78662300     -1.79734541     -1.25778567
C           6.66267415     -3.33579676      2.00238076
C           7.02729024     -2.92129555      0.55225175
N           8.12422842     -3.62554369      0.16378016
C           8.82263582     -3.48998343     -1.11777089
C           9.81976293     -2.33441270     -1.06969817
H           8.07039113     -3.33370350     -1.93116550
H           9.33726525     -4.45046934     -1.35720263
H          10.35358040     -2.23468948     -2.02474381
H           9.32591535     -1.37185349     -0.87273377
H          10.57619019     -2.47472376     -0.28676569
C           6.75280354     -2.12187251      2.92082595
H           5.95447205     -1.38926402      2.73279129
H           6.67112358     -2.41153033      3.97806559
H           7.71175997     -1.59672821      2.81333964
C           5.29438935     -4.00805090      2.02042472
H           5.22530728     -4.81770762      1.28086992
H           5.08158620     -4.45926573      2.99979946
H           4.47363672     -3.30525918      1.81386731
C           8.62702608     -6.60566066      5.76025178
C           9.43419454     -6.69825103      4.65162098
C           9.14357806     -5.93340757      3.48969601
C           8.01132974     -5.07584266      3.49403017
C           7.19657057     -5.00402650      4.65802571
C           7.49515602     -5.75067191      5.76675419
H          10.84340989     -6.69902133      2.38145149
H          10.30746282     -7.36103689      4.65259423
C           9.97940431     -6.02918818      2.34254213
C           7.75875068     -4.33424279      2.32357446
H           6.32818569     -4.34487436      4.65485552
H           6.87204496     -5.70034606      6.66587973
C           8.59591485     -4.46007794      1.21766183
C           9.72208224     -5.30387140      1.20422285
H          10.36199321     -5.37314140      0.32780923
C           8.96716582     -7.41686763      6.94099854
O           9.89501920     -8.17492559      7.06595914
O           8.08405481     -7.22755436      7.95478368
H           8.29509416     -7.76560022      8.76086201
C          -0.66784892      2.96488195     -0.90331898
C          -1.61692085      2.31000133      0.10897136
N          -1.39193112      4.02213103     -1.55390831
C          -1.73956316      0.81062542     -0.17525392
C          -1.13611641      2.59116400      1.53526728
C          -2.92903107      3.02242093     -0.16104579
C          -0.93399396      4.61227451     -2.80790682
C          -2.72704947      3.96782608     -1.18424207
H          -0.76842335      0.30791994     -0.06143001
H          -2.45064232      0.32766475      0.50005808
H          -2.07054651      0.63521141     -1.20392676
H          -1.09017626      3.67144885      1.72162346
H          -1.80099019      2.15165352      2.28323128
H          -0.12737168      2.19153483      1.70180649
C          -4.18077264      2.87776666      0.43876227
C          -0.94962327      3.61450770     -3.97087479
H           0.10089774      5.00072737     -2.64635014
H          -1.56467281      5.49766718     -3.04752043
C          -3.78894755      4.77529014     -1.65976630
C          -5.25168030      3.68845643     -0.03827807
C          -4.43989694      1.95196053      1.49674897
H          -0.56784742      4.07102958     -4.89015156
H          -0.33237581      2.73296880     -3.75046617
H          -1.96314936      3.25457270     -4.17537951
C          -5.02553698      4.62233423     -1.08531025
H          -3.61408086      5.49519020     -2.45100686
C          -6.54210781      3.54237191      0.52954298
C          -5.69188211      1.82305066      2.02361158
H          -3.61328092      1.34920395      1.86932327
H          -5.86754994      5.22344731     -1.43324335
C          -6.76060416      2.61989253      1.52598792
H          -7.36321463      4.16021966      0.15470564
H          -5.90164244      1.11166144      2.82438450
C          -8.09142647      2.36750871      2.07124562
O          -8.48771370      1.37003766      2.62884649
O          -8.95221393      3.40044030      1.85849890
H          -9.87428086      3.19597586      2.15834667
H           1.15406588      3.25087994     -1.93466499
         125
 Energy =      0.14398830 a.u.  #Cluster:   45
C          -1.87238335      3.79410197     -3.08344069
N          -2.23404061      2.58074663     -2.83731583
C          -6.29449684      6.41233814     -4.43633418
N          -7.29958000      5.68218977     -4.09090328
C          -2.87732570      4.76576172     -3.46419516
C          -2.62655103      6.05219471     -3.90613686
C          -3.80564488      6.74809147     -4.26766560
C          -4.95081581      5.99157546     -4.09423298
S          -4.56810659      4.43230036     -3.46741923
H          -0.83148550      4.16303574     -3.05520280
H          -6.36950460      7.35159056     -5.01472538
H          -1.64278882      6.49238737     -3.98377030
H          -3.79228648      7.76142924     -4.64238777
C          -1.33796530      1.56250712     -2.47121783
C          -0.56262109      1.62514685     -1.30587300
C          -1.31712364      0.39502676     -3.25157347
C           0.20236585      0.50484951     -0.95886987
H          -0.55821646      2.51357338     -0.68319833
C          -0.52553887     -0.67046721     -2.81824035
H          -1.89813050      0.33225511     -4.16721130
N           0.21212295     -0.62346032     -1.69170334
H           0.84101646      0.49970436     -0.06172156
H          -0.46378663     -1.60830217     -3.38501260
C          -8.63261079      5.98562112     -4.42431425
C          -9.27846508      7.14178652     -3.97109455
C          -9.35614077      5.01627753     -5.13564354
C         -10.64463641      7.27841169     -4.24566098
H          -8.74484849      7.90119981     -3.40991294
C         -10.71362825      5.25038013     -5.36496731
H          -8.86783120      4.10821779     -5.49344363
N         -11.34761244      6.35706851     -4.92830765
H         -11.21077137      8.15771192     -3.91233162
H         -11.33566823      4.53407735     -5.91736459
C           0.20847975     -4.48587192      3.64915740
C           1.37488518     -4.74949858      4.37705575
C           2.58351432     -4.19636256      4.02676448
C           2.73380998     -3.31908079      2.89477628
C           1.52511944     -3.11676763      2.16400838
C           0.28536090     -3.65160618      2.51887982
H          -0.72544551     -4.93652728      3.94409801
H           1.31228649     -5.40948262      5.24179849
H           3.47122817     -4.41479385      4.61390006
CL          1.59139640     -2.09716591      0.77941399
C          -0.87584997     -3.32176500      1.75979849
H          -0.70881380     -2.89789614      0.75148535
C          -2.17653717     -3.45780500      2.19592163
C           3.91655190     -2.71738658      2.54250840
H           3.94716559     -2.07251069      1.66928888
C           5.15105232     -2.86259854      3.24854976
H           5.13957536     -3.53513325      4.11035566
C           6.56040838     -1.22981496      1.78763873
C           6.29531590     -2.22648551      2.92323627
N           7.50339369     -2.34349478      3.70077959
C           7.78782045     -3.55982489      4.46267982
C           8.04654684     -4.77386134      3.56202886
H           6.92080975     -3.75497384      5.13714301
H           8.66153004     -3.37166281      5.12586533
H           8.21680453     -5.67905602      4.15044123
H           7.18926684     -4.95815918      2.89847439
H           8.92027492     -4.61599304      2.91951113
C           6.32515072     -1.89074750      0.42632976
H           5.28601446     -2.23248693      0.32388383
H           6.53756212     -1.20690865     -0.39946611
H           6.96714415     -2.77081400      0.30546481
C           5.69968484      0.02203976      1.98027884
H           5.92586052      0.50066015      2.94110983
H           5.86724089      0.75803396      1.19057574
H           4.63097956     -0.23133736      1.99111039
C          10.65659010      1.63982484     -0.11947176
C          11.11370843      0.89622506      0.94642852
C          10.23680091      0.03879453      1.65367653
C           8.87151772     -0.04906030      1.25368441
C           8.43342151      0.73436707      0.14203468
C           9.29737064      1.55523776     -0.52558681
H          11.76253016     -0.64243082      3.02951047
H          12.16131327      0.96291240      1.25548994
C          10.71142605     -0.73023959      2.75097422
C           8.03202371     -0.90567444      1.97038140
H           7.38988100      0.66110954     -0.16037388
H           8.96381548      2.15456788     -1.37428810
C           8.52409075     -1.64507149      3.05911549
C           9.88232550     -1.56758462      3.45274061
H          10.24220496     -2.15359727      4.29098334
C          11.59801029      2.51097433     -0.81794472
O          12.77296087      2.67890951     -0.59412205
O          11.01223965      3.19557274     -1.84376877
H          11.64401717      3.78510330     -2.31972113
C          -3.26348476     -2.91623962      1.50373689
C          -3.20658342     -1.98338991      0.26520736
N          -4.56144338     -3.07771852      1.86640750
C          -2.43250520     -0.72010549      0.63158095
C          -2.63117374     -2.72503027     -0.93454334
C          -4.67027078     -1.64454205      0.06920092
C          -5.04035044     -3.82924110      3.02926252
C          -5.42337975     -2.28856426      1.04636711
H          -1.36130074     -0.91461631      0.79362873
H          -2.49874698      0.03370727     -0.16764135
H          -2.82278697     -0.24661692      1.54196457
H          -2.93095428     -3.78053361     -0.95403307
H          -2.97461499     -2.28635500     -1.88182840
H          -1.52847335     -2.68839476     -0.95958519
C          -5.28676111     -0.78335164     -0.85763987
C          -5.02455076     -2.95477328      4.28151170
H          -4.40013607     -4.73559191      3.16885044
H          -6.06898461     -4.20709412      2.82017676
C          -6.81441538     -2.11663800      1.16710288
C          -6.68184305     -0.56270171     -0.71315682
C          -4.57567166     -0.12453688     -1.89752168
H          -5.39247559     -3.50993416      5.15475547
H          -4.01141572     -2.60242893      4.52484335
H          -5.65683721     -2.06437138      4.16986365
C          -7.42124773     -1.24944741      0.28922472
H          -7.38044067     -2.63986057      1.93324872
C          -7.31885062      0.38262618     -1.56540794
C          -5.21657686      0.75117816     -2.73133701
H          -3.50774883     -0.31550893     -2.01752886
H          -8.49732988     -1.06981356      0.35591957
C          -6.59454084      1.02445235     -2.53527089
H          -8.37879560      0.59986631     -1.41947114
H          -4.67387908      1.25547760     -3.53727926
C          -7.20476109      2.07468652     -3.38079635
O          -7.24812202      2.13132721     -4.58178965
O          -7.72516622      3.04075770     -2.59375227
H          -7.92956241      3.88826169     -3.08326424
H          -2.35946748     -3.95969402      3.15098609
         125
 Energy =      0.14418712 a.u.  #Cluster:   46
C           0.06954279     -3.33518807      4.17891258
N           0.71946361     -3.56050288      5.27105758
C          -4.81806132     -1.87899379      5.62952440
N          -4.75107379     -1.58681656      6.88196857
C          -1.33671771     -3.00159956      4.26196774
C          -2.19592821     -2.86460897      3.18524080
C          -3.50006845     -2.48498636      3.57509917
C          -3.62389619     -2.32566274      4.94523653
S          -2.13931175     -2.66875491      5.74792593
H           0.49656434     -3.37469937      3.16181118
H          -5.72735405     -1.79503736      5.00939058
H          -1.91589114     -3.01889595      2.15343915
H          -4.29839545     -2.33043647      2.86552991
C           2.10029207     -3.81563744      5.30124976
C           3.02737887     -3.06989715      4.55713313
C           2.56345458     -4.79166766      6.19658085
C           4.38759940     -3.33766325      4.74048245
H           2.70072951     -2.28947110      3.87780462
C           3.94269478     -4.98576100      6.30391903
H           1.86192409     -5.36223055      6.79885443
N           4.84033816     -4.28237289      5.58486519
H           5.15898331     -2.78100457      4.19554632
H           4.36586815     -5.72711456      6.99197849
C          -5.82855228     -1.11646280      7.64319506
C          -5.86886958      0.24048240      8.00246080
C          -6.79102069     -1.99468584      8.16208547
C          -6.87503064      0.65978051      8.87487661
H          -5.12665523      0.93661700      7.62200877
C          -7.75489810     -1.47616384      9.03182655
H          -6.77642964     -3.04939802      7.91006955
N          -7.80347237     -0.17650843      9.38101710
H          -6.95821480      1.70583384      9.19480827
H          -8.52923759     -2.11437841      9.47486964
C          -2.84793029      1.31824990     -1.81337079
C          -3.22608441      1.09110862     -3.11317477
C          -2.28392107      0.99540063     -4.14548772
C          -0.91383065      1.11466473     -3.83762856
C          -0.55073325      1.34151550     -2.50750170
C          -1.46747055      1.48950858     -1.42370933
H          -3.59779233      1.37311962     -1.02847593
H          -4.28160930      0.97756356     -3.35909487
H          -2.61350733      0.81732127     -5.15684255
CL          1.13036056      1.46417524     -2.13993691
C          -1.07628801      1.74750377     -0.13853914
H          -0.02351370      1.85181973      0.10355848
C          -1.98399713      1.90315338      0.96440820
C           0.07577358      1.00702740     -4.85314501
H           1.13119402      0.99236095     -4.52727033
C          -0.17390260      0.92887327     -6.20998388
H          -1.21780883      0.93176465     -6.54345265
C           2.36501332      0.92333341     -6.95761881
C           0.82983690      0.86935749     -7.17615467
N           0.58660365      0.75804831     -8.51041154
C          -0.73579577      0.74086259     -9.14231360
C          -1.25600305      2.16248069     -9.34386291
H          -1.43805903      0.14598053     -8.50630871
H          -0.66960524      0.19891830    -10.11507313
H          -2.24366600      2.15650405     -9.82471947
H          -1.36325024      2.70068943     -8.39062876
H          -0.58817834      2.76006884     -9.97766747
C           2.74329494      2.24744360     -6.30251874
H           2.39989834      2.31810918     -5.25979035
H           3.83302824      2.38960360     -6.28445137
H           2.32379342      3.10693380     -6.84315499
C           2.81880795     -0.29622926     -6.16329876
H           2.44077477     -1.23203404     -6.59736415
H           3.91476355     -0.37924036     -6.14669250
H           2.49026536     -0.26376290     -5.11430755
C           6.76575676      0.92928421    -10.00740620
C           5.67310336      0.85186440    -10.83769795
C           4.36098989      0.82814967    -10.29244810
C           4.19907807      0.88644480     -8.88254251
C           5.35128473      0.96571128     -8.05185014
C           6.60667545      0.98664689     -8.59899002
H           3.39799535      0.70890693    -12.23207025
H           5.80253705      0.80801326    -11.92542543
C           3.23012384      0.74909808    -11.15188037
C           2.88273056      0.86325913     -8.38232373
H           5.22048141      1.00958039     -6.97034827
H           7.49766012      1.04759207     -7.96522363
C           1.80061082      0.77917100     -9.25509741
C           1.94990931      0.72394301    -10.65338689
H           1.08434236      0.66796191    -11.30905723
C           8.10576758      0.95153416    -10.61700492
O           8.37730163      0.91454697    -11.79009654
O           9.08565834      1.02219674     -9.67976825
H           9.99744173      1.03784108    -10.06983842
C          -1.65754713      1.67095884      2.24964790
C          -0.33279612      1.15730811      2.83396420
N          -2.55198279      1.90544046      3.35033382
C           0.06932740     -0.16197201      2.17048584
C           0.75010369      2.22939612      2.68880407
C          -0.68385137      0.93716240      4.29300885
C          -3.99358773      2.03333078      3.15761752
C          -2.01489190      1.33235836      4.50201558
H           0.17013892     -0.04188328      1.08233945
H           1.01892921     -0.53661208      2.55899768
H          -0.69714766     -0.92699829      2.33930374
H           0.43450378      3.16515050      3.16695365
H           1.69162298      1.92049327      3.15113836
H           0.94757146      2.45371742      1.63289747
C           0.07791150      0.42041425      5.34463483
C          -4.66649327      0.70175515      2.80372433
H          -4.17016708      2.78495594      2.35177660
H          -4.44035783      2.46037889      4.08452837
C          -2.64104274      1.19463042      5.76300369
C          -0.56182401      0.23923419      6.60406089
C           1.45424113      0.06175545      5.21502766
H          -5.73508729      0.83235506      2.61482430
H          -4.21277451      0.26119494      1.90483800
H          -4.54391971     -0.02552421      3.61434640
C          -1.91286750      0.64078145      6.78594775
H          -3.66738820      1.51204407      5.90016130
C           0.15652512     -0.36105081      7.66893430
C           2.13496276     -0.48625128      6.26434291
H           1.94858066      0.24567752      4.26351613
H          -2.37256632      0.49047162      7.76545168
C           1.47313953     -0.72174425      7.50104187
H          -0.35397027     -0.53968404      8.62021663
H           3.18850399     -0.76211738      6.17916512
C           2.24242502     -1.37375624      8.55781315
O           3.38514438     -1.75971985      8.53429990
O           1.50994397     -1.53399131      9.70099921
H           2.01230994     -1.98887589     10.41638006
H          -2.99128459      2.23915552      0.70916487
         125
 Energy =      0.14762939 a.u.  #Cluster:   47
C           0.32467550     -4.89898164     10.38267767
N          -0.09260846     -5.90542002      9.69773340
C           1.17084495     -0.70366516      7.21871659
N           1.77753711     -1.14937470      6.17015559
C           0.42526320     -3.59554064      9.75070955
C          -0.01459401     -2.41120587     10.30731398
C           0.19857582     -1.29467036      9.46059825
C           0.81245833     -1.63376814      8.27067449
S           1.10559646     -3.33443180      8.18690595
H           0.60232328     -4.93226292     11.45133105
H           0.90159828      0.35128705      7.40112606
H          -0.48433289     -2.32763005     11.27462954
H          -0.09429262     -0.29279873      9.73360134
C          -0.20367928     -7.21271867     10.19777323
C          -1.47671313     -7.79761670     10.27122070
C           0.92978889     -7.98117928     10.49690299
C          -1.55988159     -9.14292967     10.63924842
H          -2.36865944     -7.22403026     10.03512985
C           0.73960480     -9.32067836     10.85206086
H           1.92614648     -7.55771128     10.43258166
N          -0.47699372     -9.89159899     10.92748116
H          -2.52522185     -9.65993939     10.70950955
H           1.58656881     -9.97595721     11.08940888
C           2.15630496     -0.31260084      5.10263078
C           1.42513503      0.80587405      4.68529550
C           3.30818885     -0.68289513      4.38961683
C           1.87063368      1.51344606      3.56179801
H           0.50851791      1.10522458      5.18770828
C           3.68349658      0.09796143      3.29492663
H           3.87775937     -1.55870231      4.68644413
N           2.98519487      1.17703948      2.88748527
H           1.30923863      2.37572735      3.16968938
H           4.57499722     -0.13769604      2.70403781
C          -1.01157699      4.58117559     -1.29775769
C          -0.91727008      5.42584431     -2.37679332
C          -0.60091606      4.94990239     -3.65439125
C          -0.37868265      3.56970610     -3.83778512
C          -0.48690022      2.72799015     -2.72642351
C          -0.79336449      3.15872449     -1.40101234
H          -1.26093880      4.97919045     -0.31712917
H          -1.09009882      6.49375973     -2.24573650
H          -0.52501553      5.63987995     -4.48000022
CL         -0.24864925      1.03844059     -2.97267242
C          -0.87733986      2.29914444     -0.33663929
H          -0.70756760      1.23702082     -0.48700665
C          -1.17403766      2.69645910      1.00678201
C          -0.04000672      3.04724601     -5.11513798
H           0.18393988      1.96697184     -5.17437200
C           0.03622123      3.77758009     -6.28653383
H          -0.19385711      4.84801702     -6.24287067
C           0.80622019      1.76259766     -7.81951821
C           0.39176832      3.22669763     -7.51641858
N           0.42419739      3.93477923     -8.67871626
C           0.16031459      5.36987604     -8.81590112
C           1.41258196      6.18228253     -8.49307179
H          -0.68416896      5.65366980     -8.13900224
H          -0.19421918      5.57959111     -9.85256253
H           1.22256960      7.25878755     -8.60091312
H           1.75694184      6.01568565     -7.46194288
H           2.24968641      5.93044616     -9.15680942
C           2.06914520      1.41564515     -7.03835488
H           1.88920821      1.33844800     -5.95602943
H           2.48601597      0.44991244     -7.35713037
H           2.86095053      2.16265217     -7.18613876
C          -0.35961569      0.82308752     -7.53223021
H          -1.28383494      1.15361384     -8.02583926
H          -0.15556444     -0.19329478     -7.89742623
H          -0.57598377      0.73269545     -6.45747354
C           2.38809019     -1.06695196    -12.08094246
C           2.15713439      0.22480311    -12.49005132
C           1.72138044      1.20349422    -11.55644337
C           1.52811959      0.82557456    -10.20097236
C           1.77592608     -0.52003425     -9.81111557
C           2.19644239     -1.44673725    -10.72768161
H           1.65033844      2.79205961    -13.03117117
H           2.30602207      0.51194429    -13.53745545
C           1.48535391      2.54106846    -11.97939826
C           1.09519877      1.82439579     -9.30748991
H           1.62544526     -0.80402503     -8.76925692
H           2.38911080     -2.48398958    -10.43412654
C           0.86745111      3.12168429     -9.76046960
C           1.06094606      3.50774354    -11.09996007
H           0.88416029      4.53151053    -11.42065362
C           2.83973204     -2.04627982    -13.08305570
O           3.04077009     -1.85515263    -14.25539843
O           3.02640753     -3.27625723    -12.53891137
H           3.33136471     -3.95150684    -13.19815677
C          -1.36640670      1.83664462      2.02695048
C          -1.32963379      0.30413839      2.00832060
N          -1.59203132      2.27511602      3.38532609
C          -2.46750358     -0.22838194      1.12783644
C           0.03687473     -0.22044270      1.55411919
C          -1.60747335     -0.03979564      3.46015932
C          -2.35048432      3.50701847      3.62806163
C          -1.85166108      1.14020602      4.17221984
H          -2.33534788      0.08513526      0.08387014
H          -2.52046089     -1.32028864      1.15591826
H          -3.43566300      0.16045682      1.46211757
H           0.64312905      0.57757501      1.09771877
H           0.62093797     -0.61096730      2.39543558
H          -0.05208558     -1.01694703      0.81020958
C          -1.62728527     -1.28143393      4.10677367
C          -3.80957247      3.41563033      3.16637547
H          -1.82832161      4.33818348      3.09917748
H          -2.29902206      3.74581320      4.71332337
C          -2.19525527      1.11950682      5.54344959
C          -1.95852314     -1.30503574      5.48968071
C          -1.30676027     -2.50695040      3.44957724
H          -4.34083586      4.35705319      3.32571629
H          -3.86635154      3.17287647      2.09538317
H          -4.34936977      2.62623957      3.70191168
C          -2.25478490     -0.09811030      6.17586341
H          -2.40772567      2.04392569      6.06855146
C          -1.95741605     -2.54514415      6.18057344
C          -1.28311290     -3.68363807      4.14267473
H          -1.06307606     -2.47516240      2.38871945
H          -2.52848312     -0.15470673      7.22958049
C          -1.60644006     -3.70099697      5.52717045
H          -2.22463951     -2.56065820      7.24056532
H          -1.01183905     -4.62463264      3.65972622
C          -1.48492488     -4.97965761      6.23811480
O          -1.11753269     -6.04200175      5.80090082
O          -1.82980409     -4.85281325      7.54545328
H          -1.49126363     -5.58927182      8.12043243
H          -1.23943169      3.77127008      1.19253287
